# Supplementary material for: Evaluation and comparison of scoring systems for predicting stone-free status after flexible ureteroscopy for renal and ureteral stones
Source: PLoS One. 2020 Aug 6;15(8):e0237068. doi: 10.1371/journal.pone.0237068 (PMC7410314; doi:10.1371/journal.pone.0237068)
Supplement: S1 Dataset — (XLSX) [file pone.0237068.s001.xlsx]

## Sheet: Courbes ROC1_HID
0	0	1
0.013947	0.0120482	0.987952
0.0474198	0.0481928	0.951807
0.138075	0.13253	0.86747
0.319386	0.277108	0.722892
0.514644	0.506024	0.493976
0.739191	0.650602	0.349398
0.88145	0.807229	0.192771
0.967922	0.927711	0.0722892
0.997211	0.963855	0.0361446
1	1	0

## Sheet: Base 800
Date	location	Sex	Female	weigt	size	BMI	BMI<30	BMI≥30	Experience	hospitalisation stay	antecedent	relay	antecedent	Analysis	discovery circumstance	nephretic colic	Pain	blood	infection	PNO	sepsis	anuria	Fortuitus	follow	ATCD	residual stone	residual stone after	FR after PCNL	FR after SWL	FR after RIRS	FR after RIRS	failure	failure after	SWL	Derivation	JJ	NPC	since	left	right	lumbar	JPU	URETER	Pyelon	TCS	TCM	TCI	CS	CM
2009	Droite	M	0	83	1.78	26.1962	1	0	36	2	UGD		PR, maladie lithiasique	NR	fortuite	0	0	0	0	0	0	0	1	0	1	0	0	0	0	0	0	0	0	0	0	0	0		0	1	1	0	1	0	0	0	0	0	0
2009	Gauche	M	0						21	10	spina bifida, retard mental, HTA		cystostomie	NR	PNO+U5	0	0	0	0	1	0	0	0	0	0	0	0	0	0	0	0	0	0	0	1	1		8	1	0	1	0	1	0	0	0	0	0	0
2009	Droite	M	0	64	1.7	22.1453	1	0	34	11	UGD, EP, HTA, glaucome, ACFA, cancer vessie: cystectomie + bricker	2	urétérostomie après cystectomie 89 pour carcinome urothélial de vessie	NR	suivi	0	0	0	0	0	0	0	0	1	0	0	0	0	0	0	0	0	0	0	1	1	0	0	0	1	0	1	1	0	0	0	0	0	0
2011	Droite	M	0	110	1.7	38.0623	0	1	53	3	JJ, HBP, cancer colique, HTA, URSS	0	CN	1	Suivi	0	0	0	0	0	0	0	0	1	1	1	URSS	0	0	0	1	0	0	0	1	1	0	45	0	1	1	0	1	0	0	0	0	0	0
2012	gauche	F	1	52	1.5	23.1111	1	0	6	3	0		0	0	1	1	0	0	0	0	0	0	0	0	0	0	0	0	0	0	0	0	0	0	0	0	0		1	0	1	0	1	0	0	0	0	0	0
2012	Gauche	M	0	86	1.83	25.6801	1	0	195	4	cystinurie, LEC, URSS, Appendicectomie	0	cystinurie, CN, URSS, LEC	1	Suivi	0	0	0	0	0	0	0	0	1	1	0	0	0	0	0	0	0	0	0	0	0	0	0	1	0	1	0	1	0	0	0	0	0	0
2012	Gauche	M	0	77	1.8	23.7654	1	0	33	3	NLPC, maladie lithisaique, spondylarthrite ankylosante, hépatite C	0	NLPC, URS,	0	CN	1	0	0	0	0	0	0	0	0	1	0	0	0	0	0	0	0	0	0	1	1	0	14	1	0	0	1	0	0	0	0	0	0	0
2013	Gauche	M	0	70	1.8	21.6	1	0	35	3	Amygdales, végétations, hernies inguinales bilaterales, migraine		CNA	0	CN	1	0	0	0	0	0	0	0	1	0	0	0	0	0	0	0	1	LEC	1	1	1	0	21	1	0	0	1	0	0	0	0	0	0	0
2013	Gauche	M	0	87	1.88	24.6152	1	0	38	4	CN, LEC, URS, maladie croh resection ileale + colectomie droite, appendicectomie		CN, LEC, URS	1	CN	1	0	0	0	0	0	0	0	0	1	0	0	0	0	0	0	0	0	0	0	0	0	0	1	0	1	0	1	0	0	0	0	0	0
2013	Gauche	m	0	94	1.78	29.668	1	0	51	3	0		cna hypealgique	0	cna hyperalgique	1	0	0	0	0	0	0	0	0	0	0	0	0	0	0	0	0	0	0	1	1	0	15	1	0	0	1	0	0	0	0	0	0	0
2013	Droite	m	0	65	1.78	20.5151	1	0	93	3	EP, decollement retine, hig, cecite, sad, RTUP,	1 (Calci)	Pyelonephrite droite, rtup	0	pnao	0	0	0	0	1	0	0	0	0	0	0	0	0	0	0	0	0	0	0	1	1	0	172	0	1	1	1	1	0	0	0	0	0	0
2013	droite	f	1	80	1.74	26.4236	1	0	144	3	hysterectomie,hct, migraine		0	0	CNA	1	0	0	0	0	0	0	0	0	0	0	0	0	0	0	0	0	0	0	1	1	0	52	0	1	1	0	1	0	0	0	0	0	0
2013	gauche	f	1	70	1.65	25.7117	1	0	96	3	app, hysterectomie,hta		0	0	CNA	0	0	0	0	1	0	0	0	0	1	0	0	0	0	0	0	0	0	0	1	1	1	39	1	0	0	0	1	0	0	0	0	0	0
2013	gauche	m	0	85	1.7	29.4118	0	1	147	4	AVC hémiparesie sequellaire, BPCO, hemiparesie sequellaire, IRC, sepsis	relais (calci)	PNAO, maladie lithiasique	0	PNAO	0	0	0	0	1	0	0	0	0	0	0	0	0	0	0	0	0	0	0	1	0	1	87	1	0	0	1	0	0	0	0	0	0	0
2014	Droite	M	0	74	1.72	25.0135	1	0	11	29	HTA, ACFA, Angor, AOMI, IRC, insuffisance cardiaque sur cardiomyopathie dilatée, PTH droite, hématome du psoas, alcoolisme sevré	2	0	0	CN	1	0	0	0	0	0	0	0	0	0	0	0	0	0	0	0	0	0	0	1	1	0	880	0	1	1	0	0	0	0	0	0	0	0
2014	gauche	H	0	70	1.83	20.9024	1	0	17	3	0	0	0	1	CN	1	0	0	0	0	0	0	0	0	0	0	0	0	0	0	0	0	0	0	0	0	0	0	1	0	1	0	1	0	0	0	0	0	0
2014	Gauche	m	0	67	1.69	23.4586	1	0	25	3	hta, hypothyroidie, avc sans sequelle, exerese papillomatose orale floride du vestibule supérieur gauche, peritonite appendiculaire, HIGche	2	0	0	cna + ira	1	0	0	0	0	0	0	0	0	0	0	0	0	0	0	0	0	0	0	1	1	0	33	1	0	1	0	0	0	0	0	0	0	0
2014	Gauche	m	0	84	1.76	27.1178	1	0	163	3	amygdalectomie,appendicectomie, fract poignet		0	0	cna hyperalgique	1	0	0	0	0	0	0	0	0	0	0	0	0	0	0	0	0	0	0	1	1	0	20	1	0	1	0	0	0	0	0	0	0	0
2015	droite	F	1	62	1.6	24.2187	1	0	10	3	maladie lithiasique, LEC, lithotomie endovésicale
2015	Droite	F	1	70	1.55	29.1363	1	0	191	3	hypothyroïdie, PNAO, CN, obésité		CN, PNAO	1	PNAO	0	0	0	0	1	1	0	0	0	1	0	0	0	0	0	0	0	0	0	1	1	0	79	0	1	1	1	1	0	0	0	0	0	0
2009	gauche	M	0	65	1.7	22.4913	1	0	25	2	myopathie		CN, URS, LEC	NR	CN, suivi	1	0	0	0	0	0	0	0	1	1	0	0	0	0	0	0	0	0	0	0	0	0		1	0	0	0	0	0	0	0	0	0	0
2009	Gauche	M	0	77	1.74	25.4327	1	0	27	2	app		CN à répétition	NR	CN, IU	1	0	0	1	0	0	0	0	0	1	0	0	0	0	0	0	0	0	0	1	1	0	58	1	0	0	0	0	0	1	0	0	0	0
2009	Gauche	M	0	79	1.76	25.5036	1	0	83	3	déficit fact IX, OP, polype colique, Berger, greffe rénale x2, HTA		greffe x2	hypocitraturie, hyperoxalurie	hématurie	0	0	1	0	0	0	0	0	0	0	0	0	0	0	0	0	0	0	0	0	0	0		1	0	0	0	0	1	0	0	0	0	0
2009	Gauche	M	0	74	1.77	23.6203	1	0	6	2	SPA, varices, all iode, plastie JPU		CN, plastie JPU	NR	douleur lombaire, hématurie	0	1	1	0	0	0	0	0	0	1	0	0	0	0	0	0	0	0	0	0	0	0		1	0	0	0	0	0	0	0	0	0	0
2009	Droite	M	0	80	0		0	0	85	7	AVC, hémiparésie, dysphasie, HTA, sclérodermie, athérome carotide, all iode, TVP, thrombose artère fémorale, AVC ischémique, syndrome raynaud bilatéral, pancréatite, TIH, rein droit unique foncitonnel, PTH	0	Rein unique	hypocitraturie, hypomagnésurie	CN	1	0	0	0	0	0	0	0	0	0	0	0	0	0	0	0	0	0	0	1	1	0	58	0	1	0	0	0	1	0	0	0	0	0
2009	Gauche	M	0	67	1.69	23.4586	1	0	40	5	leiomyome œsophage		prostatite, RTUP, tuberculose rein G	Normal	fortuite	0	0	0	0	0	0	0	1	0	0	0	0	0	0	0	0	0	0	0	0	0	0		1	0	0	0	0	0	0	0	0	0	0
2009	Droite	F	1	80	1.57	32.4557	0	1	88	2	non		cancer rein droit, tumorectomie, lithi récidivantes	cystinurie	suivi	0	0	0	0	0	0	0	0	1	1	0	0	0	0	0	0	0	0	0	0	0	0		0	1	0	0	0	0	0	0	0	0	0
2009	Droite	M	0	74	1.83	22.0968	1	0	41	4	sarcoidose		lithiase récidivantes, NLPC, LEC, URS, CN, cure JPU droite 2002	NR	suivi, 2° temps	0	0	0	0	0	0	0	0	1	1	1	URSS	0	0	0	1	0	0	0	1	1	0	64	0	1	0	0	0	0	0	0	0	0	1
2009	Gauche	M	0	82	1.64	30.4878	0	1	8	5	HTA, SAS, diabète, bicytopénie, IDM, arthite chronique	0	PR, orchidectomie, maladie lithiasique	NR	infection	0	0	0	1	0	0	0	0	0	1	0	0	0	0	0	0	0	0	0	1	1	0	0	1	0	0	0	0	0	0	0	0	0	0
2009	Gauche	M	0	50	1.67	17.9282	1	0	91	3	non		maladie lithiasique, URR, LEC	hyperoxalurie	CN, hématurie	1	1	1	0	0	0	0	0	0	1	0	0	0	0	0	0	1	1	1	0	0	0		1	0	0	0	0	0	0	0	0	0	0
2009	Droite	F	1	55	1.71	18.8092	1	0	92	4	tétraplégie sur SEP évoluée, colostomie, ostéoporose		maladie lithiasique	NR	suivi	0	0	0	0	0	0	0	0	1	0	0	0	0	0	0	0	0	0	0	0	0	0		0	1	0	0	0	1	0	0	0	1	0
2009	Droite	F	1	103	1.62	39.2471	0	1	93	3	obésité, all iode, kyste ov, cancer sein, diab		rein droit hypofl, infections urinaires, CI décubitus ventral pour NLPC	NR	IU	0	0	0	1	0	0	0	0	0	0	1	URSR	0	0	1	0	0	0	0	1	1	0	92	0	1	1	0	1	0	0	0	0	0	1
2009	Droite	M	0	87	1.69	30.4611	0	1	1	5	cure éventration, infection chronique pseudomonas		rein fer à cheval, PNO, LEC, NLPC	NR	PNO, sepsis	0	0	0	0	1	1	0	0	0	1	0	0	0	0	0	0	0	0	0	1	1	0		0	1	0	1	1	0	0	0	0	0	1
2009	Gauche	F	1	60	1.65	22.0386	1	0	27	2	non			NR	PNO	0	0	0	0	1	0	0	0	0	0	0	0	0	0	0	0	0	0	0	1	1	0	184	1	0	0	0	0	0	1	0	0	0	0
2009	Droite	M	0	87	1.69	30.4611	0	1	1	5	cure éventration, infection chronique pseudomonas		rein fer à cheval, PNO, LEC, NLPC	NR	suivi, 2°temps	0	0	0	0	0	0	0	0	1	1	1	URSS	0	0	0	1	0	0	0	1	1	0	42	0	1	0	0	0	1	0	0	0	0	1
2009	Droite	M	0	113	1.82	34.1142	0	1	37	2	AVH, sepsis, IRA et PNA obstr, dupuytren psoriasis		PNO, sepsis	hyperuricurie	PNO, sepsis	0	0	0	0	1	1	0	0	0	0	0	0	0	0	0	0	0	0	0	1	1	0	125	0	1	0	0	0	0	0	0	0	0	1
2009	Droite	F	1	60	1.63	22.5827	1	0	109	2	non			NR	douleur lombaire, infection urinaire	0	1	0	1	0	0	0	0	0	0	0	0	0	0	0	0	0	0	0	0	0	0		0	1	0	0	0	1	0	0	0	0	0
2009	Droite	M	0	87	1.69	30.4611	0	1	1	6	cure éventration, infection chronique pseudomonas		rein fer à cheval, PNO, LEC, NLPC	NR	suivi pour FR	0	0	0	0	0	0	0	0	1	1	1	URSS	0	0	0	1	0	0	0	1	1	0	105	0	1	0	0	0	0	0	0	0	0	1
2009	Gauche	F	1	76	1.64	28.257	1	0	111	3	DNID		pyélo, NLPC	NR	fortuite, 3° temps	0	0	0	0	0	0	0	1	1	0	1	URSS	1	0	0	1	0	0	0	1	1	0	97	1	0	0	0	0	0	0	0	0	0	0
2009	Droite	F	1	80	1.57	32.4557	0	1	112	2	non		cancer rein droit, tumorectomie, lithi récidivantes	cystinurie	CN	1	0	0	0	0	0	0	0	0	1	1	URSS	0	0	0	1	0	0	0	1	1	0	48	0	1	0	0	0	0	0	0	0	0	1
2009	Gauche	M	0	90	1.8	27.7778	1	0	35	2	non		prostatite chronique, JPU g opérée	NR	infection urinaire	0	0	0	1	0	0	0	0	0	0	0	0	0	0	0	0	0	0	0	1	1	0	77	1	0	0	0	0	0	0	0	0	0	0
2009	Gauche	M	0	90	1.81	27.4717	1	0	12	2	péritonite app			hypercalciurie	CN	1	0	0	0	0	0	0	0	0	1	1	LEC	0	1	0	0	0	0	0	0	0	0		1	0	0	0	0	0	0	0	0	0	1
2010	Gauche	M	0	75	1.76	24.2123	1	0	123	2	0		1	NR	suivi	0	0	0	0	0	0	0	0	1	1	1	URSS	0	0	0	1	0	0	0	1	1	0	90	1	0	0	0	0	1	0	0	0	0	0
2010	Gauche	F	1	70	1.61	27.0051	1	0	55	3	SEP,Asthme, tétraplégie flasque	2	LEC, CN, JJ	NR	suivi	0	0	0	0	0	0	0	0	1	1	0	0	0	0	0	0	0	0	0	1	1	0	0	1	0	0	0	0	1	0	0	0	0	0
2010	Droite	M	0	79	1.83	23.5898	1	0	58	2	sarcoidose		1	hypercalciurie	suivi	0	0	0	0	0	0	0	0	1	1	0	1	0	1	0	1	0	0	0	0	0	0		0	1	0	0	0	0	0	1	0	0	1
2010	Gauche	M	0	75	1.76	24.2123	1	0	125	2	0		1	NR	suivi	0	0	0	0	0	0	0	0	1	1	1	URSS	0	0	0	1	0	0	0	1	1	0	55	1	0	0	0	0	1	0	0	0	0	0
2010	Gauche	M	0	96	1.86	27.7489	1	0	14	2	0		1	Hyperuricurie,hyperoxalurie	CN	1	0	0	0	0	0	0	0	0	1	0	0	0	1	0	0	1	1	1	0	0	0	0	1	0	0	0	0	0	0	0	0	0	0
2010	Droite	F	1	92	1.56	37.8041	0	1	130	3	0		1	cystinurie	PNO	0	0	0	0	1	0	0	0	1	1	0	0	0	0	0	0	0	0	0	1	1	0	60	0	1	0	0	0	1	0	0	0	1	1
2010	Gauche	F	1	83	1.86	23.9912	1	0	64	2	ACFA,Valve mitrale	1 (LOVENOX)	0	Hypercalciurie, deficit vitD	CN	1	0	0	0	0	0	0	0	0	1	1	URSS	0	0	0	1	0	0	0	1	1	0	0	1	0	0	0	0	0	0	0	0	0	0
2010	Gauche	M	0	65	1.8	20.0617	1	0	65	2	0		0	NR	CN	1	0	0	0	0	0	0	0	0	0	0	0	0	0	0	0	0	0	0	0	0	0		1	0	0	0	0	0	0	0	0	0	0
2010	Droite	F	1	57	1.63	21.4536	1	0	136	3	0		1	cystinurie	pyelonephrite	0	0	0	0	0	0	0	0	1	1	1	NLPC	1	1	0	0	1	LEC	1	1	1	0	90	0	1	0	0	0	1	1	1	1	0	1
2010	Gauche	M	0	67	1.72	22.6474	1	0	137	2	VIH,Crohn		0	NR	douleurs	0	1	1	0	0	0	0	0	0	0	0	0	0	0	0	0	0	0	0	0	0	0		1	0	0	0	0	1	0	0	1	0	0
2010	Gauche	M	0	82	1.72	27.7	1	0	46	2	0		1	Hyperuricurie	suivi	0	0	0	0	0	0	0	0	1	1	1	NLPC	1	0	0	0	0	0	0	1	1	0		1	0	0	0	0	0	0	1	0	0	1
2010	Droite	F	1	50	1.61	19.2894	1	0	22	2	sarcoidose		0	NR	suivi	0	0	0	0	0	0	0	0	1	1	1	URSS	0	0	0	1	0	0	0	0	0	0	0	0	1	0	0	0	0	0	0	0	0	0
2010	Gauche	F	1	76	1.64	28.257	1	0	140	3	DNID		pyélo, NLPC	NR	fortuite, 2° temps	0	0	0	0	0	0	0	1	1	0	1	NLPC, URSS	1	0	0	1	0	0	0	0	0	0		1	0	1	0	1	0	0	0	0	1	1
2010	Droite	F	1	120	1.6	46.9	0	1	23	3	HTA,DNID		1	NR	Fortuite	0	0	0	0	0	0	0	0	1	1	0	0	0	0	0	0	0	0	0	1	1	0	800	0	1	0	0	0	0	0	0	0	0	0
2010	Droite	M	0	56	1.66	20.3223	1	0	141	2	0		1	hypercalciurie	douleurs	0	1	1	0	0	0	0	0	0	1	1	LEC	0	1	0	0	1	LEC	1	0	0	0		0	1	0	0	0	1	0	0	0	0	0
2010	Gauche	M	0	100	1.7	34.6	0	1	143	3	0		1	Hyperuricurie	suivi	0	0	0	0	0	0	0	0	1	1	0	0	0	0	0	0	0	0	0	1	1	0	60	1	0	0	0	0	1	0	0	1	0	0
2010	Gauche	M	0	65	1.65	23.8751	1	0	52	2	Asthme		0	NR	Fortuite	0	0	0	0	0	0	0	1	0	0	0	0	0	0	0	0	0	0	0	0	0	0		1	0	0	0	0	0	0	0	0	0	0
2010	Gauche	M	0	100	1.7	34.6	0	1	145	3	0		1	Hyperuricurie	suivi	0	0	0	0	0	0	0	0	1	1	1	URSS	0	0	0	1	0	0	0	1	1	0	35	1	0	0	0	0	0	0	0	1	0	0
2010	Droite	F	1	75	1.55	31.2175	0	1	11	2	Asthme		1	RAS	PNO	0	0	0	0	1	0	0	0	0	1	0	0	0	0	0	0	0	0	0	1	1	0		0	1	0	0	0	0	0	0	0	1	1
2010	Droite	M	0	82	1.83	24.4857	1	0	147	2	0		1	hypercalciurie, hyperoxalurie	suivi	1	0	0	0	0	0	0	0	1	1	0	0	0	0	0	0	0	0	0	0	0	0	0	0	1	0	0	0	0	0	0	0	0	1
2010	Droite	F	1	50	1.61	19.2894	1	0	26	2	sarcoidose		0	NR	CN	1	0	0	0	0	0	0	0	0	0	0	LEC	0	1	0	0	1	LEC	1	1	1	0		1	1	1	0	1	0	0	0	0	1	0
2010	Gauche	F	1	50	1.61	19.2894	1	0	27	2	sarcoidose		0	NR	CN	1	0	0	0	0	0	0	0	0	0	0	LEC	0	0	0	0	1	LEC	1	1	1	0		1	0	0	0	0	0	0	0	0	0	1
2010	Gauche	M	0	91	1.68	32.2421	0	1	73	2	HTA,DNID		0	Hyperoxalurie,hypocitraturie	CN	1	0	0	0	0	0	0	0	1	1	NLPC	0	1	0	0	0	0	0	0	0	0	0		1	0	0	0	0	0	0	0	1	0	0
2010	Droite	F	1	63	1.62	24.0055	1	0	29	6	AVC,HTA,TVP,Hyperparathyroidie avec hypercalcemie	1 (calci)	0	hypercalciurie	PNO	0	0	0	0	1	1	0	0	0	0	0	0	0	0	0	0	0	0	0	1	1	0	30	0	1	1	0	1	0	0	0	0	0	1
2010	Droite	M	0	72	1.75	23.5102	1	0	12	4	SGM,DNID,HTA,IRC		0	NR	PNO	0	0	0	1	1	0	1	0	0	0	0	0	0	0	0	0	0	0	0	1	1	0	180	0	1	0	0	0	1	0	0	0	0	0
2010	Droite	M	0	76	1.82	22.9441	1	0	53	4	HTA,DNID,Paraplegie post traumatique		0	NR	suivi	0	0	0	0	0	0	0	0	0	1	1	URSS	0	0	0	1	0	0	0	1	1	0	30	0	1	0	0	0	0	0	0	0	1	0
2010	Gauche	F	1	54	1.54	22.7694	1	0	75	3	hernie hiatale, ostéoporose, pontage fémoral droit, hystérectomie + annexectomie, LEC, URS, NLPC	0	LEC, URS, NLPC	NR	suivi	0	0	0	0	0	0	0	0	1	1	0	0	0	0	0	0	0	0	0	1	1	0	0	1	0	0	0	0	0	1	0	1	1	0
2010	Droite	F	1	44	1.56	18.0802	1	0	76	4	HTA,ACFA,BBD	1 (relais calci)	URS, CN	NR	PNO	0	0	0	0	1	0	0	0	0	0	0	0	0	0	0	0	0	0	0	1	1	0	130	0	1	0	0	0	1	0	0	0	0	0
2010	Gauche	F	1	80	1.7	27.6817	1	0	30	2	0		1	hypercalciurie, hyperoxalurie	CN	1	0	0	0	0	0	0	0	0	1	0	URSS	0	0	0	1	1	0	0	1	1	0		1	0	0	0	0	0	0	0	1	0	0
2010	Gauche	M	0	65	1.65	23.8751	1	0	55	2	Asthme		0	NR	suivi	0	0	0	0	0	0	0	0	1	1	1	URSS	0	0	0	1	0	0	0	1	1	0	90	1	0	0	0	0	0	0	0	0	0	0
2010	Bilatérale	F	1	63	1.62	24.0055	1	0	31	6	AVC,HTA,TVP,Hyperparathyroidie avec hypercalcemie	1 (calci)	0	hypercalciurie	suivi	0	0	0	0	0	0	0	0	1	1	1	URSS	0	0	0	1	0	0	0	1	1	0	30	0	1	0	0	0	1	1	1	0	1	1
2010	Gauche	M	0	65	1.65	23.8751	1	0	58	2	Asthme		0	NR	suivi	0	0	0	0	0	0	0	0	1	1	1	URSS	0	0	0	1	0	0	0	1	1	0	30	1	0	0	0	0	0	0	0	0	0	1
2011	Droite	M	0	73	1.6	28.5156	1	0	59	3	Colique néphrétique, URSS, HBP, Appendicectomie		Colique néphrétique, URSS, HBP	hypercalciurie + hyperoxalurie	CN	1	0	0	0	0	0	0	0	0	1	0	0	0	0	0	0	0	0	0	1	1	0	60	0	1	0	0	0	0	0	0	0	0	1
2011	Droite	M	0	70	1.71	23.939	1	0	2	3	DID, rétinopathie diab, AIT x 2, insuff cardiaque, HTA, AOMI, HBP avec rétention chronique nécessitant SAD, PNO, URS laser, IRC sur néphropathie diab	1 (relais calci)	HBP avec rétention chronique nécessitant SAD, PNO, URS laser, IRC sur néphropathie diab	0	1	0	0	0	0	1	1	0	0	1	0	0	0	0	0	0	0	0	0	0	1	1	0	23	0	1	0	0	0	1	0	0	0	0	0
2011	gauche	H	0	90	1.86	26.0146	1	0	163	6	Willebrand		1	0	1	1	0	0	0	0	0	0	0	0	1	1		0	0	0	0	0	0	0	1	1	0		0	1	0	0	0	1	1	1	1	1	1
2011	droite	F	1	56	1.56	23.0112	1	0	303	3	0		0	0	0	0	0	0	0	0	0	0	0	1	1	1	1	1	0	0	0	0	0	0	0	0	0		0	1	0	0	0	0	0	0	0	1	1
2011	gauche	H	0	105	1.72	35.4922	0	1	15	3	SAS, dyspnée, obésité, HTA, cure de syndrome de jonction pyélo urétéral	0	1	0	0	0	0	0	0	0	0	0	0	1	1	0		0	0	0	0	0	0	0	1	1	0	0	1	0	0	0	0	1	0	0	0	0	0
2011	Droite	H	0	72	1.75	23.5102	1	0	16	7	splénomégalie myéloïde, HTA, IDM, DNID, IRC, polyneuropathie sensitivo motrice, URS laser	0	URS laser, CN	0	1	1	0	1	0	0	0	0	0	0	1	0		0	0	0	1	0	0	0	1	1	0	0	0	1	0	0	0	0	0	0	0	0	0
2011	gauche	H	0	65	1.74	21.4692	1	0	164	3	1		1	1	1	0	0	0	0	0	0	0	1	1	1	1	1	1	0	0	0	0	0	0	1	1	0	30	1	0	0	0	0	0	0	0	0	1	0
2011	Droite	M	0	110	1.7	38.0623	0	1	43	3	JJ, HBP, cancer colique, HTA, URSS	0	CN	1	Suivi	0	0	0	0	0	0	0	0	1	1	0	0	0	0	0	0	0	0	0	1	1	0		0	1	1	1	1	1	0	0	0	0	0
2011	Gauche	M	0	87	1.8	26.8519	1	0	45	3	anévrysme aorte abdo opèré, pancréatite chronique alcoolique, HTA, endocardite infectieuse mitralen pontage aorto bi iliaque, basocellulaire nez	2	0	0	0	0	0	0	0	0	0	0	0	1	1	1	1	0	0	0	1	0	0	0	1	1	0	51	1	0	0	0	0	1	0	0	0	0	0
2011	droite	H	0	90	1.86	26.0146	1	0	166	7	Willebrand		1	0	0	0	0	0	0	0	0	0	0	1	1	1		0	0	0	1	0	0	0	1	1	0		0	1	0	0	0	1	1	1	1	1	1
2011	Gauche	M	0	84	1.71	28.7268	1	0	65	2	Hodgkin		1	NR	CN	1	0	0	0	0	0	0	0	1	1	1	LEC	0	1	0	0	1	LEC	1	1	1	0	180	1	0	0	0	0	0	0	0	0	0	0
2011	gauche	M	0	90	1.71	30.7787	0	1	66	2	Lymphome		0	0	0	0	0	0	0	0	0	0	0	1	1	1	1	0	1	0	0	1	0	1	0	1	0		1	0	0	0	0	0	0	0	0	0	0
2011	Droite	M	0	110	1.7	38.0623	0	1	48	2	JJ, HBP, cancer colique, HTA, URSS	0	CN	1	Suivi	0	0	0	0	0	0	0	0	1	1	1	URSS	0	0	0	1	0	0	0	1	1	0	21	0	1	1	1	1	1	0	0	0	0	0
2011	gauche	H	0	65	1.74	21.4692	1	0	168	3	1		1	1	1	0	0	0	0	0	0	0	0	1	1	1	1	0	0	0	1	0	0	0	1	1	0	40	1	0	0	0	0	0	0	0	0	0	1
2011		M	0	95	1.85	27.7575	1	0	6	2	1		0	0	0	0	0	0	0	0	0	0	1	0	0	0	0	0	1	0	0	1	0	1	1	1	0	45	0	1	0	0	0	1	0	0	0	1	0
2011		H	0	90	1.86	26.0146	1	0	170	6	Willebrand		1	0	0	0	0	0	0	0	0	0	0	1	1	1		0	0	0	1	0	0	0	1	1	0		0	1	0	0	0	1	1	1	1	1	1
2011	Droite	H	0	65	1.78	20.5151	1	0	171	5	Hemochromatose, IDM, Cancer Colon: hémicolectomie, insuffisance rénale chronique, thrombopénie sur hypersplénie, AAA sous rénale: endoprothèse, hernie hiatale, Cacci Ricci	2	cure de JPU, URSS	0	1	1	0	0	0	0	0	0	0	0	1	0	0	0	0	0	0	0	0	0	1	1	0	90	0	1	0	0	0	1	0	0	0	0	0
2011		H	0	63	1.8	19.4444	1	0	54	3	1		1	1	1	0	1	0	0	0	0	0	0	1	1	1	1	1	0	0	0	0	0	0	1	1	0	45	0	1	0	0	0	0	0	0	1	0	1
2011		M	0	95	1.85	27.7575	1	0	9	6	1		0	0	0	0	0	0	0	0	0	0	1	0	1	1	1	0	0	0	1	0	0	0	1	1	0	15	0	1	1	0	1	1	0	0	0	0	1
2011		F	1	45	1.45	21.4031	1	0	2	3	1		1	1	0	0	0	0	0	0	0	0	0	1	1	1	1	1	1	0	0	0	0	0	0	0	0		1	0	1	0	1	0	0	0	0	1	0
2011	Droite	M	0	110	1.7	38.0623	0	1	56	3	JJ, HBP, cancer colique, HTA, URSS	0	CN	1	Suivi	0	0	0	0	0	0	0	0	1	1	1	URSS	0	0	0	1	0	0	0	1	1	0	11	0	1	1	0	1	0	0	0	0	0	1
2011	droite	M	0	98	1.72	33.126	0	1	69	2	HTA, HCT, surpôids, anevrysme Ao tho, Thyron david, tabac		CNA, LEC, NLPC	1	suivi	0	0	0	0	0	0	0	0	1	1	1	1	1	0	0	0	0	0	0	0	0	0	0	0	1	0	0	0	0	0	0	0	0	1
2011	Gauche	F	1	58.5	1.65	21.4876	1	0	173	3	1		1	1	1	0	1	0	0	0	0	0	0	1	1	1	1	0	0	0	1	1	1	0	1	0	0		1	0	0	0	0	0	0	0	0	0	0
2011	Gauche	H	0	75	1.7	25.9516	1	0	13	7	1		1	0	1	0	0	0	0	1	0	0	0	0	1	0	0	0	0	0	0	0	0	0	1	1	0	60	0	1	0	0	0	1	0	0	1	0	0
2011	Gauche	H	0	90	1.86	26.0146	1	0	175	5	Willebrand		1	0	0	0	0	0	0	0	0	0	0	1	1	1		0	0	0	1	0	0	0	1	1	0		0	1	0	0	0	1	1	1	1	1	1
2011	Gauche	H	0	81	1.76	26.1493	1	0	17	3	IDM (1992), coloscopie (polypectomie 2007) PTG droite 2009, HIG,	2	0	0	0	0	0	0	0	0	0	0	0	1	1	1	1	0	0	1	0	1	LEC	1	1	1	0	37	1	0	1	0	1	0	0	0	0	0	0
2011	Gauche	F	1	71	1.74	23.4509	1	0	94	3	1		1	0	1	1	0	0	0	0	0	0	0	0	1	0	0	0	0	0	0	0	0	0	0	0	0		1	0	0	0	0	0	0	0	0	0	1
2011	droite	F	1	75	1.55	31.2175	0	1	4	3	0		0	0	0	0	0	0	0	0	0	0	0	1	1	1	1	1	0	0	0	0			0	0	0	0	0	1	0	0	0	0	0	0	0	0	0
2011	gauche	M	0	110	1.7	38.0623	0	1	5	5	JJ, HBP, cancer colique, HTA, URSS	0	CN	1	Suivi	0	0	0	0	0	0	0	0	1	1	1	URSS	0	0	0	1	0	0	0	1	1	0	89	0	1	1	1	1	0	0	0	0	0	0
2011	0	F	1	85	1.7	29.4118	0	1	182	3	0		0	0	0	1	0	0	0	0	0	0	0	0	0	0	0	0	0	0	0	0	0	0	0	0	0	0	1	0	0	0	0	1	0	0	0	0	0
2011	Droite	M	0	110	1.7	38.0623	0	1	7	3	JJ, HBP, cancer colique, HTA, URSS	0	CN	1	Suivi	0	0	0	0	0	0	0	0	1	1	1	URSS	0	0	0	1	0	0	0	1	1	0	89	0	1	1	1	1	0	0	0	0	0	0
2011	Gauche	H	0	95	1.91	26.041	1	0	21	3	1		1	0	1	0	0	0	0	0	0	0	0	1	1	1	1	0	1	0	1	0	0	0	0	0	0		0	1	0	0	0	1	0	0	0	1	1
2012	Gauche	F	1	85	1.7	29.4118	0	1	184	2	0		0	0	0	0	0	0	0	0	0	0	0	1	1	1	1	0	0	0	1	0	0	0	1	1	0		1	0	0	0	0	1	0	0	0	0	0
2012	droite	H	0	68	1.72	22.9854	1	0	1	2	0		0	0	0	0	1	0	0	0	0	0	0	0	0	0	0	0	0	0	0	0	0	0	0	0	0	0	0	1	0	0	0	1	0	0	0	1	0
2012	gauche	H	0	95	1.91	26.041	1	0	22	3	1		1	0	1	0	0	0	0	0	0	0	0	1	1	1	1	0	0	0	1	0	0	0	1	1	0		1	1	0	0	0	1	0	0	0	1	1
2012	Gauche	M	0	84	1.78	26.5118	1	0	25	3	Intervention en de Tyrone Daviden septembre 2010 + 2 pontages coronariens, épanchement péricardique post operatoire, Tabagisme non sevré à 25 PA, Hypercholestérolemie, IDM, crises d'angor, AOMI, ACFA avec bloc de branche droit complet, Angoisse, Ulcères estomac, Coliques nephretiques	2	CN		CN	1	0	0	0	0	0	0	0	0	0	0	0	0	0	0	0	0	0	0	0	0	0	0	1	0	1	0	0	0	0	0	0	0	0
2012		F	1	85	1.7	29.4118	0	1	189	2	0		0	0	0	0	0	0	0	0	0	0	0	1	1	1	1	0	0	0	1	0	0	0	1	1	0		1	0	0	0	0	1	0	0	0	0	0
2012	gauche	F	1	110	1.75	35.9184	0	1	14	3	1		1	1	1	0	0	0	0	0	0	0	0	1	1	1	1	0	0	0	1	0	0	0	0	0	0		1	0	0	0	0	1	0	0	0	1	1
2012	gauche	H	0	95	1.85	27.7575	1	0	193	3	1		1	0	1	0	1	0	0	0	0	0	0	0	1	1	1	0	0	0	1	0	0	0	0	0	0		0	1	0	0	0	0	0	0	0	0	1
2012	Droite	M	0	110	1.7	38.0623	0	1	21	3	JJ, HBP, cancer colique, HTA, URSS	0	CN	1	Suivi	0	0	0	0	0	0	0	0	1	1	1	URSS	0	0	0	1	0	0	0	1	1	0	120	0	1	1	0	1	1	0	0	0	0	1
2012	Gauche	M	1	95	1.67	34.0636	0	1	17	3	CN, HTA	0	CN	1	Suivi	0	0	0	0	0	0	0	0	1	1	1	LEC	0	1	0	0	0	0	0	1	1	0	71	1	0	0	0	0	1	1	0	1	1	0
2012	Gauche	M	0	86	1.83	25.6801	1	0	198	3	cystinurie, LEC, URSS, Appendicectomie	0	cystinurie, CN, URSS, LEC	1	Suivi	0	0	0	0	0	0	0	0	1	1	1	URSS	0	0	0	1	0	0	0	1	1	0	47	1	0	1	0	1	0	0	0	0	0	1
2012	Gauche	M	1	95	1.67	34.0636	0	1	19	3	CN, HTA	0	CN	1	Suivi	0	0	0	0	0	0	0	0	1	1	1	URSS	0	0	0	1	0	0	0	1	1	0	26	1	0	0	1	0	1	1	0	1	1	0
2012	Gauche	M	0	87	1.7	30.1038	0	1	23	3	0	0	0	1	Fortuite	0	0	0	0	0	0	0	1	0	0	0	0	0	0	0	0	0	0	0	0	0	0	0	1	0	0	0	0	1	0	0	0	0	0
2012	Droite	F	1	105	1.56	43.146	0	1	209	3	DNID, obésité, hernie ombilicale, cure d'éventration, HTA	0	0	0	PNAO	0	0	0	0	1	0	0	0	0	0	0	0	0	0	0	0	0	0	0	1	1	0	122	0	1	0	0	0	1	1	1	1	1	1
2012	Droite	M	0	70	1.84	20.6758	1	0	211	3	Pyélotomie pour calcul pyélique, RTUP,	0	pyélotomie pour calcul pyélique, RTUP	0	Protéinurie	0	0	0	0	0	0	0	1	0	1	0	0	0	0	0	0	0	0	0	0	0	0	0	0	1	0	0	0	1	0	0	0	0	0
2012	Droite	M	0	62	1.61	23.9188	1	0	111	4	HTA, DID, pontage aorto coronarien, URSS, NLPC, cancer prostate métastatique	2	1	0	1	0	0	1	0	0	0	0	1	0	0	0	0	0	0	0	0	0	0	0	1	0	0	0	0	1	0	0	0	1	0	0	0	0	0
2012	bilaterale	F	1	55	1.53	23.4952	0	1	80	3	CNA a repeition	0	CN	1	CN	1	0	0	0	0	0	0	0	0	1	0	0	0	0	0	0	0	0	0	1	1	0	14	1	1	0	0	0	0	0	0	0	0	1
2012	Droite	F	1	105	1.56	43.146	0	1	212	3	DNID, obésité, hernie ombilicale, cure d'éventration, HTA	0	0	0	PNAO	0	0	0	0	1	0	0	0	0	1	1	URSS	0	0	0	1	0	0	0	1	1	0	64	0	1	0	0	0	0	1	1	1	1	1
2013	Droite	M	0	90					221	3	CNA		CNA	0	CN	1	0	0	0	0	0	0	0	0	1	1	1	0	1	0	0	1	lec	1	0	1	0	139	0	1	0	1	0	0	0	0	0	0	1
2013	Droite	M	0	83	183	24.78	1	0	118	3	CNA, malformation de l'arbre urinaire, anomalie parathormone, AVC, sarcoïdose		CNA		CN	1	0	0	0	0	0	0	0	1	1	1	1	0	0	0	1	0	0	0	0	0	0		0	1	0	0	0	0	0	0	1	0	1
2013	Gauche	M	0	65	175	21.24	1	0	34	3	Maladie lithiasique, maladie du poumon de fermier avec reclassement professionnel en 2007, une colique néphrétique, une appendicectomie, une rhinite allergique, aspergillose bronchopulmonaire, traitée par SOLUPRED 40 et V-FEND, NLPC, appendicectomie, adénoïdectomie		CNA	hypercalciurie	CN	1	0	0	0	0	0	0	0	0	1							0	0	0	0	0	0	0	1	0	0	0	0	1	0	0	0	0	0
2013	Gauche	M	1	60	1.7	20.76	1	0	120	20	CN, RUP, Cardiopathie dilatées non ischémique (FEVG 25-30%), DIA, SPA, néphropathie interstitielle avec IR	1 (relais calci)	RUP, CN, néphropathie interstitielle avec IRC	0	hématurie	0	0	1	0	0	0	0	0	0	1	0	0	0	0	0	0	0	0	0	1	0	0	0	1	0	0	0	0	0	0	0	0	0	1
2013	Droite	M	0	70	174	23.118	1	0	223	3	CN, hématurie, Ligaments croisés genou, fracture du poignet.		CN, hématurie	1	lombalgie	0	1	0	0	0	0	0	0	0	1	0	0	0	0	0	0	0	0	0	0	0	0	0	0	1	0	0	0	1	0	0	0	0	1
2013	Droite	M	0	73	165	26.809	1	0	17	3	CN, HTA, hyperparathyroïdie		CN	1	CN	1	0	0	0	0	0	0	0	0	1	0	0	0	0	0	0	0	0	0	0	1	0	7	0	1	0	0	0	1	0	0	0	0	0
2013	Droite	F	1	70	171	23.94	1	0	65	3	CN rein droit, NLPC DROITE EN 1999 pour calcul corraliforme , PNA, appendicectomie, plastie abdominale, ovarectomie et salpingectomie D, kyste ovarien, ulcère gastrique		CN, PNA		PNAO	0	0	0	0	1	1	0	0	0	1	1	LEC	0	1	0	0	0	0	0	0	0	0	0	0	1	0	0	0	0	0	0	0	1	0
2013	Droite	M	0	107	170	37.024	0	1	37	3	CN, URS, LEC	0	maladie lihiasique récidivante sévère	1	Suivi	0	0	0	0	0	0	0	0	1	1	1	URSS	0	0	0	1	0	0	0	1	1	0	240	0	1	1	0	1	1	0	1	1	0	1
2013	Bilatérale	F	1	60	150	26.667	1	0	226	3	Pré éclampsie, PNAO, Sténose du pylore, HTA		PNAO	0	PNAO	0	0	0	0	1	1	0	0	1	0	1	URSS	0	0	0	1	0	0	0	1	1	0	229	1	1	0	0	0	1	1	1	1	1	1
2013	Gauche	F	1	64	1.6	25	1	0	227	3	lipome de cuisse, amygdalectomie, coralliforme complet, NLPC	0	NLPC, calcul coralliforme	1	Suivi	0	0	0	0	0	0	0	0	1	1	1	NLPC	1	0	0	0	0	0	0	1	1	0	66	1	0	1	0	1	0	0	0	0	0	1
2013	Bilatérale	M	0	76	1.72	25.676	1	0	39	2	CN, anevrysme aorte thoracique 2008, prostatectomie radicale 2004, recidive bio jan 2005 radioT puis reascencion PSA 2009 avec localisations osseuses probable mis sous HotmonoT stoppé en dec 2011	0	CN, LEC, URS, prostatectomie radicale 2004, recidive bio jan 2005 radioT puis reascencion PSA 2009 avec localisations osseuses probable mis sous HotmonoT stoppé en dec 2011	1	CN	1	0	0	0	0	0	0	0	0	1	1	URSS + LEC	0	1	0	1	0	0	0	1	1	0	104	1	1	1	0	1	0	0	0	0	1	0
2013	Droite	M	0	70	1.71	23.97	1	0	40	3	Hernie inguinale, ethylisme chronique, AVC ischémique sylvien gauche athéromateux, HTA	1 (relais K 300 => K75	rein ectopique détruit sur obstruction chronique par calcul	0	fortuite	0	0	0	0	0	0	0	1	0	0	1	URSS	0	0	0	1	0	0	0	1	1	0	122	0	1	0	1	0	1	0	0	0	0	0
2013	Gauche	M	0	82	170	28.37	1	0	125	3	CN, LEC, AVH, CANAL CARPIEN, Coxarthrose, ablation de ménisque, appendicetomie, amygdalectomie		CN	1	hématurie	0	0	1	0	0	0	0	0	1	1	0	0	0	0	0	0	0	0	0	0	0	0	0	1	0	1	0	1	0	0	0	0	0	0
2013	Bilatérale	M	0	87	1.88	24.6152	1	0	41	4	CN, LEC, URS, maladie croh resection ileale + colectomie droite, appendicectomie		CN, LEC, URS	1	CN	1	0	0	0	0	0	0	0	1	1	1	URSR	0	0	1	0	0	0	0	1	1	0	25	1	1	1	0	1	0	0	0	0	0	1
2013	Droite	M	1	120	180	37.04	0	1	230	3	CN, 2 séances de LEC, HTA, obésité, Hypertension artérielle,		CN, LEC, JJ		Suivi	1	0	0	0	0	0	0	0	1	1	1		0	0	0	0	1	LEC	1	0	0	0	0	0	1	0	0	0	1	0	0	1	0	0
2013	Gauche	M	0	70	1.83	20.9024	1	0	41	11	calcul corralifrome du rein G, NLPC en 2004, 2005 et aout 2012, LEC		coralliforme, CN		CN	1	0	0	0	0	0	0	0	1	1	1	NLPC, LEC	1	1	0	0	0	0	0	1	1	0	210	1	0	0	0	0	1	0	0	0	1	0
2013	Gauche	M	0	133	1.76	42.9365	0	1	128	3	URS, HBP, HTA, dyslipidémie, cardiopathie ischémique, prothèse aorto bi iliaque pour anévrysme de l'aorte abdo, canal lombaire étroit, pancréatite aigüe lithiasique	1	URS, HBP		Suivi	0	0	0	0	0	0	0	0	1	1	1	URSS	0	0	0	1	0	0	0	1	0	0	0	1	0	0	0	0	0	0	0	0	0	0
2013	Gauche	F	1	70	1.55	29.1363	1	0	132	3	hypothyroïdie, PNAO, CN, obésité		CN, PNAO	1	PNAO	0	0	0	0	1	1	0	0	0	1	0	0	0	0	0	0	0	0	0	1	1	0	70	1	0	0	0	0	0	0	0	0	1	1
2013	Gauche	M	0	80	1.72	27.0416	1	0	46	3	HTA, DNID, dyslipidémie, AVC, amputation D4 et D5 gauche, thrombose artérielle membre inférieur gauche, appendicectomie, fistule anale	1 (relais plavix => kardegic)	0		CN	1	0	0	0	0	0	0	0	0	0	0	0	0	0	0	0	0	0	0	1	1	0	27	1	0	0	0	0	1	0	0	0	0	0
2013	droite	F	1	85	1.6	33.2031	0	1	19	3		0	0	0	suivi	0	0	0	0	0	0	0	0	1	0	1	1	0	1	0	0	0	0	0	0	0	0	0	0	1	1	0	1	1	0	0	0	1	1
2013	Gauche	f	1	75	1.6	29.2969	1	0	1	3	0		0	0	cna simple	1	0	0	0	0	0	0	0	0	0	0	0	0	0	0	0	0	0	0	1	1	0	38	1	0	1	0	1	1	0	0	0	0	0
2013	droite	m	0	80	1.77	25.5354	1	0	139	4	rein multikystique, hemragie sur kyste		0	0	suivi	0	0	0	0	0	0	0	0	1	0	0	0	0	0	0	0	0	0	0	1	1	0	118	0	1	0	0	0	0	0	0	1	0	0
2013	droite	f	1	60	1.7	20.7612	1	0	141	3	anneau gastrique perforation, pneumopathie		0	0	PNAO	0	0	0	0	1	0	0	0	0	0	0	0	0	0	0	0	0	0	0	1	1	0	57	0	1	1	0	0	0	0	0	0	0	1
2013	Droite	m	0	64	1.74	21.1389	1	0	55	3	0		0	0	lec echec intolerance procedure	0	0	0	0	0	0	0	0	0	0	0	0	0	0	0	0	0	1	1	0	0	0	0	0	1	0	0	0	0	0	0	0	1	0
2013	Droite	M	0	70	1.71	23.939	1	0	52	3	Hernie inguinale, ethylisme chronique, AVC ischémique sylvien gauche athéromateux, HTA	1	rein ectopique détruit sur obstruction chronique par calcul	0	fortuite	0	0	0	0	0	0	0	1	0	0	0	0	0	0	0	0	0	0	0	1	1	0	74	0	1	0	1	0	1	0	0	0	0	0
2013	Gauche	f	1	86	1.8	26.5432	1	0	247	8	paraplegie sur fracture D 10, asthme, raa,algodstrophie, tvp, hémorragie méningée	0	cna, pna	0	suvi douleur	0	0	0	0	0	0	0	0	1	0	0	0	0	0	0	0	0	0	0	1	0	0	45	1	0	0	0	0	1	0	0	0	0	0
2013	gauche	m	0	65	1.6	25.3906	0	1	2	3	avc		0	0	fortuite	0	0	0	0	0	0	0	1	0	0	0	0	0	0	0	0	0	0	0	0	0	0	0	1	0	0	0	0	1	0	1	1	0	0
2013	droit	m	0	90	1.74	29.7265	1	0	248	3	cancer prostate meta os, cacchi ricci, vessie lutte, RTUP	0	cancer prostate meta os, cacchi ricci, vessie lutte, RTUP	0	frag incomplete	0	0	0	0	0	0	0	0	1	0	1	1	0	0	0	1	0	0	0	1	1	0	35	0	1	0	0	0	0	0	0	0	0	0
2013	Droite	f	1	93	1.65	34.1598	0	1	60	3	0		0	0	cna	1	0	0	0	0	0	0	0	0	0	0	0	0	0	0	0	0	0	0	1	1	0	62	0	1	0	0	0	1	0	0	0	0	0
2013	bilaterale	M	0	88	1.76	28.4091	1	0	1	2	hta, dnid, acfa, saos, esv, hernie discale, splenectomie	2	CN	0	CN	1	1	0	0	0	0	0	0	0	0	0	0	0	0	0	0	0	0	0	1	1	0	60	1	1	0	1	1	1	0	0	0	1	0
2013	Droite	F	1	86	1.72	29.0698	1	0	3	5	Tétraplégie sensitivo-motrice post-traumatique (accident de la voie publique avec fracture cervicale C4-C5 en 2009), Lithotripsie endovésicale par voie endoscopique pour lithiases vésicales sur SAD, hyperactivité vésicale		Lithotripsie endovésicale par voie endoscopique pour lithiases vésicales sur SAD, hyperactivité vésicale		Fortuite	0	0	0	0	0	0	0	1	0	0	0	0	0	0	0	0	0	0	0	0	0	0	0	0	1	0	0	0	0	0	0	0	0	0
2013	Gauche	m	0	89	1.71	30.4367	0	1	4	3	0		0	0	echec lec	0	0	0	0	0	0	0	0	0	0	0	0	0	1	0	0	0	0	0	1	1	0	153	1	0	0	0	0	1	0	0	0	0	0
2013	droite	f	1	86	1.72	29.0698	1	0	5	5	tetraplegie sur AVP		0	0	decouverte fortuite	0	0	0	0	0	0	0	1	0	0	0	0	0	0	0	0	0	0	0	0	0	0	0	0	1	0	0	0	0	0	0	0	0	0
2013	droite	f	1	55	1.65	20.202	1	0	95	3	thyroidectomie, hypothyroidie		0	0	PNAO	0	0	0	0	1	0	0	0	0	0	0	0	0	0	0	0	0	0	0	1	1	0	62	0	1	0	1	1	1	0	0	0	0	0
2013	Droite	M	0	130	1.85	37.9839	0	1	254	3	PNAO, URS, LEC, NLPC, calcul coralliforme, torsion testiculaire, obésité		PNAO, URS, LEC, NLPC, calcul coralliforme, torsion testiculaire	1	Suivi	0	0	0	0	0	0	0	0	1	1	0	0	0	0	0	0	0	0	0	0	0	0	0	0	1	0	0	0	1	0	0	1	0	0
2013	gauche	m	0	70	1.71	23.939	1	0	7	3	AIT, avc, hemiplegie, trble phasique, EP	0 (du xarelto mais poursuite kardegic)	0	0	bilan hematurie	0	0	1	0	0	0	0	0	0	0	0	0	0	0	0	0	0	0	0	1	0	0	0	1	0	0	0	0	1	0	0	0	0	0
2013	droite	m	0	50	1.7	17.301	1	0	8	3	paraplegique sep evoluée		0	0	pnao	0	0	0	0	1	0	0	0	0	0	0	0	0	0	0	0	0	0	0	1	1	0	25	0	1	0	0	1	0	0	0	0	1	1
2013	Gauche	M	0	87	1.78	27.4587	1	0	5	3	calculs coralliforme complet, PNO, insuffisance cardiaque sur cardiomyopathie dilatée idiopathique, syndrome d'apnée du sommeil appareillé, diabète non insulino dépendant, tabagisme sevré		calculs coralliforme complet, PNO	0	PNO	0	0	0	0	1	0	0	0	0	0	0	0	0	0	0	0	0	0	0	1	1	0	203	1	0	0	0	0	1	1	0	1	1	0
2013	gauche	m	0	65	1.6	25.3906	0	1	149	6	avc		0	0	frag incomplete	0	0	0	0	0	0	0	0	0	0	1	1	0	0	0	1	0	0	0	1	1	0	61	1	0	0	0	0	1	0	1	1	0	0
2013	Droite	m	0	100	1.8	30.8642	0	1	255	3	ugd		0	0	echec lec	0	1	0	0	0	0	0	0	0	1	1	0	0	1	0	0	0	0	0	0	0	0	0	0	1	0	0	0	1	0	0	0	0	0
2013	gauche	m	0	117	1.8	36.1111	0	1	2	3	obesité, saos,hhiatiale		cna	0	cna	1	0	0	0	0	0	0	0	0	1	0	0	0	0	0	0	0	0	0	1	1	0	26	1	0	0	0	0	1	0	0	0	0	0
2013	droite	m	0	80	1.77	25.5354	1	0	153	3	rein multikystique, hemragie sur kyste		0	0	2sd temps urss	0	0	0	0	0	0	0	0	0	0	1	1	0	0	0	1	0	0	0	0	1	0	82	0	1	0	0	0	0	0	0	0	0	0
2014	droite	m	0	50	1.7	17.301	1	0	61	4	paraplegique sep evoluée		0	0	urs 2eme temps	0	0	0	0	0	0	0	0	0	0	1	1	0	0	0	1	0	0	0	1	1	0	55	0	1	0	0	0	0	0	0	0	0	0
2014	Droite	M	0	64	1.8	19.7531	0	1	6	3	PTH gauche, cardiopathie ischémique avec NSTEMI, ACFA paroxystique, AOMI avec pontage fémoro poplité Gche, plaie cutanée chronique du talon avec colonisation à pseudomonas aeruginosa, maladie de Waldenstrom, maladie de charcot, ADK moyen rectum opèré d'une résection colorectale avec colostomie définitive + radio chimio néo adjuvante, hernie inguinale gauche, amputation orteil gauche, choc septiqu…	0 du plavix seulement, poursuite du kardegic	choc septique à point de départ urinaire, sonde à demeure	0	choc septique	0	0	0	0	0	1	0	0	0	0	0	0	0	0	0	0	0	0	0	1	0	0	0	0	1	0	0	0	1	1	1	1	1	1
2014	droite	f	1	86	1.72	29.0698	1	0	12	5	tetraplegie sur AVP		0	0	urs 2emetemps	0	0	0	0	0	0	0	0	0	0	1	1	0	1	0	1	0	0	0	0	1	0	48	0	1	0	0	0	0	0	0	0	0	0
2014	Gauche	m	0	117	1.8	36.1111	0	1	4	3	obesité, saos,hhiatiale		cna	0	2eme temps urss	0	0	0	0	0	0	0	0	1	1	1	0	0	0	0	1	0	0	0	1	1	0	32	1	0	0	0	0	0	0	0	0	1	0
2014	Droite	F	1	116	1.665	41.8436	0	1	154	4	Syndrome du canal carpien, Diabète de type II, ulcère variqueux, HTA, Erysipèle, Pneumopathie infectieuse, Eventration, Calcul du rein droit coralliforme	1	Calcul du rein droit coralliforme, Pyélonéphrite sur calcul coralliforme		IU	0	0	0	1	0	0	0	0	0	1	0	0	0	0	0	0	0	0	0	1	1	0	62	0	1	0	0	0	1	1	1	1	1	1
2014	droite	M	0	88	1.76	28.4091	1	0	6	3	hta, dnid, acfa, saos, esv, hernie discale, splenectomie	2	cn	0	suivi	0	0	0	0	0	0	0	0	1	0	1	urss	0	0	0	1	0	0	0	1	1	0	90	0	1	0	0	0	1	0	0	1	0	0
2014	Gauche	M	0						7	3	IMC sur pathologie épileptogène néonatale (sdme de little), maladie lithiasique rénale bilatérale, pyonéphrose droite sur coralliforme complet, nephrectomie droite		maladie lithiasique rénale bilatérale, pyonéphrose droite sur coralliforme complet, nephrectomie droite		Suivi	0	0	0	0	0	0	0	0	1	1	0	0	0	0	0	0	0	0	0	0	0	0	0	1	0	1	0	1	0	0	0	0	0	0
2014	greffon	M	0	64	1.68	22.6757	1	0	69	3	hépatite B, ulcère gastrique, greffe rénale en 1981, CN		greffe rénale en 1981, CN		CN	1	0	0	0	0	0	0	0	0	1	0	0	0	0	0	0	1	URSS	0	1	1	0				0	0	0	0	0	0	0	0	0
2014	droite	m	0	50	1.7	17.301	1	0	22	4	paraplegique sep evoluée		0	0	urs 3eme temps bilat	0	0	0	0	0	0	0	0	0	0	1	1	0	0	0	0	0	0	0	1	1	0	91	0	1	0	0	0	0	0	0	0	1	1
2014	droite	f	1	86	1.72	29.0698	1	0	26	6	tetraplegie sur AVP		0	0	urs 3emetemps	0	0	0	0	0	0	0	0	1	0	1	1	0	0	0	1	0	0	0	1	1	0	119	0	1	0	0	0	0	0	0	0	0	0
2014	Gauche	F	1	88	1.72	29.7458	1	0	162	5	PNO, Sd de Friedrich, Diabète insulino-dépendant		PNO		PNO	0	0	0	0	1	1	0	0	0	0	0	0	0	0	0	0	0	0	0	1	1	0	22	1	0	0	0	0	1	0	0	0	0	0
2014	gauche	f	1	74	1.62	28.1969	1	0	40	3	asthme		1	0	cna	1	0	0	0	0	0	0	0	0	0	0	0	0	0	0	0	0	0	0	1	1	0	60	1	0	0	0	0	0	0	0	0	0	1
2014	droite	m	0	81	1.73	27.0641	1	0	72	3	idm, hta	2	syndrome de jonction PU	1	cna	1	0	0	0	0	0	0	0	0	0	0	0	0	0	0	0	0	0	0	1	0	0	0	0	1	0	1	0	0	0	0	0	0	0
2014	gauche	m	0	80	1.77	25.5354	1	0	172	3	rein multikystique, hemragie sur kyste		0	0	suivi controlat	0	0	0	0	0	0	0	0	1	0	0	0	0	0	0	0	0	0	0	0	0	0	0	1	0	0	0	0	0	0	0	0	0	0
2014	Gauche	F	1	60	1.5	26.6667	1	0	271	4	Pré éclampsie, PNAO, Sténose du pylore, HTA		PNAO	0	PNAO	0	0	0	0	1	1	0	0	1	0	0	0	0	0	0	0	0	0	0	0	0	0	0	1	0	0	1	1	1	1	1	1	1	1
2014	Droite	M	0	65	1.7	22.4913	1	0	35	3	maladie lithiasique, LEC x 7-8, lithotomie endovésicale		1	1	Suivi	0	0	0	0	0	0	0	0	1	1	1	LEC	0	1	0	0	1	LEC	1	0	0	0	0	0	1	0	0	0	1	0	0	0	0	0
2014	Gauche	F	1	60	1.5	26.6667	1	0	283	4	Pré éclampsie, PNAO, Sténose du pylore, HTA		PNAO	0	PNAO	0	0	0	0	1	1	0	0	1	0	1	URSS	0	0	0	1	0	0	0	1	1	0	57	1	0	0	0	0	1	1	1	1	1	1
2014	Gauche	F	1	90	0	0	0	0	112	3	AVC séquellaire (hémiplégie gauche + aphasie), épilepsie, thrombose veineuse cérébrale, hydrocéphalie à pression normale, hypothyroïdie, phlébite membre inf, hystérectomie + ovariectomie, cholecystectomie, cataracte	1 (innohep)	0	0	suivi	0	0	0	0	0	0	0	0	1	0	1	URSS	0	0	0	1	0	0	0	1	1	0	85	1	0	0	0	0	0	0	0	0	1	1
2014	Gauche	f	1	75	1.6	29.2969	1	0	4	3	0		0	0	suivi	0	0	0	0	0	0	0	0	1	0	0	0	0	0	0	0	0	0	0	0	0	0	0	1	0	0	0	0	0	0	0	0	1	0
2014	droite	M	0	77	1.69	26.9598	1	0	30	3	Maladie lithiasique sur cystinurie, CN, URS, LMC		CN, URS	1	Suivi	0	0	0	0	0	0	0	0	1	1	0	0	0	0	0	0	0	0	0	0	0	0	0	0	1	0	0	0	1	0	0	0	0	0
2015	Gauche	F	1	66	1.66	23.9512	1	0	77	3	Calcul coralliforme, NLPC, adénome hypophysaire opéré en 1981, hypertension artérielle, diabète non insulino-dépendant, choc septique compliqué d'un ACR post URSS, trachéotomie	0	Coraliforme complet, NLPC	1	Suivi	0	0	0	0	0	0	0	0	1	1	1	NLPC	1	0	0	0	0	0	0	1	1	0	167	1	0	1	0	1	0	0	0	0	1	1
2015	Droite	f	1	100	1.6	39.0625	0	1	8	3	Obesite morbide, appendicectomie	0	0	0	pnao	0	0	0	0	1	0	0	0	0	0	0	0	0	0	0	0	0	0	0	0	0	0		0	1	0	0	0	0	0	0	0	0	1
2015	Gauche	M	1	81	177	25.854	1	0	78	4	appendicectomie, amygdalectomie, fracture cheville, malaise sur arythmie, méningite		0	0	CN	1	0	0	0	0	0	0	0	0	0	0	0	0	0	0	0	0	0	1	1	1	0	56	1	0	0	0	0	0	0	0	0	0	0
2015	Droite	M	0	60	1.67	21.5139	1	0	15	3	CN, céphalées chroniques	0	CN	0	Suivi	0	0	0	0	0	0	0	0	1	0	0	0	0	0	0	0	0	0	0	1	1	0		0	1	1	0	1	0	0	0	0	0	0
2015	Gauche	M	0	87	1.78	27.4587	1	0	36	3	calculs coralliforme complet, PNO, insuffisance cardiaque sur cardiomyopathie dilatée idiopathique, syndrome d'apnée du sommeil appareillé, diabète non insulino dépendant, tabagisme sevré		calculs coralliforme complet, PNO, URS	0	Suivi	0	0	0	0	0	0	0	0	1	1	1	URSS	0	0	0	1	0	0	0	1	1	0	434	1	0	1	0	1	0	0	0	0	1	0
2015	Gauche	F	1	63	1.75	20.5714	1	0	288	3	calcul coralliforme bilatéral (complet gauche et incomplet droite), LEC, varices		calcul coralliforme, LEC, URS	1	Suivi	0	0	0	0	0	0	0	0	1	1	1	URSS	0	0	0	1	0	0	0	0	0	0	0	1	0	0	0	0	0	0	0	0	1	0
2015	Gauche	M	0	57	1.56	23.4221	1	0	17	3	Rein unique fonctionnel, rein droit détruit sur coralliforme comple, calcul coralliforme complet, URS, LEC, DNID, HTA, syndrome frontal post traumatique		calcul coralliforme complet, URS, LEC, Rein unique fonctionnel, rein droit détruit sur coralliforme comple		Suivi	0	0	0	0	0	0	0	0	1	1	1	URSS + NLPC	1	0	0	1	0	0	0	0	0	0	0	1	0	0	0	0	1	0	0	0	0	0
2015	Gauche	f	1	93	1.64	34.5776	0	1	37	3	strabisme		0	0	0	0	1	0	0	0	0	0	0	0	0	0	0	0	0	0	0	0	0	0	0	0	0	0	1	0	0	0	0	0	0	0	0	0	0
2015	Gauche	F	1	66	1.66	23.9512	1	0	80	3	Calcul coralliforme, NLPC, adénome hypophysaire opéré en 1981, hypertension artérielle, diabète non insulino-dépendant, choc septique compliqué d'un ACR post URSS, tracheotomie	0	Coraliforme complet, NLPC, URSS	1	Suivi	0	0	0	0	0	0	0	0	1	1	1	URSS	0	0	0	1	0	0	0	1	1	0	170	1	0	0	0	0	0	0	0	0	1	1
2015	Gauche	F	1	60	1.55	24.974	1	0	13	3	BPCO, Insuffisance respi chronique, HTA, AVC hémorragique, dermatose bulleuse, RGO, syndrome dépressif, cholecystectomie	0	0		CN	1	0	0	0	0	0	0	0	0	0	0	0	0	0	0	0	0	0	0	1	1	0	113	1	0	1	0	1	0	0	0	0	0	0
2015	Gauche	m	0	60	1.75	19.5918	1	0	39	3	cure de la jonction, app, amygd		0	0	cna	1	0	0	0	0	0	0	0	0	0	0	0	0	0	0	0	0	0	0	0	0	0	0	1	0	0	1	0	0	0	0	0	0	0
2015	Gauche	F	1	66	1.66	23.9512	1	0	82	3	Calcul coralliforme, NLPC, adénome hypophysaire opéré en 1981, hypertension artérielle, diabète non insulino-dépendant, choc septique compliqué d'un ACR post URSS, tracheotomie	0	Coraliforme complet, NLPC, URSS	1	Suivi	0	0	0	0	0	0	0	0	1	1	1	URSS	0	0	0	1	0	0	0	1	1	0	30	1	0	0	0	0	0	0	0	0	1	0
2015	Gauche	F	1	50	1.7	17.301	1	0	40	2	maladie lithiasique, atrophie congénitale rénale gauche, PNA obstructive, NLPC, pyélotomie, URS, syndrome de jnction pyélo urétérale, incision endoscopique de jonction pyélo urétérale	0	maladie lithiasique, atrophie congénitale rénale gauche, PNA obstructive, NLPC, pyélotomie, URS, syndrome de jnction pyélo urétérale, incision endoscopique de jonction pyélo urétérale	1	CN	1	0	0	0	0	0	0	0	0	1	0	0	0	0	0	0	0	0	0	0	0	0	0	1	0	0	1	0	0	0	0	0	0	1
2015	Droite	M	0	88	1.76	28.4091	1	0	14	3	hta, dnid, acfa, saos, esv, hernie discale, splenectomie	2	cn	0	suivi	0	1	0	0	0	0	0	0	1	1	0	0	0	0	0	0	0	0	0	1	0	0	0	0	1	0	0	0	1	0	0	0	0	0
2015	Droite	M	0	88	1.76	28.4091	1	0	15	3	hta, dnid, acfa, saos, esv, hernie discale, splenectomie	2	cn	0	suivi	0	1	0	0	0	0	0	0	1	1	0	0	0	0	0	0	1	urss	0	1	1	0	21	0	1	0	0	0	0	0	0	0	0	0
2015	Gauche	f	1	125	1.74	41.2868	0	1	53	3	obesite			0	PNAO	0	0	0	0	1	0	0	0	1	0	0	0	0	0	0	0	0	0	0	1	1	0	37	1	0	1	0	1	0	0	0	0	0	1
2015	Gauche	f	1	88	1.52	38.0886	0	0	193	3	ADK endomere, DT2, HTA, hysterectomie		0		fortuite	0	0	0	0	0	0	0	1	0	0	0	0	0	0	0	0	0	0	0	0	0	0		1	0	1	0	0	0	0	0	0	0	0
2015	gauche	m	0	125	1.75	40.8163	0	0	16	3	HTA, obesité, CNA, HCT maladie lithiasique, app, hernie ligne blanche		maladie lithiasique		hematurie0	0	0	1	0	0	0	0	0	0	0	0	0	0	0	0	0	0	0	0	0	0	0		1	0	0	0	0	0	0	0	0	0	1
2015	Droite	M	0	87	1.88	24.6152	1	0	35	2	CN, LEC, URS, maladie croh resection ileale + colectomie droite, appendicectomie		CN, LEC, URS	1	Suivi	0	0	0	0	0	0	0	0	1	1	0	0	0	0	0	0	0	0	0	0	0	0	0	0	1	0	0	0	0	1	0	0	1	0
2015	Gauche	M	0	103	1.72	34.8161	0	1	40	3	AVC hémorragique en 2015 avec déficit hémicorporel gauche séquellaire, hypertension artérielle, dyslipidémie, SAS appareillé, obésité	0	CN		CN	1	0	0	0	0	0	0	0	0	0	0	0	0	0	0	0	0	0	0	1	1	0	31	1	0	0	0	0	0	0	0	0	0	1
2016	Gauche	F	1	60	1.55	24.974	1	0	203	7	BPCO, Insuffisance respi chronique, HTA, AVC hémorragique, dermatose bulleuse, RGO, syndrome dépressif, cholecystectomie	0	0	1	Suivi	0	0	0	0	0	0	0	0	1	1	1	URSS	0	0	0	1	0	0	0	0	0	0	0	1	0	1	0	1	0	0	0	0	0	0
2010	Droite	M	0	75	1.76	24.2123	1	0	154	2	seminome testiculaire		1	Carence vitD	CN	1	0	0	0	0	0	0	0	0	10	0	LEC	0	1	0	0	0	0	0	1	1	0	180	0	1	1	0	1	0	0	0	0	1	1
2009	Droite	M	0	58	1.82	17.51	1	0	82	8	app, amyg			hypercalciurie	CN	1	0	0	0	0	0	0	0	0	0	0	0	0	0	0	0	0	0	0	1	1	0	44	0	1	0	1	1	0	0	0	0	0	0
2009	Gauche	M	0	68	1.63	25.5937	1	0	20	2	non		0	Normal	CN	1	0	0	0	0	0	0	0	0	0	0	0	0	0	0	0	0	0	0	1	1	0	106	1	0	1	0	1	0	0	0	0	0	0
2009	Gauche	M	0	78	1.8	24.0741	1	0	38	2	cirrhose, splénomégalie		hématurie	hypercalciurie	fortuite	0	0	0	0	0	0	0	1	0	0	0	0	0	0	0	0	0	0	0	0	0	0		1	0	0	1	1	0	0	0	0	0	0
2009	Droite	M	0	82	1.64	30.4878	0	1	90	3	psoriasis, all iode, tum vessie		CN, URS 2008	NR	CN	1	0	0	0	0	0	0	0	0	1	0	0	0	0	0	0	1	1	0	0	0	0		0	1	1	0	1	0	0	0	0	0	0
2009	Gauche	M	0	70	1.76	22.5981	1	0	42	3	lombalgies chroniques		CN récidivantes	hypercalciurie	hématurie	0	0	1	0	0	0	0	0	0	1	0	0	0	0	0	0	0	0	0	0	0	0		1	0	0	1	1	0	0	0	0	0	0
2009	Gauche	M	0	82	1.71	28.0428	1	0	31	3	HTA, HI droite, cancer colon			NR	CN	1	0	0	0	0	0	0	0	0	0	0	0	0	0	0	0	0	0	0	1	1	0	63	1	0	1	0	1	0	0	0	0	0	0
2009	Gauche	M	0	94	1.92	25.4991	1	0	32	2	non			NR	CN	1	0	0	0	0	0	0	0	0	0	0	0	0	0	0	0	0	0	0	1	1	0	30	1	0	1	0	1	0	0	0	0	0	0
2009	Droite	M	0	75	1.76	24.2123	1	0	96	2	non		néo prostate, USCV, rein gauche unique fl	NR	suivi	0	0	0	0	0	0	0	0	1	1	0	0	0	0	0	0	1	1	URR	1	1	0	44	0	1	1	0	1	0	0	0	0	0	0
2009	Gauche	F	1	45	1.58	18.026	1	0	34	2	Basedow			NR	PNO	0	0	0	0	1	0	0	0	0	0	0	0	0	0	0	0	0	0	0	1	1	0	161	1	0	1	0	1	0	0	0	0	0	0
2009	Gauche	M	0	90	1.84	26.5832	1	0	22	3	bouveret, myélome, lymphome lymphocytique, hypercalcémie, IC		CN	NR	CN	1	0	0	0	0	0	0	0	0	1	0	0	0	0	0	0	0	0	0	1	1	0	28	1	0	1	0	1	0	0	0	0	0	0
2009	Gauche	M	0	77	1.73	25.7276	1	0	1	3	abcès cérébral, IDM, DID, AOMI, endarteriectomie carotidienne	0	CN	NR	CN	1	0	0	0	0	0	0	0	0	1	0	0	0	0	0	0	0	0	0	1	1	0	37	1	0	1	1	1	0	0	0	0	0	0
2009	Gauche	F	1	72	1.7	24.9135	1	0	102	9	migraines, arthoselombaire		maladie lithiasique	NR	CN	1	0	0	0	0	0	0	0	0	1		0	0	0	0	0	1	1	1	1	1	0	77	1	0	1	0	1	0	0	0	0	0	0
2009	Gauche	F	1	55	1.65	20.202	1	0	35	6	appendicectomie, curetage, amyg			NR	CN	1	0	0	0	0	0	0	0	0	0		0	0	0	0	0	0	0	0	1	1	0	5	1	0	1	0	1	0	0	0	0	0	0
2009	Droite	M	0	79	1.78	24.9337	1	0	47	2	non			NR	CN	1	0	0	0	0	0	0	0	0	0	0	0	0	0	0	0	0	0	0	1	1	0	56	0	1	1	0	1	0	0	0	0	0	0
2009	Droite	M	0	76	1.7	26.2976	1	0	48	3	ACFA, HTA	1 (calci)	néo prostate	NR	CN	1	0	0	0	0	0	0	0	0	0	0	0	0	0	0	0	0	0	0	1	1	0	38	0	1	1	0	1	0	0	0	0	0	0
2009	Gauche	M	0	84	1.78	26.5118	1	0	31	2	non		CN récidivantes	NR	CN	1	0	0	0	0	0	0	0	0	1	0	0	0	0	0	0	0	0	0	0	0	0		1	0	1	0	1	0	0	0	0	0	0
2009	Droite	M	0	60	1.75	19.5918	1	0	51	2	non		maladie lithiasique	NR	CN	1	0	0	0	0	0	0	0	0	1	0	0	0	0	0	0	0	0	0	1	1	0	41	0	1	1	0	1	0	0	0	0	0	0
2009	Gauche	F	1	68	1.55	28.3039	1	0	38	2	non			normal	CN, PNO	1	0	0	0	1	0	0	0	0	0	0	0	0	0	0	0	1	1	1	1	1	0	152	1	0	1	0	1	0	0	0	0	0	0
2009	Droite	M	0	65	1.7	22.4913	1	0	39	2	myopathie		CN, URS, LEC	NR	suivi	0	0	0	0	0	0	0	0	1	1	1	URSS	0	0	0	1	0	0	0	0	0	0		0	1	1	0	0	0	0	0	0	0	0
2009	Gauche	M	0	65	1.75	21.2245	1	0	118	3	non			hyperoxalurie	CN	1	0	0	0	0	0	0	0	0	0	0	0	0	0	0	0	1	1	1	1	1	0	71	1	0	1	0	1	0	0	0	0	0	0
2010	Gauche	M	0	70	1.71	23.939	1	0	3	1	0		1	hypercalciurie	CN	1	0	0	0	0	0	0	0	0	1	1	LEC	0	1	0	0	1	LEC	1	1	1	0	60	1	0	0	1	1	0	0	0	0	0	0
2010	Droite	F	1	106	1.63	39.8961	0	1	4	2	Obésité		0	NR	CN	1	0	1	0	0	0	0	0	0	1	0	0	0	0	0	0	0	0	0	1	1	0	90	0	1	1	0	1	0	0	0	0	0	0
2010	Gauche	M	0	80	1.75	26.1224	1	0	39	2	0		0	hyperoxalurie	CN	1	0	0	0	0	0	0	0	0	0	0	0	0	0	0	0	0	0	0	0	0	0		1	0	1	0	1	0	0	0	0	0	0
2010	Gauche	M	0	92	1.72	31.0979	0	1	40	2	0		0	NR	CN	1	0	0	0	0	0	0	0	0	0	1	LEC	0	1	0	0	1	LEC	1	1	1	0	25	1	0	0	1	1	0	0	0	0	0	0
2010	Gauche	M	0	106	1.75	34.6122	0	1	45	6	DNID		1	NR	CN	1	0	0	1	1	1	1	0	0	1	1	LEC	0	1	0	0	1	LEC	1	1	1	0	90	1	0	0	1	1	0	0	0	0	0	0
2010	Droite	M	0	63	1.75	20.5714	1	0	60	2	0		0		CN	1	0	0	0	0	0	0	0	0	0	0	0	0	0	0	0	0	0	0	0	0	0		0	1	1	0	1	0	0	0	0	0	0
2010	Gauche	F	1	74	1.67	26.5338	1	0	134	2	0		0	hyperoxalurie,hypercalciurie	CN	1	0	0	0	0	0	0	0	0	0	0	0	0	0	0	0	0	0	0	1	1	0	32	1	0	1	0	1	0	0	0	0	0	0
2010	Gauche	M	0	75	1.74	24.8	1	0	18	2	0		1	NR	CN	1	0	0	0	0	0	0	0	0	1	0	0	0	0	0	0	0	0	0	1	1	0	30	1	0	1	0	1	0	0	0	0	0	0
2010	Droite	M	0	77	1.71	26.3329	1	0	139	2	0		1	hypercalciurie,hyperuricurie	CN	1	0	0	0	0	0	0	0	0	1	0	0	0	0	0	0	0	0	0	1	1	0	90	0	1	1	0	1	0	0	0	0	0	0
2010	Gauche	F	1	96	1.68	34.0136	0	1	72	2	HTA		0	NR	PNO	1	0	0	0	1	0	0	0	0	1	0	0	0	0	0	0	0	0	0	1	1	0	35	1	0	1	0	1	0	0	0	0	0	0
2010	Droite	F	1	44	1.52	19.0443	1	0	32	2	HTA		0	NR	PNO	0	0	0	0	1	1	0	0	0	1	0	0	0	0	0	0	0	0	0	1	1	0	60	0	1	0	1	1	0	0	0	0	0	0
2011	Gauche	M	0	70	1.7	24.2215	1	0	82	3	appendicectomie, IDM, HTA	2	0	0	0	1	0	0	0	1	1	0	0	1	0	0	0	0	0	0	0	0	0	0	1	1	0	28	1	0	1	0	1	0	0	0	0	0	0
2011	Gauche	F	1	80	1.7	27.6817	1	0	46	2	0		1	hypercalciurie, hyperoxalurie	suivi	0	0	0	0	0	0	0	0	1	1	1	URSS	0	0	0	1	1	LEC	1	1	1	0	60	1	0	0	1	1	0	0	0	0	0	0
2011	Gauche	M	0	110	1.7	38.0623	0	1	49	2	JJ, HBP, cancer colique, HTA, URSS	0	CN	1	Suivi	0	0	0	0	0	0	0	0	1	1	0	0	0	0	0	0	0	0	0	1	1	0	21	1	0	1	0	1	0	0	0	0	0	0
2011	Gauche	H	0	83	1.75	27.102	1	0	68	3	0		1	1	1	1	0	0	0	0	0	0	0	0	1	0	0	0	0	0	0	0	0	0	0	0	0		1	0	1	0	1	0	0	0	0	0	0
2011	Gauche	H	0	100	1.77	31.9193	0	1	59	3	0		0	0	1	1	0	0	0	0	0	0	0	0	0	1	0	0	1	0	0	1	0	1	1	1	0	90	1	0	0	1	0	0	0	0	0	0	0
2011	Droite	H	0	71	1.85	20.7451	0	1	91	4	0		0	0	0	1	0	0	0	0	0	0	0	1	0	0	0	0	0	0	0	0		0	1	0	0		1	0	1	0	1	0	0	0	0	0	0
2011	Gauche	F	1	82	1.62	31.2452	0	1	92	3	1		1	0	1	0	0	0	0	0	0	0	0	1	1	1	1	0	1	0	0	0	0	0	1	1	0	45	0	1	0	1	0	0	0	0	0	0	0
2011	Gauche	M	0	75	1.75	24.4898	1	0	95	3	CN, URSS, Prostatectomie radicale, ACFA, HTA	1 (calci)	CN, URSS, Prostatectomie radicale, ACFA, HTA	0	Suivi	0	0	0	0	0	0	0	0	1	1	0	0	0	0	0	0	0	0	0	1	0	0	0	0	1	1	0	1	0	0	0	0	0	0
2012	Droite	M	0	65	1.73	21.7181	1	0	97	3	Cholecystectomie, cure de hernie discale	0	0	0	CN	1	0	0	0	0	0	0	0	0	0	0	0	0	0	0	0	0	0	0	1	1	0	37	0	1	1	0	1	0	0	0	0	0	0
2012	gauche	F	1	52	1.5	23.1111	1	0	7	3	0		1	0	1	0	0	0	0	0	0	0	0	1	1	1	0	0	0	0	1	1	1	0	1	1	0		1	0	1	0	1	0	0	0	0	0	0
2012	droite	H	0	70	1.64	26.0262	1	0	60	2	0		0	0	0	1	0	0	0	0	0	0	0	1	0	1	0	0	1	0	0	0	0	0	1	1	0	0	0	1	1	0	1	0	0	0	0	0	0
2012	gauche	H	0	88	1.74	29.0659	1	0	19	2	0		0	0	0	0	0	0	0	0	0	0	0	0	0	0	0	0	0	0	0	0	0	0	1	1	0		1	0	1	1	1	0	0	0	0	0	0
2012	Droite	M	0	86	1.83	25.6801	1	0	194	4	cystinurie, LEC, URSS, Appendicectomie	0	cystinurie, CN, URSS, LEC	1	Suivi	0	0	0	0	0	0	0	0	1	1	0	0	0	0	0	0	0	0	0	0	0	0	0	0	1	1	0	0	0	0	0	0	0	0
2012	Gauche	H	0	64	1.7	22.1453	1	0	102	3	PTH, cholecystectomie, HTA, URSS, LEC, polyomyélite	0	CN, URSSS, LEC	1	1	0	0	0	0	0	0	0	0	1	1	0	0	0	0	0	0	0	0	0	1	0	0	0	1	0	0	0	1	0	0	0	0	0	0
2012	GAuche	H	0	80	1.75	26.1224	1	0	35	3	1		0	0	1	1	0	0	0	0	0	0	0	0	0	0	0	0	0	0	0	0	0	0	0	0	0		0	1	0	0	1	0	0	0	0	0	0
2012	DROITE	H	0	66	1.8	20.3704	1	0	14	3	0		0	0	1	1	0	0	0	0	0	0	0	0	0	0	0	0	0	0	0	0	0	0	1	1	0		1	0	1	0	1	0	0	0	0	0	0
2012	GAUCHE	F	1	71	1.5	31.5556	0	1	22	3	1		0	0	1	0	0	0	0	1	0	0	0	0	0	0	URSS	0	0	0	1	0	0	0	0	0	0		1	0	1	0	1	0	0	0	0	0	0
2012	Gauche	M	0	66			1		16	4	asthme, ostéochondrite, amygdalectomie	0	0	1	CN	1	0	0	0	0	0	0	0	0	0	0	0	0	0	0	0	0	0	0	1	1	0	27	1	0	1	0	1	0	0	0	0	0	0
2012	Gauche	M	1	82	1.83	24.4857	1	0	25	3	CN	0	0	0	0	0	0	0	0	0	0	0	0	0	0	0	0	0	0	0	0	0	0	0	1	1	0	14	1	0	1	0	1	0	0	0	0	0	0
2012	Gauche	M	0	74	1.61	28.5483	1	0	32	3	tabagisme sevré depuis 1982, RTUP ,Hernie inguinale ,Cataracte bilatérale,n BPCO emphysémateuse post tabagique oxygéno dépendante, Colique néphrétique, Glaucome	0	CN, RTUP	0	CN	1	0	0	0	0	0	0	0	0	1	0	0	0	0	0	0	0	0	0	1	1	0	55	1	0	1	0	1	0	0	0	0	0	0
2012	Droite	M	1	95	1.67	34.0636	0	1	26	3	CN, HTA	0	CN	1	Suivi	0	0	0	0	0	0	0	0	1	1	0	0	0	0	0	0	0	0	0	1	1	0	87	0	1	0	1	0	0	0	0	0	0	0
2012	droite	F	1	70	1.74	23.1206	1	0	112	3	1		1	0	1	0	0	0	0	0	0	0	0	1	1	0	0	0	0	0	0	0	0	0	0	0	0		0	1	1	0	1	0	0	0	0	0	0
2012	gauche	F	1	72	1.65	26.4463	1	0	31	3	PNAO	0	PNAO		PNAO	0	0	0	0	1	0	0	0	0	0	0	0	0	0	0	0	0	0	0	1	1	0	30	1	0	1	0	1	0	0	0	0	0	0
2012	gauche	F	1	51	1.65	18.7328	1	0	117	3	RGO, appendicectomie, asthme, HTA	0	0		CN	1	0	0	0	0	0	0	0	0	0	0	0	0	0	0	0	0	0	0	1	1	0	35	1	0	1	0	1	0	0	0	0	0	0
2012	Gauche	M	0	90	1.76	29.0548	1	0	213	9	ligamentolastie genou, appendicectomie, cure de varice, CN, SAOS, HTA, phlébite	0	CN, LEC		CN	1	0	0	0	0	0	0	0	0	1	1	LEC	0	1	0	0	0	0	0	1	1	0	210	1	0	1	0	1	0	0	0	0	0	0
2013	Gauche	M	0	76	180	23.456	1	0	84	3	Vagotomie chirurgicale pour ulcères gastriques récidivants, Ulcères gastriques: 5 épisodes		0	0	CN	1	0	0	0	0	0	0	0	0	0	0	0	0	0	0	0	0	0	0	0	1	0	33	1	0	1	0	1	0	0	0	0	0	0
2013	Gauche	M	0				1	0	35	3		0	0		CN	1	0	0	0	0	0	0	0	0	0	1	LEC	0	1	0	0	0	0	0	1	1	0	21	1	0	0	1	0	0	0	0	0	0	0
2013	Gauche	M	0	72	173	24.08	1	0	119	3	CN		CN	1	CN	1	0	0	0	0	0	0	0	0	1	0	0	0	0	0	0	0	0	0	1	1	0	27	1	0	1	0	1	0	0	0	0	0	0
2013	Droite	M	0	78	167	27.967	1	0	36	3	Spina bifida, CN,		CN	1	CN	1	0	0	0	0	0	0	0	0	1	0	0	0	0	0	0	0	0	0	0	0	0		0	1	1	0	1	0	0	0	0	0	0
2013	Gauche	F	1	57	160	22.266	1	0	123	3	0		0	0	CN	1	0	0	0	0	0	0	0	0	0	0	0	0	0	0	0	0	0	0	1	1	0	21	1	0	1	0	1	0	0	0	0	0	0
2013	Gauche	M	0	68	169	23.81	1	0	124	3	CN, LEC, Chirurgie pouce, fibromyalgies, amygdalectomie		maladie lithiasique récidivante: CN, LEC, URS	1	CN	1	0	0	0	0	0	0	0	1	1	1	URSS	0	0	0	1	0	0	0	0	0	0	0	1	0	1	0	1	0	0	0	0	0	0
2013	Droite	M	0	72	170	24.913	1	0	224	4	HBP		HBP		hématurie + CN	1	0	1	0	0	0	0	0	0	0	0	0	0	0	0	0	0	0	0	0	0	0	0	0	1	1	0	1	0	0	0	0	0	0
2013	Gauche	M	0	95	1.73	31.7418	0	1	45	3	IDM	2	0	0	CN	1	0	0	0	0	0	0	0	0	0	0	0	0	0	0	0	0	0	0	1	1	0	28	1	0	1	0	1	0	0	0	0	0	0
2013	Gauche	M	0	125	1.74	41.2868	0	1	130	3	CN, obésité, appendicectomie		CN	0	PNAO	0	0	0	0	1	1	0	0	0	1	0	0	0	0	0	0	0	0	0	1	1	0	28	1	0	0	1	0	0	0	0	0	0	0
2013	Droite	M	0	105	1.75	34.2857	0	1	131	3	HTA, Diabète de type 2, obesité, Gastrite	2	0		CN	1	0	0	0	0	0	0	0	0	0	0	0	0	0	0	0	0	0	0	1	1	0	34	0	1	0	1	0	0	0	0	0	0	0
2013	Droite	M	0	94	1.72	31.7739	0	1	239	3	CN multiples bilatérales, NLPC		CN multiples bilatérales, NLPC	cystinurie	CN	1	0	0	0	0	0	0	0	0	1	0	0	0	0	0	0	0	0	0	1	1	0	36	0	1	1	0	1	0	0	0	0	0	0
2013	Gauche	M	0	75	1.72	25.3515	1	0	138	3	hernie inguinale G, LEC, hernie discale	0	LEC, maladie lihiasique		CN	1	0	0	0	0	0	0	0	0	0	0	0	0	0	0	0	0	0	0	1	1	0	38	1	0	1	0	1	0	0	0	0	0	0
2013	Gauche	m	0	83	1.7	28.7197	1	0	88	3	0		0	0	cna hyperalgique	1	0	0	0	0	0	0	0	0	0	0	0	0	0	0	0	0	0	0	1	1	0	14	1	0	1	0	1	0	0	0	0	0	0
2013	droite	f	1	56	1.6	21.875	1	0	1	3	0		0	0	cna hyperalgique	1	0	0	0	0	0	0	0	0	0	0	0	0	0	0	0	0	0	0	1	1	0	45	0	1	0	1	1	0	0	0	0	0	0
2013	droite	M	0	83	1.76	26.7949	1	0	51	3	0	0	0		suivi	0	0	0	0	0	0	0	0	1	0	1	1	0	1	0	0	0	0	0	1	1	0	50	0	1	1	0	1	0	0	0	0	0	0
2013	Gauche	m	0	68	1.7	23.5294	1	0	1	3	0		0	1	cn	1	0	0	0	0	0	0	0	0	0	0	0	0	0	0	0	0	0	0	1	1	0	33	1	0	1	0	1	0	0	0	0	0	0
2013	Gauche	m	0	78	1.7	26.9896	1	0	54	3	FA, ait, avc	1 (relais lovenox)	0	0	CN	1	0	0	0	0	0	0	0	0	0	0	0	0	0	0	0	0	0	0	1	1	0	48	1	0	0	1	0	0	0	0	0	0	0
2013	Gauche	M	0	63	1.69	22.0581	1	0	142	3	IDM stenté, DNID, carcinome épidermoïde de corde vocale traité par radiothérapie	2	0		fortuite	0	0	0	0	0	0	0	1	0	0	0	0	0	0	0	0	0	0	0	0	0	0	0	1	0	1	0	1	0	0	0	0	0	0
2013	droite	f	1	73	1.68	25.8645	1	0	56	3	app, hysterectomie,anneexectomie, ep recidive pertioneale		0	0	pnao	0	0	0	0	1	0	0	0	0	0	0	0	0	0	0	0	0	0	0	1	1	0	72	0	1	0	0	1	0	0	0	0	0	0
2013	gauche	m	0	70	1.72	23.6614	1	0	146	3	HTA, rgo, migraine, hc vertiges		0	0	cna	1	0	0	0	0	0	0	0	0	0	0	0	0	0	0	0	0	0	0	1	1	0	37	1	0	1	0	1	0	0	0	0	0	0
2013	Droite	f	1	114	1.73	38.0901	0	1	22	3	sleeve gastrectomie		cna repetition	0	cna hyperalgique	1	0	0	0	0	0	0	0	0	0	0	0	0	0	0	0	0	0	0	1	1	0	10	0	1	1	0	0	0	0	0	0	0	0
2014	Droite	H	0	80	1.74	26.4236	1	0	122	3	epilepsie, AVC, HCT, AAA, pontage aortobiiliaque	2	0	0	CN	1	0	0	0	0	0	0	0	0	0	0	0	0	0	0	0	0	0	0	1	1	0	110	0	1	0	1	0	0	0	0	0	0	0
2014	Gauche	F	1	60	1.56	24.6548	1	0	5	3	rein unique gauche		rein unique gauche	Normal	CN	1	0	0	0	0	0	0	0	0	0	0	0	0	0	0	0	0	0	0	1	1	0	71	1	0	1	0	1	0	0	0	0	0	0
2014	gauche	H	0	87	1.55	36.2123	0	1	12	3	nephrectomie droite (IU rein détruit)		0	1	CN	1	0	0	0	0	0	0	0	0	0	0	0	0	0	0	0	0	0	0	1	1	0	60	1	0	1	0	1	0	0	0	0	0	0
2014	gauche	F	0	95	1.57	38.5411	0	1	102	3	PTH bilatéral, cholecystectomie, hysterectomie, peritonite, asthme, bpco	0	0	0	PNAO	0	0	0	0	1	0	0	0	0	0	0	0	0	0	0	0	0	0	0	0	0	0	0	1	0	1	0	1	0	0	0	0	0	0
2014	gauche	M	0	82	1.72	27.7177	1	0	103	3	0	0	F grade 3 rein G	0	fortuite	0	0	0	0	0	0	0	1	1	0	0	0	0	0	0	0	0	0	0	0	0	0	0	1	0	1	0	1	0	0	0	0	0	0
2014	droite	F	1	54	1.63	20.3244	1	0	18	3	app, canal carpien droit	0	0	0	CN	1	0	0	0	0	0	0	0	0	0	0	0	0	0	0	0	0	0	0	0	0	0	0	0	1	0	1	0	0	0	0	0	0	0
2014	Gauche	F	1	100	1.65	36.7309	0	1	29	3	CN, dyslipidémie, obésité, VIH sous bithérapie, fissure anale, chirurgie glande parotide droite		CN	1	CN	1	0	0	0	0	0	0	0	0	1	0	0	0	0	0	0	0	0	0	1	1	0	55	1	0	1	0	0	0	0	0	0	0	0
2014	Droite	M	0	64	1.87	18.3019	1	0	31	3	Appendicectomie		0	0	CN	1	0		0	0	0	0	0	0	0	0	0	0	0	0	0	0	0	0	0	1	0	20	0	1	1	0	1	0	0	0	0	0	0
2014	Gauche	M	0	95	1.85	27.7575	1	0	32	4	CN		CN, URSS		CN	1	0	0	0	0	0	0	0	0	1	0	0	0	0	0	0	0	0	0	0	0	0	0	1	0	0	1	0	0	0	0	0	0	0
2014	Gauche	M	0	90	1.71	30.7787	0	1	26	3	Cholecystectomie		0	0	CN	1	0	0	0	0	0	0	0	0	0	0	0	0	0	0	0	0	0	0	0	0	0	0	1	0	1	0	1	0	0	0	0	0	0
2014	Droite	M	0	86	1.66	31.2092	0	1	267	3	HBP, diabète type 2, HTA, hépatite virale, carcinome hépato cellulaire, hernie inguinale, hépatectomie	0	HBP	1	fortuite	0	0	0	0	0	0	0	1	0	0	0	0	0	0	0	0	0	0	0	0	0	0	0	0	1	1	0	1	0	0	0	0	0	0
2014	Gauche	M	0	73	1.8	22.5309	1	0	171	3	HTA, Amygdalectomie		CN		CN	1	0	0	0	0	0	0	0	0	0	0	0	0	0	0	0	0	0	0	0	0	0	0	1	0	0	0	1	0	0	0	0	0	0
2014	Gauche	M	0	73	1.8	22.5309	1	0	174	3	HTA		0		CN	1	0	0	0	0	0	0	0	0	0	0	0	0	0	0	0	0	0	0	0	0	0	0	1	0	1	0	1	0	0	0	0	0	0
2014	Droite	M	0	68	1.74	22.46	1	0	34	5	syndrome dépressif, hémophilie B, VIH, VHC, crise convulsives,		trouble de la fonction érectile		IRA	0	0	0	0	0	0	0	1	0	0	0	0	0	0	0	0	0	0	0	0	0	0	0	0	1	1	0	0	0	0	0	0	0	0
2014	gauche	F	1	115	1.61	44.3656	0	1	274	3	HTA, DT2, HCT, cataracte	2	PNAO	1	PNAO	0	0	0	0	1	0	0	0	0	0	0	0	0	0	0	0	0	0	0	1	1	0	23	1	0	0	1	0	0	0	0	0	0	0
2014	gauche	F	1	78	1.58	31.245	0	1	114	5	HCT,n hernie hiatale, SAS, maladie lithiasique, cervicocystopexie	0	maladie lithiasique	0	pnao	0	0	0	0	1	0	0	0	0	1	0	0	0	0	0	0	0	0	0	1	1	1	76	1	0	0	1	0	0	0	0	0	0	0
2015	gauche	f	1	80	1.58	32.0461	0	1	12	3	HTA, polyarthite, dnid, hysterectomie	0	0	1	echec lec	0	0	0	0	0	0	0	0	0	1	1	LEC	0	1	0	0	1	1	1	0	0	0		1	0	0	0	1	0	0	0	0	0	0
2015	Gauche	m	0	115	1.87	32.8863	0	1	116	3	Ureteroscopi, appendicectomie, luxation coude	0	0		CN	1	0	0	0	0	0	0	0	0	0	0	0	0	0	0	0	0	0	0	0	0	0	0	1	0	1	0	1	0	0	0	0	0	0
2015	gauche	M	0	80	1.73	26.7299	1	0	36	3	CN, URSS	0	CN, URSS		Suivi	0	0	0	0	0	0	0	0	1	1	1	URSS	0	0	0	1	0	0	0	1	1	0	0	1	0	1	0	0	0	0	0	0	0	0
2015	droite	M	0	57	1.67	20.4382	1	0	291	3	IMC, Trachéotomie, alimentation par jéjunostomie, Rétraction des membres supérieurs et inférieurs	0	PNO, URSS	1	Suivi	0	0	0	0	0	0	0	0	1	1	1	URSS	0	0	0	1	0	0	0	1	1	0	84	0	1	1	0	1	0	0	0	0	0	0
2015	Gauche	F	1	60	1.69	21.0077	1	0	50	2	hystérectomie pour fibrome, ovariectomie	0	0	0	CN	1	0	0	0	0	0	0	0	0	0	0	0	0	0	0	0	0	0	0	1	1	0	28	1	0	1	0	1	0	0	0	0	0	0
2015	gauche	M	0	84	1.9	23.2687	1	0	295	3	Amygdalectomie	0	0	0	CNA	1	0	0	0	0	0	0	0	0	0	0	0	0	0	0	0	0	0	0	0	0	0		1	0	1	0	1	0	0	0	0	0	0
2015	gauche	M	0	105	1.78	33.1398	0	1	53	4	HTA, DNID (neuropathie), IDM (stent), SAOS, appendicectomie	0	CN, PNAO, kyste renal D 2F	1	PNAO	0	1	0	0	1	0	0	0	0	1	0	0	0	0	0	0	0	0	0	1	1	0	94	1	0	0	1	0	0	0	0	0	0	0
2015	gauche	M	0	73	1.7	25.2595	1	0	28	3	ADK prostatique (radiotherapie), cure hernie inguinale, appendicectmie		ADK prostate	1	CN	1	0	0	0	0	0	0	0	0	0	0	0	0	0	0	0	0	0	0	1	1	0	41	1	0	1	0	0	0	0	0	0	0	0
2015	gauche	M	0	71	1.76	22.921	1	0	29	3	appendicectomie		0	1	CN	1	0	0	0	0	0	0	0	0	0	0	0	0	0	0	0	0	0	0	1	1	0	72	1	0	1	0	0	0	0	0	0	0	0
2015	gauce	M	0	63	1.8	19.4444	1	0	31	3	maladie lithiasique	0	CNA	1	CNA	1	0	0	0	0	0	0	0	0	1	0	0	0	0	0	0	0	0	0	1	1	0	20	1	0	1	0	0	0	0	0	0	0	0
2015	Droite	M	0	89	1.74	29.3962	1	0	119	1	appendicectomie, cure fissure anale	0	0		CN	1	0	0	0	0	0	0	0	0	0	0	0	0	0	0	0	0	0	0	1	1	0	30	0	1	1	0	1	0	0	0	0	0	0
2015	gauche	F	1	52	1.6	20.3125	1	0	194	3	Appendicectomie, hserectomie, throïdectmie		0	0	CN	1	0	0	0	0	0	0	0	0	0	0	0	0	0	0	0	0	0	0	1	1	0	28	1	0	1	0	0	0	0	0	0	0	0
2015	gauche	f	1	77	1.58	30.8444	0	0	32	3	HTA, polyglobulie,maladie cacci ricci, thrombophilie, hysterectomie, hernie discale, CNA recidivante		CNA recidivante		PNAO	0	0	0	0	1	0	0	0	0	0	0	0	0	0	0	0	0	0	0	1	1	0	28	1	0	1	0	0	0	0	0	0	0	0
2015	Droite	H	0	78	1.77	24.8971	1	0	195	3	syndrome jonction pyélo urétérale, prostatectomie radicale, maladie lithiasique, HTA, appendicectomie	0	syndrome jonction pyélo urétérale, prostatectomie radicale	1	CN	1	0	0	0	0	0	0	0	0	0	0	0	0	0	0	0	0	0	0	1	1	0	24	0	1	1	0	1	0	0	0	0	0	0
2015	gauche	f	1	57	1.58	22.8329	1	0	37	3	hpothyroidie, thyroidectomie totale, TV, cesarienne		0		PNAO	0	0	0	0	1	0	0	0	0	0	0	0	0	0	0	0	0	0	0	1	0	1	24	1	0	1	0	0	0	0	0	0	0	0
2015	droite	m	0	100	1.73	33.4124	0	0	39	3	amygdalectomie		0	1	CNA	1	0	0	0	0	0	0	0	0	0	0	0	0	0	0	0	0	0	0	1	1	0	22	0	1	1	0	0	0	0	0	0	0	0
2015	droite	m	0	68	1.73	22.7204	1	0	305	3	urethroomie endoscopique sur stenose uretrale		urethroomie endoscopique sur stenose uretrale		IU recidivante	0	0	0	1	0	0	0	0	0	0	0	0	0	0	0	0	0	0	0	0	0	0		0	1	1	0	0	0	0	0	0	0	0
2015	droite	m	0	85	1.7	29.4118	1	0	45	3	lombalgie chronique		0	1	fortuite	0	0	0	0	0	0	0	1	0	0	0	0	0	0	0	0	0	0	0	0	0	0		0	1	1	0	0	0	0	0	0	0	0
2009	droite	M	0	65	1.7	22.4913	1	0	24	2	myopathie		CN, URS, LEC	NR	CN, suivi	1	0	0	0	0	0	0	0	1	1	0	0	0	0	0	0	0	0	0	0	0	0		0	1	0	0	0	0	0	0	0	0	1
2009	Gauche	M	0	62	1.72	20.9573	1	0	18	3	amyg, polykystose rénale			NR	CN	1	0	0	0	0	0	0	0	0	0	0	0	0	0	0	0	0	0	0	0	0	0		1	0	0	0	0	0	0	0	0	0	1
2009	Gauche	F	1	53	1.63	19.9481	1	0	19	2	non		infections à répétion	NR	hématurie	0	0	1	1	0	0	0	0	0	0	0	0	0	0	0	0	0	0	0	0	0	0		1	0	1	0	1	0	0	0	0	0	0
2009	Droite	M	0	75	0		0	0	26	4	ACFA, cure hernie inguinale	0	CN	NR	CN	1	0	0	0	0	0	0	0	0	1	0	0	0	0	0	0	0	0	0	1	1	0	54	0	1	0	0	0	0	0	0	0	0	0
2009	Gauche	M	0	79	1.75	25.7959	1	0	1	3	DNID, AVC, thyroidectomie, HTA	0	prostatite, CN, PNO	hypercalciurie	PNO	0	0	0	0	1	0	0	0	0	1	0	0	0	0	0	0	0	0	0	1	1	0	29	1	0	1	0	1	1	0	0	0	0	0
2009	Droite	M	0	105	1.8	32.4074	0	1	86	3	HTA, cholecystectomie, SAS, all iode		maladie lithiasique bilat	hyperuricurie, hyperoxalurie, hypercalciurie	CN, douleur lombaire	1	1	0	0	0	0	0	0	0	1	0	0	0	0	0	0	0	0	0	0	0	0		0	1	1	0	1	0	0	0	0	0	0
2009	Droite	M	0	83	1.78	26.1962	1	0	39	2	UGD		PR, maladie lithiasique	NR	fortuite	0	0	0	0	0	0	0	1	0	1	1	URSS	0	0	0	1	0	0	0	1	1	0	52	0	1	0	0	0	1	0	0	0	0	0
2009	Gauche	F	1	50	1.61	19.2894	1	0	89	2	non		CN	hypercalciurie	CN	1	0	0	0	0	0	0	0	0	1	0	0	0	0	0	0	0	0	0	1	1	0	50	1	0	1	0	1	0	0	0	0	0	0
2009	Droite	F	1	51	1.59	20.1733	1	0	44	2	endométriose coelio		maladie lithiasique	Normal	CN	1	0	0	0	0	0	0	0	0	1	0	0	0	0	0	0	0	0	0	0	0	0		0	1	0	0	0	1	0	0	0	0	0
2009	Droite	F	1	66	1.6	25.7812	1	0	1	2	HTA, cholecystectomie			NR	CN	1	0	0	0	0	0	0	0	0	0	0	0	0	0	0	0	0	0	0	1	1	0	78	0	1	0	0	0	0	0	0	0	0	1
2009	Gauche	F	1	76	1.64	28.257	1	0	94	11	DNID		pyelo, NLPC G corall	NR	fortuite	0	0	0	0	0	0	0	1	0	0	1	NLPC	1	0	0	0	0	0	0	1	1	1	7	1	0	0	0	0	0	0	0	0	0	0
2009	Droite	M	0	77	1.74	25.4327	1	0	29	6	app		CN à répétition	hypercalciurie	douleur lombaire	0	1	0	0	0	0	0	0	0	1	1	URSS	0	0	0	1	0	0	0	0	0	0		0	1	0	0	0	0	0	0	0	0	1
2009	Gauche	M	0	77	1.74	25.4327	1	0	30	6	app		CN à répétition	hypercalciurie	douleur lombaire	0	1	0	0	0	0	0	0	0	1	1	URSS	0	0	0	1	0	0	0	0	0	0		1	0	0	0	0	0	0	0	0	0	0
2009	Gauche	F	1	51	1.59	20.1733	1	0	46	2	endométriose coelio		maladie lithiasique	Normal	suivi	0	0	0	0	0	0	0	0	1	1	0	0	0	0	0	0	0	0	0	0	0	0		1	0	0	0	0	0	0	0	0	0	1
2009	Droite	M	0	46					28	3	microPAN, IMC		NPC g, NLPC d, vessie neuro,	NR	IR	0	0	0	0	0	0	0	0	0	0	1	NLPC	1	0	0	0	0	0	0	1	1	0	25	0	1	0	0	0	0	0	0	0	0	1
2009	Gauche	M	0	86	1.89	24.0755	1	0	29	3	non		NLPC x2, lithiase récidivantes de cystine	cystinurie	suivi	0	0	0	0	0	0	0	0	1	1	0	0	0	0	0	0	0	0	0	0	0	0		1	0	0	0	0	0	0	0	0	0	0
2009	Droite	M	0	70	1.83	20.9024	1	0	33	2	colite clostridium, polytrauma		lithiase	NR	PNO	0	0	0	0	1	0	0	0	0	1	0	0	0	0	0	0	0	0	0	1	1	0	64	0	1	1	0	1	0	0	0	0	0	1
2009	gauche	F	1	103	1.62	39.2471	0	1	98	3	obésité, all iode, kyste ov, cancer sein, diab		rein droit hypofl, infections urinaires, CI décubitus ventral pour NLPC	NR	IU	0	0	0	1	0	0	0	0	1	0	1	URSS	0	0	0	1	0	0	0	0	0	0		1	0	0	0	0	0	0	0	0	0	0
2009	Gauche	F	1	60	1.65	22.0386	1	0	30	2	non			NR	PNO, 2° temps	0	0	0	0	1	0	0	0	0	0	1	URSS	0	0	0	1	0	0	0	1	1	0	39	1	0	0	0	0	1	0	0	0	0	0
2009	Droite	M	0	74	1.6	28.9062	1	0	99	3	HTA, DNID		LEC, rein fer à cheval	NR	fortuite	0	0	0	0	0	0	0	1	0	0	0	0	0	0	0	0	1	1	1	0	1	0		0	1	0	0	0	0	0	0	0	1	1
2009	Gauche	F	1	66	1.6	25.7812	1	0	100	3	néo sein, PTH, prolapsus			NR	PNO	0	0	0	0	1	0	0	0	0	0	0	0	0	0	0	0	0	0	0	1	1	0	93	1	0	1	0	1	0	0	0	0	0	0
2009	Droite	M	0	71	1.77	22.6627	1	0	101	3	amyg		CN	NR	CN	1	0	0	0	0	0	0	0	0	1	0	0	0	0	0	0	0	0	0	1	1	0	25	0	1	1	0	1	0	0	0	0	0	1
2009	Gauche	F	1	76	1.55	31.6337	0	1	103	3	spina bifida		bricker, LEC g	NR	PNO	0	0	0	0	1	0	0	0	0	0	0	0	0	0	0	0	0	0	0	1	1	1	97	1	0	1	0	1	0	0	0	0	0	0
2009	Gauche	F	1	56	1.7	19.3772	1	0	9	2	non		CN récidivantes, URS g, PNO 94, atrophie rein G	NR	CN, douleur lombaire	1	1	0	0	0	0	0	0	0	1	1	LEC	0	1	0	0	0	0	0	1	1	0	29	1	0	0	0	0	1	0	0	0	0	0
2009	Gauche	M	0	87	1.83	25.9787	1	0	104	2	app		maladie lithiasique, cystinurie, LEC, URS, percut	cystinurie	suivi	0	0	0	0	0	0	0	0	1	1	1	LEC	0	1	0	1	0	0	0	0	0	0		1	0	0	0	0	0	0	0	0	0	0
2009	Droite	M	0	73	1.69	25.5593	1	0	23	2	péritonite app, Dupuytren		CN	NR	suivi	0	0	0	0	0	0	0	0	1	1		0	0	0	0	0	0	0	0	0	0	0		0	1	0	0	0	0	0	0	0	0	0
2009	Gauche	M	0	87	1.72	29.4078	1	0	10	5	polyarthrite rhum, AOMI, HTA, prostatectomie, CN, URSS, LEC	0	néo prostate	NR	infection urinaire, suivi	0	0	0	1	0	0	0	0	1	0	0	0	0	0	0	0	1	1	1 et URS	1	1	0		1	0	1	0	1	0	0	0	0	0	0
2009	Gauche	M	0	74	1.6	28.9062	1	0	106	3	HTA, DNID		LEC, rein fer à cheval	NR	fortuite, suivi	0	0	0	0	0	0	0	1	1	0	1	URSS	0	0	0	1	0	0	0	1	1	0	44	1	0	0	0	0	0	0	0	0	0	0
2009	Droite	F	1	65	1.65	23.8751	1	0	107	3	diabète, HTA			hypomagnésurie	PNO	0	0	0	0	1	0	0	0	0	0	0	0	0	0	0	0	1	1	1	1	1	0		0	1	0	0	0	0	0	0	0	0	0
2009	Droite	F	1	63	1.6	24.6094	1	0	108	2	adénome parathyroide		CN récidivantes	hyperpara primaire	CN	1	0	0	0	0	0	0	0	0	1	0	0	0	0	0	0	1	1	1	1	1	0		0	1	0	0	0	1	0	0	0	0	0
2009	Droite	M	0	49	1.7	16.955	1	0	33	4	SCA stenté sous plavix, artérite, mal de Pott, gastrectomie	0		NR	CN	1	0	0	0	0	0	0	0	0	0	0	0	0	0	0	0	1	1	1	1	1	0		0	1	0	0	0	0	0	0	1	0	0
2009	Gauche	M	0	74	1.71	25.3069	1	0	11	2	non		CN à répétition	NR	CN	1	0	0	0	0	0	0	0	0	1	0	0	0	0	0	0	0	0	0	1	1	0	8	1	0	1	0	1	0	0	0	0	0	0
2009	Gauche	M	0	82	1.86	23.7022	1	0	52	2	IM, RGO, UGD, ACFA, cure hernie, goutte, valve mitrale	1 (LOVENOX)	CN	Normal	CN	1	0	0	0	0	0	0	0	0	1	0	0	0	0	0	0	1	1	1	1	1	0	130	1	0	0	0	0	0	0	0	0	0	0
2009	Gauche	F	1	52	1.6	20.3125	1	0	1	4	basedow, vitiligo			NR	CN	1	0	0	0	0	0	0	0	0	0	1	LEC	0	1	0	0	0	0	0	0	0	0		1	0	0	0	0	0	0	0	0	0	0
2009	Gauche	M	0	65	1.69	22.7583	1	0	113	2	non		CN	normal	CN	1	0	0	0	0	0	0	0	0	1	0	0	0	0	0	0	1	1	1	1	1	0	51	1	0	0	0	0	0	0	0	0	0	0
2009	Droite	M	0	73	1.8	22.5309	1	0	2	2	lig croisés, œdème quincke paracétamol, app, amyg			NR	CN	1	0	0	0	0	0	0	0	0	0	0	0	0	0	0	0	0	0	0	1	1	0	39	0	1	0	0	0	0	0	0	0	0	0
2009	Droite	F	1	88	1.68	31.1791	0	1	115	5	HTA, pyélo, hyperpara		lithiases, pyélo, CN récidivantes	Normal	CN	1	0	0	0	0	0	0	0	0	1	0	0	0	0	0	0	1	1	1	0	0	0		0	1	0	0	0	0	0	0	0	0	1
2009	Gauche	M	0	90	1.71	30.7787	0	1	116	1	non		cystotomie à 5 ans, LEC, NLPC, URS, cystinurie familiale	cystinurie	douleur lomabire, suivi	0	1	0	0	0	0	0	0	1	1	1	URSS	0	0	0	1	0	0	0	0	0	0		1	0	0	0	0	0	0	0	0	0	1
2009	Gauche	M	0	90	1.81	27.4717	1	0	13	2	péritonite app			hypercalciurie	CN	1	0	0	0	0	0	0	0	0	1	1	LEC	0	1	0	0	0	0	0	1	1	0	8	1	0	0	0	0	0	0	0	0	0	1
2009	Droite	M	0	82	1.8	25.3086	1	0	119	3	IM, cure hernie		CN	hypercalciurie	CN	1	0	0	0	0	0	0	0	0	1	0	0	0	0	0	0	0	0	0	0	0	0		0	1	0	0	0	1	0	0	0	0	0
2010	Droite	M	0	86	1.78	27.143	1	0	1	2	RGO		1	NR	CN	1	0	0	0	0	0	0	0	0	1	0	0	0	0	0	0	0	0	0	1	1	0	30	0	1	0	0	0	0	0	0	0	0	1
2010	Gauche	F	1	70	1.65	25.7117	1	0	120	3	IRC,HTA,		0	NR	suivi	0	0	0	0	0	0	1	0	0	1	0	0	0	0	0	0	0	0	0	1	1	0	180	1	0	0	0	0	0	0	0	0	1	0
2010	Gauche	M	0	95	1.83	28.3675	1	0	121	2	canal lombaire éroit		1	hyperuricurie,hyperoxalurie,hypercalciurie	CN	1	0	0	0	0	0	0	0	0	1	1	LEC	0	0	0	0	1	LEC	1	1	1	0	120	1	0	1	0	1	0	0	0	0	0	0
2010	Gauche	M	0	79	1.83	23.5898	1	0	53	2	sarcoidose		1	hypercalciurie	suivi	0	0	0	0	0	0	0	0	1	1	0	0	0	0	0	0	0	0	0	0	0	0		1	0	0	0	0	0	0	0	0	1	1
2010	Droite	F	1	61	1.65	22.4059	1	0	2	2	0		1	RAS	CN	1	0	0	0	1	1	0	0	0	1	0	0	0	0	0	0	0	0	0	1	1	0	70	0	1	1	0	1	0	0	0	0	1	1
2010	Droite	F	1	76	1.65	27.9155	1	0	122	2	HTA		1	hypercalciurie,hyperuricurie	suivi	0	0	0	0	0	0	0	0	1	1	1	NLPC	1	0	0	0	0	0	0	0	0	0	0	0	1	0	0	0	0	0	0	0	0	0
2010	Droite	M	0	98	1.81	29.9136	1	0	3	2	rein unique fonctionnel		0	hypercalciurie	CN	1	0	0	0	0	0	0	0	0	0	0	0	0	0		0	1	LEC	1	1	1	0	60	0	1	0	0	0	0	0	0	0	0	0
2010	Gauche	M	0	93	1.68	32.9507	0	1	54	2	HTA,SAS		1	NR	suivi	0	0	0	0	0	0	0	0	1	1	0	0	0	0	0	0	0	0	0	0	0	0	0	1	0	0	0	0	1	0	0	0	1	0
2010	Gauche	M	0	75	1.81	22.8931	1	0	6	2	0		0	0	Hematurie	0	0	1	0	0	0	0	0	0	0	0	LEC	0	1	0	0	1	LEC	1	1	1	0	60	1	0	0	0	0	0	0	0	1	0	0
2010	Gauche	F	1	72	1.52	31.1634	0	1	41	3	Parkinson, HTA, AIT	1 (calci)	0	NR	suivi	0	0	0	0	0	0	0	0	1	1	0	0	0	1	0	0	0	0	0	1	1	0	400	1	0	0	0	0	0	0	0	0	0	1
2010	Gauche	M	0	83	1.76	26.7949	1	0	7	2	0		0	NR	PNO	0	0	0	0	1	1	0	0	1	0	0	LEC	0	1	0	0	0	0	0	1	1	0	60	1	0	0	0	0	0	0	0	0	1	0
2010	Droite	F	1	53	1.53	22.6409	1	0	8	2	0		0	0	CN	1	0	0	0	0	0	0	0	0	0	0	0	0	0	0	0	0	0	0	1	1	0	25	0	1	0	0	0	0	0	0	0	0	0
2010	Droite	F	1	38	1.43	18.5828	1	0	9	0	0		0	RAS	CN	1	0	0	0	0	0	0	0	0	0	0	0	0	0	0	0	0	0	0	1	1	0	90	0	1	0	0	0	0	0	0	0	0	0
2010	Droite	F	1	80	1.54	33.7325	1	0	124	2	cancer rein droit, HTA		0		suivi	0	0	0	0	0	0	0	0	1	1	1	URSS	0	0	0	1	0	0	0	0	0	0		0	1	0	0	0	0	0	0	0	0	0
2010	Droite	M	0	84	1.78	26.5118	1	0	44	2	0		0	NR	CN	1	0	0	0	0	0	0	0	0	0	0	0	0	0	0	0	0	0	0	1	1	0	35	0	1	0	0	0	0	0	0	0	0	0
2010	Gauche	M	0	82	1.62	31.2452	0	1	10	2	0		0	NR	CN	1	0	0	0	0	0	0	0	0	0	1	LEC	0	1	0	0	1	LEC	1	1	1	0	120	1	0	0	0	0	0	0	0	0	0	0
2010	Droite	M	0	70	1.65	25.7117	1	0	11	1	meningite		0	RAS	PNO	1	0	0	0	1	1	0	0	0	0	1	LEC	0	1	0	0	1	LEC	1	1	1	0	120	0	1	0	0	0	0	0	0	0	0	0
2010	Droite	M	0	76	1.82	22.9441	1	0	7	2	0		1		CN	1	0	0	0	0	0	0	0	1	1	0	0	0	1	0	0	1	LEC	1	1	1	0	90	0	1	0	1	1	0	0	0	0	0	1
2010	Gauche	F	1	86	1.62	32.7694	0	1	126	2	UGD,Asthme		0	NR	suivi	0	0	0	0	0	0	0	0	1	0	1	LEC+URSR	0	1	1	0	1	LEC	1	1	1	0	30	1	0	1	0	1	0	0	0	0	0	0
2010	Droite	M	0	74	1.75	24.1633	1	0	127	5	EP,AIT,	1 (relais calci)	RTUP	hyperuricurie,hyperoxalurie	CN	1	0	0	0	0	0	0	0	1	1	0	0	0	0	0	0	1	LEC	1	1	1	0	420	0	1	0	0	0	0	1	0	0	1	0
2010	Droite	F	1	55	1.49	24.7737	1	0	46	2	UGD,Asthme,ins mitrale		1	hyperoxalurie	douleurs	0	1	0	0	0	0	0	1	0	1	0	0	0	0	0	0	0	0	0	0	0	0		0	1	0	0	0	1	0	0	0	1	0
2010	Droite	F	1	55	1.71	18.8092	1	0	129	4	SEP		1	NR	suivi	0	0	0	0	0	0	0	0	1	1	0	0	0	0	0	0	0	0	0	0	0	0		0	1	0	0	0	0	0	0	0	0	1
2010	Droite	F	1	65	1.67	23.3067	1	0	41	20	DNID,maladie de Parkinson,pancreatite chronique, ostéite, cardiopathie hypertensive, goitre thyroïdien multi nodulaire, cholecystectomie, greffe rénale, enterocystoplastie	2	enterocystoplastie, Greffe rénale FID		PNO	1	0	0	0	1	1	0	0	0	0	0	0	0	0	0	0	0	0	0	1	1	0	50	1	0	1	0	1	0	0	0	0	1	0
2010	Gauche	M	0	87	1.7	30.1038	0	1	12	2	lymhome		1	NR	CN	1	0	0	0	0	0	1	0	0	0	1	LEC	0	1	0	0	1	LEC	1	1	1	0	45	1	0	0	0	0	0	0	0	0	0	0
2010	Droite	F	1	50	1.51	21.9289	1	0	13	12	VHB,VHC,HTA,DNID	2	0	NR	CN	1	0	0	0	0	0	0	0	0	0	0	0	0	0	0	0	0	0	0	1	1	0	90	0	1	1	0	1	0	0	0	0	1	1
2010	Droite	M	0	77	1.63	28.9811	1	0	61	4	SAS,HTA,BPCO, pontage ilio fémoral, carcinome épidermoïde de la corde vocale traité par radiothérapie seule en rémission	0	kystes rein, CN	NR	Fortuite	0	0	0	0	0	0	0	1	0	0	1	LEC	0	1	0	0	1	LEC	1	1	1	0	0	0	1	0	0	0	0	0	0	0	0	0
2010	Gauche	M	0	61	1.63	22.9591	1	0	131	2	0		1	hypercalciurie	CN	1	0	0	0	0	0	0	0	0	1	0	0	0	0	0	0	0	0	0	0	0	0		1	0	0	0	0	0	0	0	0	1	1
2010	Droite	M	0	115	1.78	36	0	1	8	2	0		1	hyperoxalurie,hypercalciurie	CN	1	0	0	0	0	0	0	0	0	1	0	0	0	0	0	0	0	0	0	1	1	0	25	0	1	0	0	0	0	0	0	0	0	1
2010	Droite	M	0	70	1.76	22.5981	0	1	62	1	lombalgies chroniques		CN récidivantes	NR	hématurie	0	0	1	0	0	0	0	0	0	1	0	0	0	0	0	0	0	0	0	1	1	0	25	0	1	0	0	0	0	0	0	0	1	0
2010	Gauche	M	0	65	1.78	20.5151	1	0	133	3	Hemochromatose, IDM, Cancer Colon: hémicolectomie, insuffisance rénale chronique, thrombopénie sur hypersplénie, AAA sous rénale: endoprothèse, hernie hiatale, Cacci Ricci	2	Sd JPU G, URSS	hypercalciurie	suivi	0	0	0	0	0	0	0	0	1	1	1	URSS	0	0	0	1	0	0	0	1	1	0	30	1	0	0	0	0	0	0	0	0	0	0
2010	Droite	F	1	93	1.67	33.3465	0	1	63	2	hta,hypothyroidie, asthme		1	hyperoxalurie	douleurs	0	1	0	0	0	0	0	0	0	1	1	URSS	0	0	0	1	0	0	0	0	0	0		0	1	0	0	0	0	0	0	0	0	0
2010	Gauche	M	0	69	1.65	25.3444	1	0	15	2	0		0	NR	CN	1	0	0	0	0	0	0	0	0	1	0	0	0	1	0	0	1	1	1	1	1	0	60	1	0	0	0	0	1	0	0	1	0	0
2010	Droite	F	1	68	1.64	25.2826	1	0	43	2	0		0	NR	Fortuite	0	0	0	0	0	0	0	1	0	0	1	LEC	0	1	0	0	1	LEC	1	0	0	0		0	1	0	0	0	0	0	0	0	0	1
2010	Gauche	M	0	73	1.68	25.8645	1	0	16	2	0		1	NR	CN	1	0	0	0	0	0	0	0	0	1	0	0	0	0	0	0	0	0	0	1	1	0	35	1	0	0	0	0	0	0	0	1	0	0
2010	Droite	M	0	74	1.75	24.1633	1	0	44	2	0		1	RAS	douleurs	0	1	0	0	0	0	0	0	0	1	0	0	0	0	0	0	0	0	0	0	0	0		0	1	1	0	1	0	0	0	0	0	1
2010	Droite	F	1	68	1.58	27.2392	1	0	47	2	0		1	hyperparathyroidie primaire	CN	1	0	0	0	0	0	0	0	0	0	0	LEC	0	1	`	0	1	LEC	0	0	0	0		0	1	0	0	0	0	0	0	0	0	1
2010	Droite	M	0	92	1.81	28.0822	1	0	9	3	0		1	hyperoxalurie	CN	1	0	0	0	0	0	0	0	0	1	0	0	0	0	0	0	0	0	0	1	1	0	60	0	1	1	0	1	0	0	0	0	0	0
2010	Gauche	M	0	72	1.64	26.8	1	0	45	3	0		1	Hyperuricurie	CN	1	0	0	0	0	0	0	0	0	1	0	0	0	0	0	0	0	0	0	1	1	0	30	1	0	0	0	0	1	0	0	1	0	0
2010	Gauche	F	1	52	1.55	21.6441	1	0	138	4	CN, LEC	0	CN, LEC	1	Suivi	0	0	0	0	0	0	0	0	1	1	1	LEC	0	1	0	0	0	0	0	1	1	0	53	1	0	0	0	0	0	0	0	0	0	1
2010	Droite	F	1	50	1.36	27	1	0	51	2	IRC		0	NR	CN	1	0	0	0	0	0	0	0	0	0	0	0	0	0	0	0	0	0	0	0	0	0		0	1	0	0	0	1	0	0	1	0	0
2010	Droite	F	1	70	1.62	26.6728	1	0	19	2	0		0	NR	PNO	0	0	0	0	1	0	0	0	0	0	0	0	0	0	0	0	0	0	0	1	1	0	30	0	1	0	0	0	1	0	0	0	0	0
2010	Gauche	M	0	78	1.82	23.5479	1	0	20	2	0		0	0	CN	1	0	0	0	0	0	0	0	0	0	0	1	0	1	0	0	1	1	1	1	1	0	90	1	0	0	0	0	0	0	0	0	0	0
2010	Gauche	F	1	55	1.59	21.7555	1	0	21	3	Transplantation hépatique en 2003 pour cirrhose OH compliquée d'une ascite refractaire, DNID, AVC en 2006 avec hemiparésie G, TVP surale G en 2002 avec ACC, appendicectomie, cholecystectomie, hysterectomie	1	0	0	Suivi	0	0	0	0	0	0	0	0	0	0	0	0	0	0	0	0	0	0	0	1	1	0	43	1	0	1	0	1	0	0	0	0	0	0
2010	Gauche	M	0	67	1.72	22.6474	1	0	142	2	VIH,Crohn		0	RAS	douleurs	0	1	1	0	0	0	0	0	1	0	1	URSS	0	0	0	1	0	0	0	1	1	0	30	1	0	0	0	0	0	0	0	0	0	0
2010	Gauche	F	1	48	1.58	19.2277	1	0	67	2	HTA, SCA + stent, hypothyroïdie	2	0	NR	Fortuite	0	0	0	0	0	0	0	1	0	0	0	0	0	0	0	0	0	0	0	1	1	0	0	1	0	0	0	0	0	0	0	0	0	0
2010	Gauche	F	1	70	1.61	27.0051	1	0	68	8	SEP,Asthme, tétraplégie flasque	2	LEC, CN, JJ, URSS	NR	suivi	0	0	0	0	0	0	0	0	1	1	1	URSS	0	0	0	1	0	0	0	1	1	0	181	1	0	0	0	0	1	0	0	1	0	0
2010	Gauche	M	0	75	1.82	22.6	1	0	10	2	0		1	NR	CN	1	0	0	0	0	0	0	0	0	0	0	0	0	0	0	0	0	0	0	1	1	0	20	1	0	0	0	0	0	0	0	0	0	0
2010	Gauche	M	0	72	1.78	22.7244	1	0	144	2	HTA,DNID		1		suivi	0	0	0	0	0	0	0	0	1	1	0	0	0	0	0	0	0	0	0	0	0	0	0	1	0	0	0	0	0	0	0	0	0	0
2010	Droite	M	0	79	1.69	27.6601	1	0	69	2	0		0	hyperoxalurie,hypercalciurie	CN	1	0	0	0	0	0	0	0	0	0	0	0	0	0	0	0	0	0	0	1	1	0	30	0	1	1	0	1	0	0	0	0	0	0
2010	Gauche	M	0	110	1.88	31.1227	0	1	146	2	Asthme		0	hypercalciurie	PNO	0	0	0	0	1	0	0	0	0	0	0	0	0	0	0	0	0	0	0	1	1	0	80	1	0	0	0	0	0	0	0	0	1	0
2010	Droite	M	0	90	1.82	27.1706	1	0	71	2	0		0	NR	CN	1	0	0	0	0	0	1	0	0	0	0	0	0	0	0	0	0	0	0	1	1	0	30	0	1	0	0	0	0	0	0	0	0	0
2010	gauche	f	1	70	1.6	27.3437	1	0	25	4	hernie inguinale dte, hernie ombilicale, URS, maladie lithiasique, LEC	0	LEC, URS, maladie lithiasique	1	suivi	0	0	0	0	0	0	0	0	1	1	1	LEC	0	1	0	0	0	0	0	1	1	0	88	1	0	0	0	0	0	0	0	0	0	0
2010	Gauche	M	0	76	1.7	26.2976	1	0	49	2	0		0	NR	CN	1	0	0	0	0	0	0	0	0	1	1	LEC	0	1	0	0	0	0	0	1	1	0	20	1	0	0	0	0	0	0	0	0	0	0
2010	Droite	F	1	50	1.61	19.2894	1	0	28	2	sarcoidose		0	NR	suivi	0	0	0	0	0	0	0	0	1	1	1	URSS	0	0	0	1	0	0	0					0	1	0	0	0	0	0	0	0	0	1
2010	Gauche	M	0	80	1.81	24.4193	1	0	13	2	seminome testiculaire		0	0	CN	1	0	0	0	0	0	0	0	0	0	0	LEC	0	1	0	0	1	1	1	1	1	0	30	1	0	0	0	0	0	0	0	0	0	0
2010	Droite	F	1	48	1.53	20.5049	1	0	14	3	ligementoplastie genou, kyste ovaire, LEC, maladie lithiasique, CN	0	CN, LEC	1	Suivi	0	0	0	0	0	0	0	0	1	1	1	LEC	0	1	0	0	1	LEC	1	1	1	0	161	0	1	0	0	0	1	0	0	0	0	0
2010	Gauche	M	0	112	1.87	32.0284	0	1	153	2	0		1	NR	CN	1	0	0	0	0	0	0	0	0	0	1	LEC	0	1	0	0	1	LEC	1	1	1	0	120	1	0	0	0	0	0	0	0	0	0	0
2010	Bilatérale	M	0	70	1.71	23.939	1	0	56	2	Myopathie Becker		1		suivi	0	0	0	0	0	0	0	0	1	1	1	URSS	0	0	0	1	0	0	0	0	0	0		1	1	0	0	0	0	0	0	0	0	1
2010	Droite	F	1	57	1.72	19.2672	1	0	55	7	0		0	NR	CN	1	0	0	0	0	0	0	0	0	0	1	LEC	0	1	0	0	1	LEC	1	0	0	0		0	1	0	0	0	0	0	0	0	1	1
2010	Droite	F	1	66	1.69	23.1084	1	0	33	2	0		0	NR	PNO	0	0	0	0	1	0	0	0	0	0	0	0	0	0	0	0	0	0	0	1	1	0	120	0	1	1	0	1	0	0	0	0	1	0
2010	Gauche	F	1	80	1.78	25.2493	1	0	157	2	0		0	NR	PNO	0	0	0	0	1	0	0	0	0	0	0	0	0	0	0	0	0	0	0	1	1	0	60	1	0	0	1	1	0	0	0	0	0	0
2010	Droite	F	1	44	1.56	18.0802	1	0	79	3	HTA,ACFA,BBD	1 (relais calci)	URS, CN	NR	suivi	0	0	0	0	0	0	0	0	1	1	1	URSS	0	0	0	1	0	0	0	1	1	0	60	0	1	0	0	0	1	0	0	0	0	0
2010	Droite	M	0	63	1.65	23.1405	1	0	34	2	0		0	NR	CN	1	0	0	0	0	0	0	0	0	0	1	LEC	0	1	0	0	1	LEC	1	1	1	0	180	0	1	0	0	0	0	0	0	0	0	0
2010	Bilatérale	F	1	80	1.54	33.7325	1	0	158	2	cancer rein droit, HTA		0		suivi	0	0	0	0	0	0	0	0	0	1	0	0	0	0	0	0	0	0	0	0	0	0		1	1	0	0	0	1	0	0	0	0	0
2011	Droite	M	0	79	1.83	23.5898	1	0	80	2	sarcoidose		1	hypercalciurie	suivi	0	0	0	0	0	0	0	0	1	1	1	URSS	0	0	0	1	0	0	0	0	0	0		0	1	0	0	0	0	0	0	0	0	1
2011	Gauche	F	1	58	1.6	22.6562	1	0	56	5	URS, maldie Dupuytren, colectomie droite pour cancer colique, ruptur etumorale, chimio par FOLFOX, basocellulaure oei droit, ostéoporose, ahrose	0	URS, CN	0	0	0	0	0	1	0	0	0	0	1	0	1	1	0	1	0	0	0	0	0	1	1	0	0	1	0	0	0	0	0	0	0	0	0	0
2011	Droite	F	1	55	1.71	18.8092	1	0	160	4	SEP		1	NR	suivi	0	0	0	0	0	0	0	0	1	1	0	0	0	0	0	0	0	0	0	0	0	0		0	1	0	0	0	0	0	0	0	0	1
2011	Gauche	M	0	133	1.76	42.9365	0	1	81	3	URS, HBP, HTA, dyslipidémie, cardiopathie ischémique, prothèse aorto bi iliaque pour anévrysme de l'aorte abdo, canal lombaire étroit, pancréatite aigüe lithiasique	1	URS, HBP		IU à répétition	0	0	0	1	0	0	0	0	0	0	0	0	0	0	0	0	0	0	0	1	1	0	0	1	0	0	0	0	0	0	0	0	0	0
2011	droite	F	1	75	1.55	31.2175	0	1	1	4	0		0	0	0	0	0	0	0	0	0	0	0	1	1	1	1	0	0	0	1	0	0	0	1	1	0		0	1	0	0	0	0	0	0	0	0	0
2011	Droite	F	1	62	1.6	24.2187	1	0	60	3	Valve aortique mécanique, anxiété	1 (calci)	CN	0	1	1	0	0	0	0	0	0	0	0	0	0	0	0	0	0	0	0	0	0	1	1	0	78	0	1	0	0	0	0	0	1	0	0	0
2011	Gauche	F	1	80	1.7	27.6817	1	0	37	2	0		1	hypercalciurie, hyperoxalurie	suivi	1	0	0	0	0	0	0	0	1	1	1	URSS	0	0	0	1	0	0	0	0	0	0		1	0	0	1	1	0	0	0	0	0	0
2011	Gauche	M	0	91	1.68	32.2421	0	1	84	2	HTA,DNID		0	Hyperoxalurie,hypocitraturie	suivi	0	0	0	0	0	0	0	0	1	1	1	URSS	0	0	0	1	0	0	0	0	0	0	30	1	0	0	0	0	0	0	0	0	0	0
2011	Gauche	M	0	65	1.7	22.4913	1	0	85	3	ADK prostatique, HTA, dyslipidémie, cardiopathie ischémique, gastrectomie, appendicectomie, parathyroïdectomie, quadruple pontage coronarien, perforation d'ulcère, EP, cholecystectomie	0	0	0	0	0	0	0	1	0	0	0	0	0	0	0	0	0	0	0	0	0	0	0	1	1	0	0	1	0	0	0	0	0	0	0	1	0	0
2011	gauche	H	0	60	1.65	22.0386	1	0	39	3	ADK prostatique, calcul coralliforme		1	0	0	0	0	0	0	0	0	0	0	1	1	1		0	0	0	1	0	0	0	1	1	0	0	1	0	0	0	0	0	0	0	0	0	0
2011	Gauche	M	0	65	1.65	23.8751	1	0	61	2	Asthme		0	NR	suivi	0	0	0	0	0	0	0	0	1	1	1	URSS	0	0	0	1	0	0	0	1	1	0	90		1	0	0	0	0	0	0	0	0	1
2011	Droite	M	0	73	1.6	28.5156	1	0	62	3	Colique néphrétique, URSS, HBP, Appendicectomie		Colique néphrétique, URSS, HBP	hypercalciurie + hyperoxalurie	Suivi	0	0	0	0	0	0	0	0	1	1	1	URSS	0	0	0	1	0	0	0	1	1	0	63	0	1	0	0	0	0	0	0	0	0	1
2011	Gauche	M	0	73	1.6	28.5156	1	0	63	3	Colique néphrétique, URSS, HBP, Appendicectomie		Colique néphrétique, URSS, HBP	hypercalciurie + hyperoxalurie	Suivi	0	0	0	0	0	0	0	0	1	1	0	0	0	0	0	0	0	0	0	1	1	0	63	1	0	0	0	0	0	0	0	0	1	1
2011	Bilatérale	F	1	110	1.75	35.9184	1	0	42	2			0	hypercalciurie, hyperoxalurie	CN	1	1	0	0	0	0	0	0	1	1	1	LEC	0	1	0	0	1	1	1	0	0	0		1	1	0	0	0	0	0	0	0	0	0
2011	droite	F	1	67	1.7	23.1834	1	0	64	3	1		0	0	1	0	1	0	0	0	0	0	0	0	0	0	0	0	0	0	0	0	0	0	0	0	0		0	1	0	0	0	0	0	1	0	0	1
2011	gauche	F	1	62	1.6	24.2187	1	0	3	3	1		1	0	1	1	0	0	0	0	0	0	0	0	1	0	0	0	0	0	0	0	0	0	1	1	0	40	0	1	1	0	1	0	0	0	0	0	0
2011		F	1	75	1.7	25.9516	1	0	167	3	0		0	1	1	1	1	0	0	0	0	0	0	0	0	0	0	0	0	0	0	0	0	0	1	1	0	21	0	1	0	0	1	0	0	0	0	0	1
2011		H	0	87	1.83	25.9787	1	0	50	3	0		0	0	1	1	0	0	0	0	0	0	0	0	0	0	0	0	0	0	0	0	0	0	1	1	0	35	0	1	1	0	0	0	0	0	0	0	1
2011		H	0	74	1.65	27.1809	1	0	87	3	1		1	1	1	0	0	0	0	0	0	0	0	1	1	0	0	0	0	0	0	0	0	0	1	1	0	20	1	0	0	0	0	0	0	0	0	0	1
2011		H	0	50	1.63	18.8189	1	0	88	3	0		0	0	1	1	0	0	0	0	0	0	0	0	0	0	0	0	0	0	0	0	0	0	0	0	0		1	0	0	0	0	0	0	0	0	1	0
2011		H	0	80	1.75	26.1224	1	0	7	3	1		1	1	1	1	0	0	0	0	0	0	0	0	1	0	0	0	0	0	0	1	1	1	0	0	0		0	1	0	0	0	1	0	0	0	0	0
2011		F	1	71	1.58	28.441	1	0	169	4	1		1	1	1	0	1	0	0	0	0	0	0	0	1	1	1	1	1	0	0	0	0	0	0	0	0		0	1	0	0	0	0	0	0	0	0	0
2011	Gauche	F	1	65	1.6	25.3906	1	0	51	3	1	1 (calci)	1	1	0	0	0	0	0	0	0	0	0	1	1	1	1	0	0	0	1	0	0	0	1	1	0	180	1	0	0	0	0	0	1	0	0	0	0
2011	Gauche	F	1	65	1.6	25.3906	1	0	52	3	1	1 (calci)	1	1	0	0	0	0	0	0	0	0	0	1	1	1	1	0	0	0	1	0	0	0	1	1	0	180	1	0	0	0	0	0	1	0	0	0	0
2011		H	0	70	1.62	26.6728	1	0	8	3	1		0	0	1	1	0	0	0	0	0	0	0	0	0	0	0	0	0	0	0	0	0	0	1	1	0	30	0	1	0	0	0	0	0	0	0	0	0
2011	Droite	M	0	110	1.7	38.0623	0	1	57	3	JJ, HBP, cancer colique, HTA, URSS	0	CN	1	Suivi	0	0	0	0	0	0	0	0	1	1	1	URSS	0	0	0	1	0	0	0	1	1	0	41	0	1	1	0	1	0	0	0	0	0	1
2011	Droite	H	0	80	1.75	26.1224	1	0	10	3	colectomie segmentaire, BPCO, cardiopathie ischémique, OH chronique	0	0	0	1	1	0	0	0	0	0	0	0	0	0	0	0	0	0	0	0	0	0	0	1	1	0	30	0	1	1	0	1	0	0	0	0	1	0
2011	Droite	H	0	65	1.69	22.7583	1	0	90	3	1		1	0	1	1	0	0	0	0	0	0	0	0	1	0	0	0	0	0	0	0	0	0	0	0	0		1	0	0	0	0	0	0	0	0	1	1
2011	droite	M	0	61	1.72	20.6193	1	0	58	12	HemophilieA		0	NR	douleurs	0	1	0	0	0	0	0	0	0	0	0	0	0	0	0	0	0	0	0	1	1	0	9	0	1	0	0	0	0	0	0	0	0	0
2011	droite	F	1	64	1.6	25	1	0	16	3	1		1	0	1	1	0	0	0	0	0	0	0	0	1	0	0	0	0	0	0	0	0	0	0	0	0		1	0	0	0	0	0	0	0	0	0	0
2011	gauche	H	0	90	1.78	28.4055	1	0	61	5	0		1	0	1	0	0	0	0	0	0	0	1	0	1	0	0	0	0	0	0	1	1	1	0	0	0		0	1	0	0	0	0	0	0	0	0	0
2011	gauche	H	0	56	1.77	17.8748	1	0	59	3	0		0	0	1	0	0	0	0	1	0	0	0	0	0	0	0	0	0	0	0	0	0	0	1	1	0		1	0	0	0	0	0	0	0	0	0	1
2011	Gauche	H	0	64	1.7	22.1453	1	0	93	3	PTH, cholecystectomie, HTA, URSS, LEC, polyomyélite	0	CN, URSSS, LEC	1	1	0	1	0	0	0	0	0	0	1	1	0	0	0	0	0	0	0	0	0	1	1	0	0	1	0	0	0	0	0	0	0	0	0	1
2011	Gauche	F	1	71	1.57	28.8044	1	0	62	3	0		0	0	1	0	0	0	0	1	0	0	0	0	0	0	0	0	0	0	0	0	0	0	1	1	0		1	0	0	0	1	0	0	0	0	0	1
2011	Gauche	H	0	90	1.86	26.0146	1	0	178	4	Willebrand		1	0	0	0	0	0	0	0	0	0	0	1	1	1		0	0	0	1	0	0	0	1	1	0		0	1	0	0	0	1	1	1	1	1	1
2011	Droite	H	0	106	1.8	32.716	0	1	179	3	1		1	0	1	1	0	0	0	0	0	0	0	0	1	1	1	0	1	0	0	0	1	1	1	1	0	100	0	1	0	0	0	0	0	0	0	0	0
2011	droite	H	0	92	1.68	32.5964	0	1	96	2	0		0		0	0	0	0	0	0	0	0	0	1	1	0	0	0	0	0	0	0	0	0	0	0	0	0	1	0	0	0	0	0	0	0	0	1	0
2011	gauche	F	1	50	1.55	20.8117	1	0	180	2	0		0	0	0	0	0	0	1	0	0	0	0	1	1	0	0	0	0	0	0	0	0	0	0	0	0	0	1	0	0	0	0	0	0	0	0	1	1
2011	Gauche	H	0	81	1.76	26.1493	1	0	20	3	IDM (1992), coloscopie (polypectomie 2007) PTG droite 2009, HIG,	2	0	0	0	0	0	0	0	0	0	0	0	1	1	1	0	0	0	0	1	0	0	0	1	1	0	30	1	0	0	0	0	0	0	0	0	0	0
2011		F	1	120	1.73	40.0949	0	1	181	2	0		0	0	1	1	0	0	0	0	0	0	0	0	1	0	0	0	0	0	0	0	0	0	1	1	0	30	1	1	1	0	1	1	0	0	0	1	1
2012	Gauche	H	0	67	1.74	22.1297	1	0	185	3	1		1	1	1	0	0	0	0	0	0	0	0	1	1	1	1	0	0	0	1	0	0	0	0	0	0		1	0	0	0	0	0	0	0	0	0	0
2012	Droite	F	1	105	1.6	41.0156	0	1	186	3	1		1	1	1	1	0	0	0	0	0	0	0	0	0	0	0	0	0	0	0	0	0	0	0	0	0		0	1	0	0	0	1	0	0	0	0	0
2012	droite	F	1	90	1.52	38.9543	0	1	2	3	1		0	0	1	0	0	0	0	1	0	0	0	0	0	0	0	0	0	0	0	0	0	0	1	1	0		1	0	0	0	0	0	0	0	0	0	0
2012	gauche	F	1	98	1.68	34.7222	0	1	187	4	diabete type II, glaucome, HTA, PNP, PNO, TVP, SAOS, Appendicectomie, varices, hallux valgus, cholecystectomie, éventration, CN, URSS	1 (LOVENOX)	CN, PNO	0	1	0	0	0	0	1	0	0	0	0	1	0	0	0	0	0	0	0	0	0	1	1	0	71	0	1	0	0	0	1	0	0	0	0	0
2012	droite	F	1	71	1.6	27.7344	1	0	23	3	0		1	0	1	1	0	0	0	0	0	0	0	0	0	0	0	0	0	0	0	0	0	0	1	1	0		0	1	0	0	0	0	0	0	0	0	0
2012	gauche	H	0	72	1.73	24.0569	1	0	3	3	0		0	0	1	1	0	0	0	0	0	0	0	0	0	0	0	0	0	0	0	0	0	0	1	1	0		1	0	1	0	0	0	0	0	0	0	1
2012	Droite	M	0	110	1.7	38.0623	0	1	8	3	JJ, HBP, cancer colique, HTA, URSS	0	CN	1	Suivi	0	0	0	0	0	0	0	0	1	1	1	URSS	0	0	0	1	0	0	0	1	1	0	52	0	1	1	0	1	1	0	0	0	0	0
2012	Droite	F	1	80	1.55	33.2986	0	1	9	5	Spina bifida, NLPC, CN, EP, valve ventriculo péritonéale, fracure fémorale droite, dépression, rupture ligement genou	1	NLPC, URSS, coralliforme incomplet	1	Suivi	0	0	0	0	0	0	0	0	1	1	1	URSS	0	0	0	1	0	0	0	1	1	0	92	0	1	0	0	0	0	0	0	0	0	0
2012	Droite	F	1	48	1.58	19.2277	1	0	26	3	clou fémoral gauche, IU à répétition, AVP: pontage pied gauche	2	0	0	0	0	0	0	0	0	0	0	1	0	1	0	0	0	0	0	0	0	0	0	1	1	0	31	0	1	0	0	0	0	0	0	0	1	1
2012	Gauche	F	1	68	1.63	25.5937	1	0	4	3	HTA, DNID, dépression, maladie lithiasique, césariennes x2, appendicectomie	0	calculs	0	PNAO	0	0	0	0	1	0	0	0	0	1	0	0	0	0	0	0	0	0	0	1	1	0	52	1	0	1	0	1	0	0	0	0	0	0
2012		M	0	95	1.85	27.7575	1	0	27	2	1		1	0	0	1	0	0	0	1	1	0	0	1	1	0	0	0	0	0	0	0	0	0	1	1	0		1	1	1	0	1	1	0	0	0	0	0
2012	Droite	H	0	60	1.6	23.4375	1	0	10	3	Appendicectomie, AVC, Poliomyelite, hypercholesterolémie, diabète 2	0	0	0	0	1	0	0	0	0	0	0	0	0	1	0	0	0	0	0	0	0	0	0	1	1	0	54	0	1	1	0	1	0	0	0	0	0	1
2012		F	1	70	1.65	25.7117	1	0	190	6	0		0	0	0	0	1	0	0	1	0	0	0	1	1	1	1	0	1	0	0	0	0	0	0	0	0	0	0	1	0	0	0	0	0	0	0	1	0
2012	gauche	H	0	74	1.78	23.3556	1	0	28	3	1		1	1	1	1	0	0	0	0	0	0	0	1	1	0	0	0	0	0	0	0	0	0	0	0	0		0	1	1	0	1	0	0	0	0	1	0
2012	Gauche	M	0	115	1.85	33.6012	0	1	29	3	DNID, Obésite, HTA, goutte, cataracte		0	0	CN	1	0	0	0	0	0	0	0	0	0	1	LEC	0	1	0	0	0	0	0	1	1	0	173	1	0	0	0	0	0	0	0	0	0	0
2012	Gauche	M	0	96	1.65	35.2617	0	1	30	3	JJ, CN, LEC	0	CN, JJ, LEC		Suivi	0	0	0	0	0	0	0	0	1	1	1	LEC	0	1	0	0	0	0	0	1	1	0	107	1	0	1	0	0	0	0	0	0	0	0
2012	gauche	H	0	80	1.84	23.6295	1	0	74	2	0		0	0	0	1	0	0	0	0	0	0	0	0	1	1	1	0	1	0	0	0	0	0	1	1	0		1	1	0	1	1	0	0	0	0	0	0
2012	Droite	F	1	63	1.57	25.5588	1	0	8	3	HTA, chirurgie pied bot, CN, LEC	0	CN, LEC	0	CN	1	0	0	0	0	0	0	0	0	1	1	LEC	0	1	0	0	0	0	0	1	1	0	60	0	1	1	0	0	0	0	0	0	1	0
2012	Droite	M	0	76	1.83	22.694	1	0	12	3	CN, LEC	0	CN, LEC	1	CN	1	0	0	0	0	0	0	0	0	0	1	LEC	0	1	0	0	0	0	0	0	0	0	0	0	1	0	0	0	0	0	0	0	1	0
2012	Gauche	M	0	76	1.83	22.694	1	0	13	3	CN, LEC	0	CN, LEC	1	CN	1	0	0	0	0	0	0	0	0	0	0	0	0	0	0	0	0	0	0	0	0	0	0	1	0	0	0	0	0	0	0	0	1	1
2012	Gauche	M	0	80	1.78	25.2493	1	0	17	2		0	0	0	CN	1	0	0	0	0	0	0	0	0	0	0	0	0	0	0	0	0	0	0	1	1	0	51	1	0	0	0	0	0	0	0	0	0	0
2012	droite	H	0	81	1.63	30.4867	0	1	9	2	0		0	0	1	1	0	0	0	0	0	0	0	1	1	0	0	0	0	0	0	0	0	0	1	1	0		1	0	1	0	1	1	0	0	0	0	0
2012	Droite	M	0	85	1.75	27.7551	1	0	10	3	HTA, DNID, fracure cheville, CN, LEC	0	CN, LEC		Suivi	0	0	0	0	0	0	0	0	1	1	1	LEC	0	1	0	0	0	0	0	1	1	0	63	0	1	0	0	0	0	0	0	0	0	1
2012	droite	H	0	90	1.8	27.7778	1	0	192	4	0		0	0	0	0	0	0	0	0	0	0	0	1	1	1	1	0	1	0	0	0	0	0	0	0	0	0	0	1	0	0	0	0	0	0	0	0	0
2012	Gauche	M	0	93	1.7	32.1799	0	1	18	3	appendicectomie, amygdalectomie, duodéno pancréatectomie céphalique pour neo de l'ampoule de vater, HTA, scoliose, syndrome respi restrictif, TVP, SAS, CN, maladie lithiasique, URS	1	CN, URSS	0	Suivi	0	0	0	0	0	0	0	0	1	1	1	URSS	0	0	0	1	0	0	0	0	0	0	0	1	0	0	0	0	0	0	0	1	0	1
2012	Gauche	H	0	95	1.8	29.321	1	0	76	3	DNID, artéritique, stent coronaire	0	CN, URSS	0	Suivi	0	0	0	0	0	0	0	0	1	1	0	0	0	0	0	0	0	0	0	1	1	0	41	1	1	0	0	0	1	0	0	0	0	0
2012	Droite	M	1	108	1.78	34.0866	0	1	101	4	DNID, HTA	0	CN, URSS	hyperoxalurie, hypercalciurie	Suivi	0	0	0	0	0	0	0	0	1	1	0	0	0	0	0	0	0	0	0	0	0	0	0	0	1	0	0	0	1	0	0	0	0	0
2012	Gauche	F	1	58	1.63	21.82	1	0	62	3	AAA, TIH, AVC	2	0	0		0	0	0	0	0	0		0	1	1	1	0	0	0	0	1	0	0	0	1	1	0	28	1	0	0	0	0	0	0	0	0	0	0
2012	Gauche	F	1	52	1.55	21.6441	1	0	196	3	CN, LEC, URSS	0	CN, LEC	1	CN	1	0	0	0	0	0	0	0	0	1	0	0	0	0	0	0	0	0	0	0	0	0	0	1	0	0	0	0	0	0	0	0	1	0
2012	Droite	H	0	107	1.71	36.5925	0	1	20	3	1	2	0	0	1	1	0	0	0	0	0	0	0	0	0	0	0	0	0	0	0	0	0	0	1	1	0	14	0	1	0	0	1	0	0	0	0	0	1
2012	gauche	F	1	106	1.71	36.2505	0	1	13	4	1		0	0	1	0	0	0	0	0	0	0	1	0	0	1	1	0	1	0	0	0	0	0	0	0	0		1	0	0	0	0	0	0	0	0	0	0
2012	Gauche	F	1	60	1.6	23.4375	1	0	63	3	rein en fer à cheval, ure de jonction pyélo urétéral gauche, CN	0	rein en fer à cheval, cure de jonction pyélo urétéral gauche		CN	1	0	0	0	0	0	0	0	0	0	0	0	0	0	0	0	0	0	0	0	0	0	0	1	0	0	0	0	0	0	0	0	1	0
2012	Gauche	M	0	80	1.65	29.3848	1	0	103	3		0	0	0	CN	1	0	0	0	0	0	0	0	0	0	0	0	0	0	0	0	0	0	0	1	1	0	23	1	0	1	0	0	0	0	0	0	0	0
2012	Gauche	M	0	58	1.69	20.3074	1	0	77	3		0	0	0	CN	1	0	0	0	0	0	0	0	0	0	0	0	0	0	0	0	0	0	0	1	1	0	16	1	0	0	0	0	0	0	0	0	0	0
2012	gauche	H	0	63	1.7	21.7993	1	0	15	3	1		0	0	1	1	0	0	0	0	0	0	0	0	0	0	0	0	0	0	0	0	0	0	1	1	0		1	0	0	0	0	1	0	0	0	0	0
2012	gauche	H	0	72	1.85	21.0373	1	0	104	3	1		0	0	1	0	0	0	0	0	0	0	0	1	0	1	1	0	0	0	1	0	0	0	1	1	0		0	1	0	0	0	0	0	0	0	0	1
2012	Gauche	F	1	55	1.59	21.7555	1	0	24	3	Transplantation hépatique en 2003 pour cirrhose OH compliquée d'une ascite refractaire, DNID, AVC en 2006 avec hemiparésie G, TVP surale G en 2002 avec ACC, appendicectomie, cholecystectomie, hysterectomie	1	0	0	Suivi	0	0	0	0	0	0	0	0	0	1	0	0	0	0	0	0	0	0	0	0	0	0	0	1	0	0	0	0	0	0	0	0	0	0
2012	droite	F	1	104	1.6	40.625	0	1	197	3	RTUV, PNAO droite, LEC droite , inf urinaire recidivante	0	iu recidivante	0	inf urinaire	0	0	0	1	0	0	0	0	0	0	0	0	0	0	0	0	0	0	0	0	0	0	0	1	0	0	0	0	0	0	0	0	0	0
2012	Droite	F	1	116	1.54	48.9121	0	1	105	3	diabète insulino-réquerrent, obésité morbide, HTA, insuffisance veineuse, asthme allergique, lombalgies chroniques, cystites récidivantes	0	0	0	Septicémie	0	0	0	0	0	1	0	0	0	0	0	0	0	0	0	0	0	0	0	0	0	0	0	0	1	0	0	0	0	0	0	0	0	1
2012	Gauche	M	0	92	1.81	28.0822	1	0	106	3	HBP, CN, LEC	0	CN, LEC, HBP	0	Suivi	0	0	0	0	0	0	0	0	1	1	0	0	0	0	0	0	0	0	0	0	0	0	0	1	0	0	0	0	0	0	0	0	1	1
2012	Gauche	M	0	70	1.71	23.939	1	0	63	3	CN, LEC, URSS		CN, LEC, URS	hypercalciurie	CN	1	0	0	0	0	0	0	0	0	1	0	0	0	0	0	0	0	0	0	1	1	0	9	1	0	0	0	0	1	0	0	0	0	0
2012	gauche	f	1	70	1.6	27.3437	1	0	26	3	hernie inguinale dte, hernie ombilicale, URS, maladie lithiasique, LEC	0	LEC, URS, maladie lithiasique	1	suivi	0	0	0	0	0	0	0	0	1	1	0	0	0	0	0	0	0	0	0	0	0	0	0	1	0	0	0	0	0	0	0	0	0	1
2012	GAUCHE	F	1	61	1.62	23.2434	1	0	36	3	LIGATURE DES TROMPES	0	cn	0	cn	1	0	0	0	0	0	0	0	0	0	0	0	0	0	0	0	0	0	0	1	1	0	15	1	0	1	0	1	0	0	0	0	0	0
2012	Gauche	F	1	53	1.6	20.7031	1	0	199	3	Appendicectomie, Salpingectomie bilatérale, Curetage et césarienne, Dilatation uréthrale avec étincelage trigonal + biopsies vésicales Urétéroscopie rigide et urétéroscopie souple gauche	0	0	0	Hématurie	0	0	1	0	0	0	0	0	0	0	0	0	0	0	0	0	0	0	0	0	0	0	0	1	0	0	0	0	0	0	0	0	0	1
2012	Droite	M	0	100	1.78	31.5617	0	1	27	3	PTG, HTA, glaucome	0	0	1	CN	1	0	0	0	0	0	0	0	0	0	0	0	0	0	0	0	0	0	0	1	1	0	59	0	1	0	0	0	1	0	0	0	0	0
2012	Droite	F	1	67	1.71	22.913	1	0	78	3	appendicetomie, HCT	0	CN	1	CN	1	0	0	0	0	0	0	0	0	0	0	0	0	0	0	0	0	0	0	0	0	0		0	1	0	1	0	0	0	0	0	0	0
2012	bilaterale	M	0	72	1.82	21.7365	1	0	37	3		0	CN	0	0	1	0	0	0	0	0	0	0	0	0	0	0	0	0	0	0	0	0	0	1	1	0	37	1	1	0	0	0	0	0	0	0	0	1
2012	gauche	f	1	58	1.6	22.6562	1	0	201	3			0	1	douleur lombaire	0	0	0	0	0	0	0	0	1	1	1	LEC	0	1	0	0	0	0	0	1	1	0	37	1	0	1	0	0	1	0	0	0	0	0
2012	Droite	F	1	70	1.65	25.7117	1	0	202	3	Appendicectomie avec abcès post-opératoire, Thyroïdectomie en 1966, Asthme, Terrain allergique (pollen), Calcul du rein droit connu depuis plus de 15 ans, lithotripsie extracorporelle	0	CN, LEC	1	Suivi	0	0	0	0	0	0	0	0	1	1	1	LEC	0	1	0	0	0	0	0	0	0	0	0	0	1	0	1	0	0	0	0	0	0	0
2012	Gauche	F	1	72	1.59	28.4799	1	0	21	3	Hysterectomie, phlebie, hypothyroidie	0	CN	0	CN	1	0	0	0	0	0	0	0	0	0	0	LEC	0	1	0	0	0	0	0	0	0	0	0	1	0	0	0	0	0	0	0	0	1	0
2012	gauche	M	0	130	1.9	36.0111	0	1	203	2	LEC, amygdalectomie, HTA	0	CN	0	0	1	0	0	0	0	0	0	0	0	0	1	LEC	0	1	0	0	0	0	0	1	1	0	32	1	0	0	0	0	0	0	0	0	0	0
2012	Gauche	M	0	70	1.71	23.939	1	0	64	3	CN, LEC, URSS		CN, LEC, URS	hypercalciurie	Suivi	0	0	0	0	0	0	0	0	1	1	1	URSS	0	0	0	1	0	0	0	1	1	0	38	1	0	1	0	1	0	0	0	0	1	0
2012	Droite	M	0	70	1.75	22.8571	1	0	38	1	CN	0	CN	0	CN	1	0	0	0	0	0	0	0	0	0	0	0	0	0	0	0	0	0	0	1	1	0	72	0	1	0	0	0	0	0	0	0	0	1
2012	Gauche	M	0	104	1.72	35.1541	0	1	206	3	Embolie pulmonaire, colique néphrétique gauche, JJ, Diabète non insulinodépendant, Hypercholestérolémie, Hypertension artérielle, Surcharge pondérale, Hernie discale opérée à trois reprises (1994, 2000 et 2001), Cure de hernie inguinale gauche en 1983 avec récidive actuelle	1	CN		CN	1	0	0	0	0	0	0	0	0	0	0	0	0	0	0	0	0	0	0	1	1	0	127	1	0	0	1	0	0	0	0	0	0	0
2012	Gauche	M	0	72	1.7	24.9135	#VALUE!	0	108	3	Pace Maker, ACFA, HTA, Arthrose, Lithiase coraliforme gauche traitée par chirurgie ouverte, RTUP	0	Lithiase coraliforme gauche traitée par chirurgie ouverte, RTUP	0	CN	1	0	0	0	0	0	0	0	0	0	0	0	0	0	0	0	0	0	0	1	1	0	61	1	0	0	0	0	0	0	0	0	1	1
2012	Gauche	F	1	48	1.56	19.7239	1	0	22	3	IVG, PNAO	0	0	0	PNAO	0	0	0	0	1	0	0	0	0	0	0	0	0	0	0	0	0	0	0	1	1	0	61	1	0	0	0	0	0	0	0	0	0	0
2012	Gauche	M	0	85	1.66	30.8463	0	1	28	3	HTA, RTUP, ostéosynthèse fracture de jambe	0	0	0	PNO	0	0	0	0	1	0	0	0	0	1	0	0	0	0	0	0	0	0	0	1	1	0		1	0	1	0	1	0	0	0	0	0	0
2012	Gauche	M	0				1		208	3	Fracture genou gauche, mega uretère gauche avec urétéro hydronéphrose	0	mega uretère gauche	0	Hématurie	0	0	1	0	0	0	0	0	0	0	0	0	0	0	0	0	0	0	0	0	0	0	0	1	0	0	0	0	0	0	0	0	0	0
2012	Gauche	F	1	58	1.58	23.2335	1	0	29	3	0	0	0	0	CN	1	0	0	0	0	0	0	0	0	0	0	0	0	0	0	0	0	0	0	1	1	0	44	1	0	1	0	0	0	0	0	0	0	1
2012	Droite	F	1	58	1.58	23.2335	1	0	30	3	0	0	0	0	Suivi	0	0	0	0	0	0	0	0	1	0	0	0	0	0	0	0	0	0	0	0	0	0	0	0	1	0	0	0	0	0	0	0	0	1
2012	Droite	F	1	40	1.45	19.025	1	0	210	3	IMC, maladie lithiasique	0	CN	0	CN	1	0	0	0	0	0	0	0	0	1	0	0	0	0	0	0	1	LEC	1	1	1	0		0	1	0	0	0	1	0	0	0	0	0
2012	Gauche	F	1	88	1.62	33.5315	0	1	31	6		0	0	0	CN	1	0	0	0	0	0	0	0	0	0	0	0	0	0	0	0	0	0	0	1	1	0		1	0	1	0	1	0	0	0	0	0	1
2012	Droite	M	0	81	1.63	30.4867	0	1	24	3	DNID, HTA, HCT, pancréatite aigue en 2011, hernie discale, AVH endolithotomie vésicale	0	AVH endolithotomie vésicale	0	CN	1	0	0	0	0	0	0	0	0	0	0	0	0	0	0	0	0	0	0	1	1	0	125	0	1	0	0	0	0	0	0	0	0	1
2012	Gauche	M	0	87	1.7	30.1038	0	1	27	3	0	0	0	1	Fortuite	0	0	0	0	0	0	0	1	0	1	1	URSS	0	0	0	1	0	0	0	1	1	0	34	1	0	1	0	1	1	0	0	0	0	0
2012	Droite	M	0	87	1.7	30.1038	0	1	28	3	0	0	0	1	CN	1	0	0	0	0	0	0	0	0	1	0	0	0	0	0	0	0	0	0	1	1	0	34	0	1	0	0	0	0	0	0	0	0	0
2012	Droite	M	0	90	1.87	25.7371	1	0	79	3	insuffisance respiratoire chronique, maladie lithiasique, SAOS, CN	0	CN	0	CN	1	1	0	0	0	0	0	0	0	1	1	LEC	0	1	0	0	1	LEC	1	0	0	0	0	0	1	0	0	0	1	0	0	0	0	0
2012	Droite	M	0	75	1.78	23.6713	1	0	29	3	URS, CN	0	0	0	CN	1	0	0	0	0	0	0	0	0	1	1	URSS	0	0	0	1	0	0	0	1	1	0	21	0	1	1	0	1	0	0	0	0	0	0
2012	Bilatérale	H	0	124	1.72	41.9145	0	1	30	3	maladie lithiasique, HTA	0	maladie lithiasique	1	suvi	0	0	0	0	0	0	0	0	1	1	1	URSS	0	0	0	1	0	0	0	1	1	0	112	1	1	1	0	1	0	0	0	0	0	1
2012	Droite	F	1	48	1.53	20.5049	1	0	114	3	ligementoplastie genou, kyste ovaire, LEC, maladie lithiasique, CN	0	CN, LEC	1	CN	1	0	0	0	0	0	0	0	0	1	0	0	0	0	0	0	0	0	0	1	1	0	30	0	1	0	0	0	0	0	0	0	0	0
2012	gauche	h	0	64	1.72	21.6333	1	0	34	9	HTA, AVC ischemique, RTUP, psychose, colectomie (volvulus)	0	RTUP	0	PNAO	0	0	0	0	1	0	0	0	0	0	0	0	0	0	0	0	0	0	0	1	1	0	82	1	0	0	0	0	0	0	0	0	0	0
2012	Droite	F	1	116	1.54	48.9121	0	1	115	3	diabète insulino-réquerrent, obésité morbide, HTA, insuffisance veineuse, asthme allergique, lombalgies chroniques, cystites récidivantes	0	0	0	Suivi	0	0	0	0	0	0	0	0	1	1	1	URSS	0	0	0	1	0	0	0	0	0	0	0	0	1	0	0	0	0	0	0	0	0	0
2012	Droite	F	1	60	1.66	21.7738	1	0	116	3	0	0	0		Hématurie	0	0	1	0	0	0	0	0	0	1	0	0	0	0	0	0	0	0	0	0	0	0	0	0	1	0	0	0	0	0	0	0	1	1
2012	Gauche	M	0	92	1.83	27.4717	1	0	81	3	CN, URSR, DNID	0	CN, URSR	1	Suivi	0	0	0	0	0	0	0	0	1	1	0	0	0	0	0	0	0	0	0	1	1	0	72	1	0	0	0	0	0	0	0	0	0	0
2012	gauche	F	1	60	1.6	23.4375	1	0	64	3	maladie lithiasique, mélanome, hypothyroïdie	0	maladie lithiasique		CN	1	0	0	0	0	0	0	0	0	1	0	0	0	0	0	0	0	0	0	1	1	0	31	1	0	0	1	0	1	0	0	0	0	1
2012	Droite	F	1	57	1.58	22.8329	1	0	32	3	diabète gestationnel, CN	0	CN		CN	1	0	0	0	0	0	0	0	0	1	0	0	0	0	0	0	0	0	0	1	1	0	22	0	1	1	0	1	0	0	0	0	0	0
2012	Droite	M	0	70	1.84	20.6758	1	0	215	3	Pyélotomie pour calcul pyélique, RTUP, URSS	0	pyélotomie pour calcul pyélique, RTUP	0	Suivi	0	0	0	0	0	0	0	0	1	1	1	URSS	0	0	0	1	0	0	0	1	1	0	72	0	1	0	0	0	1	0	0	0	0	0
2013	gauche	F	1	65	1.6	25.3906	1	0	220	3	hyperparathyroidisme primaire, hysterectomie, cholecystectomie, HCT	0	maladie lithiasique	1	PNAO	0	0	0	0	1	0	0	0	0	1	0	0	0	0	0	0	0	0	0	1	1	0	40	1	0	0	0	0	0	0	0	1	0	0
2013	Gauche	F	1	72	1.68	25.51	1	0	83	8	TVP à répétition sous PREVISCAN, Néo du sein traité par radio-chimio et chirurgie en 89, cholecystectomie, appendicetomie,asthme ancien	1 (relais calci)	0	0	PNO	1	0	0	0	1	1	0	0	0	0	0	0	0	0	0	0	0	0	0	1	1	0	58	1	0	0	1	0	1	0	0	0	0	0
2013	Droite	F	1	74	165	27.206	1	0	36	2	Appendicectomie, adenoïdectomie		0	0	PNO	0	0	0	0	1	1	0	0	0	0	0	0	0	0	0	0	0	0	0	1	1	0	195	0	1	0	1	0	0	0	0	0	0	0
2013	Gauche	M	0	70	160	27.34	1	0	37	3	S.P.A, coliques nephretiques, HBP sous finasteride, nombreux episodes de colique nephretique droit et gche.		CN	1	CN	1	0	0	0	0	0	0	0	0	1	1	URSR	0	0	1	0	0	0	0	1	1	0	21	1	0	1	0	1	0	0	0	0
2013	Droite	F	1	105	156	43.139	0	1	222	3	DNID, obésité morbide, hernie ombilicale, cure eventration, HTA		PNO		PNO emphysémateuse	0	0	0	1	1	1	0	0	0	1	0	0	0	0	0	0	1	NLPC	0	1	1	0	76	0	1	0	0	0	0	0	1	1	0	1
2013	Droite	M	0	100	1.86	28.9051	1	0	85	3	0	0	0	0	CN	1	0	0	0	0	0	0	0	0	0	0	0	0	0	0	0	0	0	0	0	0	0	0	0	1	0	0	0	0	0	0	0	0	1
2013	Gauche	F	1	50	1.68	17.7154	1	0	121	3	0	0	0	0	CN	1	0	0	0	0	0	0	0	0	0	0	0	0	0	0	0	0	0	0	1	1	0	39	1	1	1	0	1	0	0	0	0	0	0
2013	Gauche	M	0	105	178	33.144	0	1	122	5	CN, Diabète type II, HTA, Hyperuricémie, BPCO		coraliforme incomplet, URS	1										1	1	1	URSS	0	0	0	1	0	0	0	0	0	0	0	1	0	0	0	0	0	0	0	0	0	1
2013	Bilatérale	M	0	80	178	25.25	1	0	38	3	diastasis ligne blanche, cure HI bilat		CN		CN	1	0	0	0	0	0	0	0	0	0	0	0	0	0	0	0	0	0	0	1	1	0	28	1	1	0	0	0	0	0	0	0	0	1
2013	Bilatérale	F	1	103	1.68	36.4938	0	1	39	3	Maladie Cacci Ricci, Appendicectomie, kystectomie ovaire droite		0		PNAO	0	0	0	0	1	1	0	0	0	0	0	0	0	0	0	0	0	0	0	1	1	0	119	1	1	0	0	0	1	0	0	0	1	1
2013	Bilatérale	F	1	77	171	26.37	1	0	40	2			CN à répétition	1	CN	1	0	0	0	0	0	0	0	0	0	0	LEC	0	1	0	0	1	LEC	1	1	1	0	310	1	1	0	0	0	0	0	0	0	1	1
2013	Gauche	M	0	68	1.74	22.46	1	0	228	3	Calcul coralliforme, LEC + URSS x 2, péritonite suivie d'une occlusion sur bride et d'une résection intestinale, sdme du grêle court sur résections du grêle pour occlusion récidivante après appendicectomie, hémicolectomie droite et sigmoïdectomie, hyperoxalurie		calcul coralliforme	1	suivi	0	0	0	0	0	0	0	0	1	1	1	NLPC + URSS	1	0	0	1	0	0	0	0	0	0	0	1	0	0	0	0	0	0	0	0	1	0
2013	Gauche	M	0	80	177	25.53	1	0	86	1	CN, psoriasis cutané		CN	0	CN	1	0	0	0	0	0	0	0	0	1	0	0	0	0	0	0	0	0	0	1	1	0	113	1	0	0	0	0	1	0	0	0	0	0
2013	Droite	F	1	46	160	17.97	1	0	229	3	CN, LEC (2 à gauche et 3 à droite), ligature des trompes, hystérectomie pour fibrome, canal carpein, hypercholestérolémie, tremblement du membre sup droit		CN, LEC, calculs bilatéraux	0	CN	1	0	0	0	0	0	0	0	1	1	1	LEC	0	1	0	0	1	LEC	1	0	0	0	0	0	1	0	0	0	0	0	0	0	1	0
2013	Droite	M	0	75	1.75	24.4898	1	0	126	3	CN, URSS, Prostatectomie radicale, ACFA, HTA	1 (calci)	CN, URSS, Prostatectomie radicale	1	Suivi	0	0	0	0	0	0	0	0	1	1	0	0	0	0	0	0	0	0	0	1	1	0	0	0	1	0	0	0	0	0	0	0	0	0
2013	Gauche	M	0	78	1.68	27.6361	1	0	127	3	CN, URS, mal. Cacci Ricci, HBP, RTUP, Diab type 2, hernie hiatale, HVGche , valve aortique mécanique, canal lombaire éroit	1(relais lovenox)	maladie lithiasique: CN, URS, Cacci Ricci		CN	1	0	0	0	0	0	0	0	1	1	0	0	0	0	0	0	0	0	0	1	1	0	0	1	0	0	0	0	0	0	0	0	0	1
2013	Gauche	F	1	58	158	23.24	1	0	42	3	PNAO, méningite choroïdienne, hépatite, chirurgie des sinus, chirurgie de strabisme		cystite à répétition		PNAO	0	0	0	0	1	1	0	0	0	0	0	0	0	0	0	0	0	0	0	1	1	0	64	1	0	0	0	0	0	0	0	0	0	0
2013	droite	F	1	85	1.65	31.2213	0	1	87	1		0	0		CN	1	0	0	0	0	0	0	0	0	0	0	0	0	0	0	0	0	0	0	1	1	0	66	0	1	0	0	0	0	0	0	0	1	0
2013	Gauche	M	0	83	190	22.99	1	0	44	3	VIH		0		découvert sur douleurs abdo	0	1	0	0	0	0	0	0	0	0	0	0	0	0	0	0	0	0	0	1	1	0	58	1	0	0	1	0	1	0	0	0	0	0
2013	Gauche	M	1	103	1.67	36.9321	1	0	42	3	DNID, hypercholestérolémie		0		CN	1	0	0	0	0	0	0	0	0	0	0	0	0	0	0	0	0	0	0	1	1	0	37	1	0	0	0	0	0	0	0	0	0	0
2013	Droite	M	0	70	1.74	23.118	1	0	232	3	CN, hématurie, Ligaments croisés genou, fracture du poignet.		CN, hématurie	1	lombalgie	0	1	0	0	0	0	0	0	0	1	1	URSS	0	0	0	1	0	0	0	1	1	0	49	0	1	0	0	0	0	0	0	0	0	1
2013	Droite	M	0	80	1.67	28.6851	1	0	233	4	CN, LEC, URS, IRC, HTA, Dissection aortique opérée en 2007, Anévrisme de l'artère iliaque gauche en 2005,	0	CN, LEC, URS, IRC		Suivi	0	0	0	0	0	0	0	0	1	0	1	LEC	0	1	0	0	1	URSS	0	1	1	0		0	1	0	0	0	1	0	0	0	0	0
2013	Gauche	F	1	110	1.75	35.9184	0	1	44	3	Maladie Cacci Ricci: CN à répétition, URS, LEC, cystite interstitielle, cholecystectomie + hernie hiatale, arthrodèse lombaire		Maladie Cacci Ricci: CN à répétition, URS, LEC, cystite interstitielle	1	suivi	0	0	0	0	0	0	0	0	1	1	0	0	0	0	0	0	0	0	0	0	0	0	0	1	0	0	0	0	0	0	0	0	1	0
2013	Gauche	M	0	94	1.75	30.6939	0	1	47	3	CN, prostatite		CN, prostatite	0	CN	1	0	0	0	0	0	0	0	0	1	0	0	0	0	0	0	0	0	0	1	1	0	16	1	0	1	0	1	0	0	0	0	1	1
2013	Gauche	M	0	57	1.56	23.4221	1	0	66	4	Rein unique fonctionnel, rein droit détruit sur coralliforme comple, calcul coralliforme complet, URS, LEC, DNID, HTA, syndrome frontal post traumatique		calcul coralliforme complet, URS, LEC, Rein unique fonctionnel, rein droit détruit sur coralliforme comple		Suivi	0	0	0	0	0	0	0	0	1	1	1	NLPC	1	0	0	0	0	0	0	0	1	0	27	1	0	0	0	0	0	0	0	0	0	1
2013	Bilatérale	F	1	60	1.5	26.6667	1	0	234	4	Pré éclampsie, PNAO, Sténose du pylore, HTA		PNAO	0	PNAO	0	0	0	0	1	1	0	0	1	0	1	URSS	0	0	0	1	0	0	0	1	1	0	70	1	1	0	0	0	1	1	1	0	1	1
2013	Gauche	M	0	80	1.72	27.0416	1	0	67	3	CN, LEC		CN, LEC	1	CN	1	0	0	0	0	0	0	0	0	1	0	0	0	0	0	0	0	0	0	0	0	0	0	1	0	1	0	1	0	0	0	0	1	1
2013	Droite	M	0	70	1.68	24.8016	1	0	18	3	CN, AVC ischémique, HTA	0	CN		CN	1	0	0	0	0	0	0	0	0	1	0	0	0	0	0	0	0	0	0	1	1	0	8	0	1	0	0	0	0	0	0	0	0	1
2013	gauche	F	1	120	1.6	46.875	0	1	47	3	gastrectomie partielle, app, cjolecystectomie	0	0	0	CN	1	0	0	0	0	0	0	0	0	0	0	0	0	0	0	0	0	0	0	1	1	0	40	1	0	0	1	0	0	0	0	0	0	0
2013	Droite	F	1	70	1.55	29.1363	1	0	133	4	hypothyroïdie, PNAO, CN, obésité		CN, PNAO	1	PNAO	0	0	0	0	1	1	0	0	0	1	0	0	0	0	0	0	0	0	0	1	1	0	90	0	1	0	0	0	0	0	0	0	0	1
2013	Gauche	M	0	98	1.85	28.634	1	0	134	3	Maladie Cacci Ricci, URS, dyslipidémie, diab type II, lymphome en 2004 (autogreffe de moelle, chimio, radio), paraplégie		Maladie Cacci Ricci, URS	1	Suivi	0	0	0	1	0	0	0	0	1	1	0	0	0	0	0	0	0	0	0	1	1	0		1	0	0	0	0	0	0	0	0	0	0
2013	droite	F	1	85	1.6	33.2031	0	1	20	3		0	0	0	suivi	0	0	0	0	0	0	0	0	0	0	1	1	0	0	0	1	0	0	0	1	1	0	7	0	1	0	0	0	0	0	0	0	0	1
2013	Gauche	F	1	57	160	22.266	1	0	135	3	CN		CN, URSS	0	CN	1	0	0	0	0	0	0	0	0	0	1	URSS	0	0	0	1	0	0	0	0	0	0	0	1	0	0	0	0	0	0	0	0	0	0
2013	Droite	M	0	110	1.85	32.1402	0	1	50	3	Cholecystectomie, Cure de hernie hiatale et inguinales bilat, Fracture fibula gauche, hernie hiatale avec oesophagite, fissure anale, Diabéte, Goutte	0	0	1	CN	1	0	0	0	0	0	0	0	0	0	0	0	0	0	0	0	0	0	0	1	1	0	83	0	1	1	0	0	0	0	0	0	0	0
2013	Droite	M	0	80	1.8	24.6914	1	0	136	3	cirrhose alcoolique, CN, maladie lithiasique, URSS	0	CN, URSS	0	douleurs lombaire, hématurie	0	1	1	0	0	0	0	0	0	1	0	0	0	0	0	0	0	0	0	0	0	0	0	0	1	0	0	0	0	0	0	0	0	1
2013	Droite	M	0	60	1.58	24.0346	1	0	21	3	CN		CN, LEC	0	Suivi	0	0	0	0	0	0	0	0	1	1	1	LEC	0	1	0	0	0	0	0	0	0	0	0	0	1	0	0	0	0	0	0	0	0	0
2013	Droite	F	1	56	1.65	20.5693	1	0	48	3	Cure de prolapsus, appendicectomie, Hernie hiatale, Kyste renaux bilatéraux		Kyste renaux bilatéraux	1	CN	1	0	0	0	0	0	0	0	0	0	0	0	0	0	0	0	0	0	0	1	1	0	36	0	1	0	0	0	0	0	0	0	0	0
2013	Gauche	M	0	46	1.58	18.4265	1	0	49	3	cure hernie inguinale gauche, CN, PNO		CN, PNO	1	PNAO	0	0	0	0	1	1	0	0	0	1	0	0	0	0	0	0	0	0	0	0	1	0	57	1	0	0	0	0	0	0	0	0	0	1
2013	Droite	M	0	95					50	3	CN			0	Suivi	0	0	0	0	0	0	0	0	1											0	0	0	0	0	1	0	0	0	0	0	0	0	0	1
2013	Gauche	M	0	94	1.72	31.7739	0	1	240	3	CN multiples bilatérales, NLPC		CN multiples bilatérales, NLPC	cystinurie	CN	1	0	0	0	0	0	0	0	0	1	1	NLPC	1	0	0	0	0	0	0	1	1	0	36	1	0	1	0	1	0	0	0	0	1	0
2013	droite	H	0	72	1.75	23.5102	1	0	241	3	PT, Hernie inguinale bilat, hydrocèle bilat, maladie lithiasique, LEC	0	maladie lithiasique, PT, cure hydrocèle	1	CN	1	0	0	0	0	0	0	0	0	1	0	0	0	0	0	0	1	LEC	1	1	1	0		0	1	0	0	0	1	0	0	0	1	0
2013	Gauche	f	1	82	1.6	32.0312	0	1	242	3	hta,dnid,hct,repermeabilisation iliaque	1 (kardegic)	urss	0	PNAO	0	0	0	0	1	0	0	0	0	0	0	0	0	0	0	0	0	0	0	1	1	0	127	1	0	0	0	0	0	0	0	0	0	1
2013	Gauche	m	0	90	1.7	31.1419	0	1	243	4	HTA, hyperuricemie		cna raité par lec	0	cna	1	0	0	0	0	0	0	0	0	0	0	0	0	0	0	0	0	0	0	0	0	0	0	1	0	1	0	1	0	0	0	0	0	1
2013	Droite	M	0	82	1.7	28.3737	1	0	140	3	CN, LEC, AVH, CANAL CARPIEN, Coxarthrose, ablation de ménisque, appendicetomie, amygdalectomie		CN	1	hématurie	0	0	1	0	0	0	0	0	1	1	0	0	0	0	0	0	0	0	0	0	0	0	0	0	1	0	0	0	0	0	0	0	1	1
2013	Gauche	M	0	70	1.83	20.9024	1	0	52	4	calcul corralifrome du rein G, NLPC en 2004, 2005 et aout 2012, LEC		coralliforme, CN		Suivi	0	0	0	0	0	0	0	0	1	1	1	NLPC, URSS, LEC	1	1	0	1	0	0	0	1	1	0	91	1	0	0	0	0	0	0	0	0	1	1
2013	Gauche	f	1	75	1.6	29.2969	1	0	53	3	0		0	0	2sd temps	0	0	0	0	0	0	0	0	0	0	1	1	0	0	0	1	0	0	0	1	1	0	48	1	0	0	0	0	0	0	0	0	0	0
2013	Bilatérale	F	1	59	1.76	19.047	1	0	89	3	0	0	0	0	CN	1	0	0	0	0	0	0	0	0	0	0	0	0	0	0	0	0	0	0	0	0	0	0	1	1	1	0	1	0	0	0	0	0	1
2013	gauche	m	0	105	1.84	31.0137	0	1	1	3	0		0	0	douleur lombaire	0	1	0	0	0	0	0	0	0	0	0	0	0	0	0	0	1	0	0	0	0	0	0	1	0	0	0	0	1	0	0	0	0	1
2013	Gauche	M	0	47	1.87	13.4405	1	0	90	3	Rupture ligaments cheville droite, Cancer du pancreas: chimioT + DPC sans resection complete, varicocèle, Emphysème bilatéral		0		CN	1	0	0	0	0	0	0	0	0	0	0	0	0	0	0	0	0	0	0	0	0	0	0	1	0	0	0	0	0	0	0	0	0	0
2013	Droite	M	0	87	1.88	24.6152	1	0	2	3	CN, LEC, URS, maladie croh resection ileale + colectomie droite, appendicectomie		CN, LEC, URS	1	Suivi	0	0	0	0	0	0	0	0	1	1	0	0	0	0	0	0	0	0	0	0	0	0	0	0	1	0	0	0	0	0	0	0	1	0
2013	droite	F	1	72	1.63	27.0993	1	0	246	3	néphrotomie par lombotomie pour calcul	0	néphrotomie par lombotomie pour calcul	1	Suivi	0	0	0	0	0	0	0	0	1	1	0	0	0	0	0	0	0	0	0	0	0	0	0	0	1	0	0	0	0	0	0	0	0	0
2013	gauche	f	1	56	1.53	23.9224	1	0	91	3	hta, cesar*3		cn, iu basse reptition, PNA repetée	0	PNAO	0	0	0	0	1	0	0	0	0	1	0	0	0	0	0	0	0	0	0	1	1	0	44	1	0	1	0	0	0	0	0	0	0	0
2013	Droite	M	0	73	1.78	23.04	1	0	92	3	maladie lithiasique, URS, hernie inguinale, glaucme bilatérale chronique	0	maladie lithiasique, URS	0	CN	1	0	0	0	0	0	0	0	0	0	0	0	0	0	0	0	0	0	0	0	0	0	0	0	1	1	0	1	0	0	0	0	0	1
2013	gauche	f	1	78	1.63	29.3575	1	0	3	3	hernie discale, diabete gestationnel		0	0	cna gauche hyperalgique	1	0	0	0	0	0	0	0	0	0	0	0	0	0	0	0	0	0	0	1	1	0	59	1	0	1	0	1	0	0	0	0	0	0
2013	Gauche	m	0	83	1.72	28.0557	1	0	57	3	glaucome fermé, AVH		0	0	echec lec	0	0	0	0	0	0	0	0	0	0	0	0	0	1	0	0	0	0	1	1	1	0	95	1	0	0	0	0	0	0	0	0	0	0
2013	Gauche	M	0	93	1.7	32.1799	0	1	143	3	orchidectomie, prostatectomie radicale, diabète type II, HTA, appendicectomie, hyperthyroïdieopèrée, hernie inguinale,		orchidectomie, prostatectomie radicale		CN	1	0	0	0	0	0	0	0	0	0	0	0	0	0	0	0	0	0	0	1	1	0	48	1	0	0	0	0	0	0	0	0	0	0
2013	Droite	M	0	65	1.6	25.3906	1	0	58	3	diabète	2	0	0	CN	1	0	0	0	0	0	0	0	0	0	0	0	0	0	0	0	0	0	0	1	1	0	78	0	1	1	0	1	0	0	0	0	1	0
2013	gauche	m	0	87	1.84	25.6971	1	0	59	3	genou droit		0	0	suivi, anxieté	0	0	0	0	0	0	0	0	1	1	0	0	0	0	0	0	0	0	0	0	0	0	0	1	0	0	0	0	0	0	0	0	0	0
2013	droite	m	0	70	1.75	22.8571	1	0	94	3	tabac		0	0	post lec	0	0	0	0	0	0	0	0	0	0	1	1	0	1	0	0	0	0	0	0	0	0	0	0	1	0	0	0	0	0	0	0	0	0
2013	Gauche	M	0	82	1.8	25.3086	1	0	251	3	Appendicectomie, Cure de hernie inguinale bilatérale par coelioscopie, Insuffisance mitrale, hypercalciurie idiopathique	0	maladie lithiasique, LEC, CN, Hypercalciurie	1	Suivi	0	0	0	0	0	0	0	0	1	1	1	LEC	0	1	0	0	0	0	0	0	0	0	0	1	0	0	0	0	0	0	0	0	0	1
2013	Droite	M	0	82	1.8	25.3086	1	0	252	3	Appendicectomie, Cure de hernie inguinale bilatérale par coelioscopie, Insuffisance mitrale, hypercalciurie idiopathique	0	maladie lithiasique, LEC, CN, Hypercalciurie	1	Suivi	0	0	0	0	0	0	0	0	1	1	0	0	0	0	0	0	0	0	0	0	0	0	0	0	1	0	0	0	0	0	0	0	0	0
2013	Gauche	f	1	68	1.55	28.3039	1	0	4	3	conisation		0	0	echec lec	0	0	0	0	0	0	0	0	0	0	0	0	0	0	0	0	0	0	1	1	1	0	150	1	0	0	0	0	0	0	0	0	0	0
2013	Droite	m	0	90	1.7	31.1419	0	1	2	3	0		0	0	cna hyperalgique	1	0	0	0	0	0	0	0	0	0	0	0	0	0	0	0	0	0	0	1	1	0	67	0	1	1	0	0	0	0	0	0	0	0
2013	Gauche	m	0	80	1.78	25.2493	1	0	6	3	0		0	1	CNA hyperalgique	1	0	0	0	0	0	0	0	0	0	0	0	0	0	0	0	0	0	0	1	1	0	72	1	0	0	0	0	0	0	0	0	0	0
2013	Droite	f	1	88	1.62	33.5315	0	1	9	1	avc, hemiplegie sequellaire, diabete,app,hysterectomie		0	0	cna	1	0	0	0	0	0	0	0	0	0	0	0	0	0	0	0	0	0	0	1	1	0	22	0	1	0	8	0	0	0	0	0	2	0
2013	gauche	m	0	68	1.68	24.093	1	0	150	3	tuberculose renale, adenome d eprostate, prostatite		0	0	suivi	0	0	0	0	0	0	0	0	1	0	0	0	0	0	0	0	0	0	0	0	0	0	0	1	0	0	0	0	0	0	0	0	0	0
2013	gauche	f	1	63	1.61	24.3046	1	0	151	3	cataracte		0	1	cna	0	0	0	0	0	0	0	0	0	0	0	0	0	0	0	0	0	0	0	0	0	0	0	1	0	0	0	0	0	0	0	0	0	0
2013	Droite	m	0	90	1.7	31.1419	0	1	10	3	0		0	0	suivi	0	0		0	0	0	0	0	0	0	0	0	0	0	0	1	0	0	0	1	1	0	33	0	1	0	0	0	0	0	0	0	0	0
2013	Gauche	M	0	90	1.72	30.4218	0	1	256	3	hta, depression	2	prostatectomie, lithiase vesicale	1	Suivi	0	0	0	0	0	0	0	0	1	1	1	URSS	0	0	0	1	0	0	0	1	1	0	32	1	0	0	0	0	1	1	1	1	1	1
2013	Gauche	f	1	63	1.61	24.3046	1	0	152	3	cataracte		0	0	suivi	1	0	0	0	0	0	0	0	1	1	0	0	0	0	0	0	0	0	0	1	1	0	14	1	0	0	0	0	0	0	0	0	0	0
2014	Gauche	M	0	73	1.6	28.5156	1	0	97	3	Colique néphrétique, URSS, HBP, Appendicectomie		Colique néphrétique, URSS, HBP	hypercalciurie + hyperoxalurie	CN	1	0	0	0	0	0	0	0	0	1	0	0	0	0	0	0	0	0	0	0	0	0	0	1	0	0	0	0	0	0	0	0	1	1
2014	Gauche	F	1	45	1.5	20	1	0	11	3	PNO		PNO		PNO	0	0	0	0	1	0	0	0	0	0	0	0	0	0	0	0	0	0	0	1	1	0	47	1	0	1	0	1	0	0	0	0	0	1
2014	Gauche	M	0	60	1.52	25.9695	1	0	7	3	LEC, URS, syndrome de jonction bilatéral non opèré, PTH bilatérale en 2005 et 2007, notion d'urétérotomie gauche (Dr Darcq) pour lithiase il y à 25ans (lombotomie), lithiase rénale gauche connue, DNID, HTA, canal cervical étroit non compressif		URS, LEC, Syndrome de jonction bilatéral non opèré, urétrotomie par lombotomie pour calcul		Suivi	0	0	0	0	0	0	0	0	1	1	1	URSS	0	0	0	1	0	0	0	1	1	0	214	1	0	0	0	0	1	0	0	0	0	0
2014	Droite	F	1	86	1.72	29.0698	1	0	14	7	Tétraplégie sensitivo-motrice post-traumatique (accident de la voie publique avec fracture cervicale C4-C5 en 2009), Lithotripsie endovésicale par voie endoscopique pour lithiases vésicales sur SAD, hyperactivité vésicale		Lithotripsie endovésicale par voie endoscopique pour lithiases vésicales sur SAD, hyperactivité vésicale, URSS, lEC		Suivi	0	0	0	0	0	0	0	0	1	1	1	URSS + LEC	0	1	0	1	0	0	0	1	1	0	63	0	1	0	0	0	0	0	0	0	0	1
2014	gauche	f	1	70	1.6	27.3437	1	0	3	3	hernie inguinale dte, hernie ombilicale, URS, maladie lithiasique, LEC	0	LEC, URS, maladie lithiasique	1	CNA	1	0	0	0	0	0	0	0	0	1	0	0	0	0	0	0	0	0	0	1	1	0	66	1	0	0	0	0	0	0	0	0	0	1
2014	Droite	M	0	80	1.8	24.6914	1	0	155	3	cirrhose alcoolique, CN, maladie lithiasique, URSS	0	CN, URSS	0	suivi	0	0	0	0	0	0	0	0	1	1	1	URSS	0	0	0	1	0	0	0	0	0	0	0	0	1	0	0	0	0	0	0	0	0	0
2014	Droite	M	0	110	1.81	33.5765	0	1	15	3	DNID, hypercholestérolémie, ostéosynthèse tibia péroné et fémur droit, CN		CN		Hématurie	0	0	1	0	0	0	0	0	0	1	0	0	0	0	0	0	0	0	0	0	0	0	0	0	1	0	0	0	0	0	0	0	1	0
2014	Droite	M	0	68	1.71	23.255	1	0	9	3	LEC		LEC		Suivi	0	0	0	0	0	0	0	0	1	1	1	LEC	0	1	0	0	0	0	0	0	0	0	0	0	1	0	0	0	0	0	0	0	0	0
2014	Droite	F	1	70	1.66	25.4028	1	0	157	3	CN, GEU		CN, JJ		CN	1	0	0	0	0	0	0	0	0	1	0	0	0	0	0	0	0	0	0	1	1	0	30	0	1	1	0	1	0	0	0	0	0	0
2014	droite	M	0	77	1.69	26.9598	1	0	23	3	Maladie lithiasique sur cystinurie, CN, URS, LMC		CN, URS	1	CN	1	0	0	0	0	0	0	0	0	1	1	URSS	0	0	0	1	0	0	0	1	1	0	5	0	1	1	0	1	1	0	0	0	0	0
2014	Droite	F	1	50					258	4	PNO, Calcul coralliforme complet, NLPC, AVC ischémique, hémiplégie séquellaire droite, SEP, hémorragie méningée sur TC, épilepsie, bandelette TOT, méningiome cérébral opèré		PNO, Calcul coralliforme complet, NLPC, bandelette TOT		Suivi	0	0	0	0	0	0	0	0	1	1	1	NLPC	1	0	0	0	0	0	0	1	1	0		0	1	0	0	0	0	0	0	0	1	1
2014	Gauche	m	0	70	1.71	23.939	1	0	16	3	AIT, avc, hemiplegie, trble phasique, EP	0 (du xarelto mais poursuite kardegic)	0	0	frag incomplete	0	0	0	0	0	0	0	0	0	0	1	1	0	0	0	1	0	0	0	1	1	0	52	1	0	0	0	0	1	0	0	0	0	0
2014	Droite	M	0	75	1.86	21.6788	1	0	24	3	0	0	0		CN	1	0	0	0	0	0	0	0	0	0	0	0	0	0	0	0	0	0	0	1	1	0	10	0	1	0	0	0	0	0	0	0	0	0
2014	Gauche	M	0	65	1.78	20.5151	1	0	18	3	CN, HTA, ACFA, IDM stenté	0	CN		CN	1	0	0	0	0	0	0	0	0	0	0	0	0	0	0	0	0	0	0	1	1	0	70	1	0	0	0	0	0	0	0	0	1	1
2014	gauche	F	1	60	1.75	19.5918	1	0	13	3	paraplégique C4-C5	0	0	0	PNA	0	0	0	1	0	0	0	0	0	0	0	0	0	0	0	0	0	0	0	0	0	0	0	1	0	0	0	0	0	0	0	0	0	0
2014	Droite	F	1	65	1.63	24.4646	1	0	14	3	EP, tumeur gliale rolandique gauche traitée par chirurgie et radiothérapie, et chimiothérapie, PNO, HTA, dyslipidémie, epilepsie vasculaire, TVP, SAOS, AVC hémorragique	1	PNO, URSS		Suivi	0	0	0	0	0	0	0	0	1	1	1	URSS	0	0	0	1	0	0	0	1	1	0	40	0	1	0	0	0	1	0	0	0	0	0
2014	Droite	M	0	73	1.6	28.5156	1	0	100	3	Colique néphrétique, URSS, HBP, Appendicectomie		Colique néphrétique, URSS, HBP	hypercalciurie + hyperoxalurie	CN	1	0	0	0	0	0	0	0	0	1	0	0	0	0	0	0	0	0	0	0	0	0	0	0	1	0	0	0	0	0	0	0	0	1
2014	Droite	M	0	83	1.62	31.6263	0	1	15	3	rupture coiffe rotateurs, SAOS, ongor d'effort, canal carpien, hydrocèle, maladie lithiasique, URS, HBP		HBP, hydrocèle, maladie lithiasique, URS	0	douleurs lombaires	0	1	0	0	0	0	0	0	0	1	0	0	0	0	0	0	0	0	0	0	0	0	0	0	1	0	0	0	0	0	0	0	0	0
2014	Gauche	F	1	67	1.7	23.1834	1	0	101	3	hysterecomie, appendicectomie, thyroidecomie, bandelette sous uretrale (Dr Darc 2012) uro maladie lithiasique (2 episodes de CN G) hysterecomie, appendicectomie, thyroidecomie, bandelette sous uretrale (Dr Darc 2012) uro maladie lithiasique (2 episodes de CN G) hysterectomie, appendicectomie, thyroidectomie, bandelette sous uretrale (Dr Darc 2012), maladie lithiasique (2 episodes de CN G)		bandelette sous uretrale (Dr Darc 2012), maladie lithiasique (2 episodes de CN G)	0	CN	1	0	0	0	0	0	0	0	0	1	1	LEC	0	1	0	0	1	LEC	1	1	1	0	34	1	0	0	0	0	0	0	0	0	0	1
2014	droite	F	1	57	1.55	23.7253	1	0	19	3	ADK pancreas, DPC, hysterectomie + annexextomie, app	0	0	0	fortuite	0	0	0	0	0	0	0	1	0	0	0	0	0	0	0	0	0	0	0	0	0	0	0	0	1	0	0	0	0	0	0	0	0	1
2014	Gauche	M	0	110	1.81	33.5765	0	1	21	3	DNID, hypercholestérolémie, ostéosynthèse tibia péroné et fémur droit, CN		CN, URS		Suivi	0	0	0	0	0	0	0	0	1	1	0	0	0	0	0	0	0	0	0	1	1	0	77	1	0	0	0	0	0	0	0	0	0	0
2014	Gauche	M	0	70	1.71	23.939	1	0	16	3	CN, LEC, URSS		CN, LEC, URS	hypercalciurie	CN	1	0	0	0	0	0	0	0	0	1	0	0	0	0	0	0	0	0	0	1	1	0	25	1	0	0	1	0	0	0	0	0	0	0
2014	Droite	M	0	95	1.75	31.0204	0	1	23	3	CN, LEC		CN, LEC		Suivi	0	0	0	0	0	0	0	0	1	1	0	0	0	0	0	0	0	0	0	0	0	0	0	0	1	0	0	0	0	0	0	0	1	0
2014	Gauche	F	1	53	1.63	19.9481	1	0	104	3	cystite		cystites		fortuite	0	0	0	0	0	0	0	1	0	0	0	0	0	0	0	0	0	0	0	0	0	0	0	1	0	0	0	0	0	0	0	0	0	1
2014	Gauche	M	0						17	7	IMC sur pathologie épileptogène néonatale (sdme de little), maladie lithiasique rénale bilatérale, pyonéphrose droite sur coralliforme complet, nephrectomie droite, URS		maladie lithiasique rénale bilatérale, pyonéphrose droite sur coralliforme complet, nephrectomie droite, URS		Suivi	0	0	0	0	0	0	0	0	1	1	1	URSS	0	0	0	1	0	0	0	1	1	0	45	1	0	0	0	0	0	0	0	0	0	0
2014	Gauche	M	0	65	1.75	21.2245	1	0	24	3	ACFA, insuffisance mitrale, DNID, lombalgies chroniques, paralysie phrénique gauche, hernie inguinale, appendicectomie, CN	1	CN		Fortuite	0	0	0	0	0	0	0	1	0	1	0	0	0	0	0	0	0	0	0	1	1	0	0	1	0	0	0	0	1	0	0	0	0	0
2014	Gauche	F	1	42	1.53	17.9418	1	0	19	3	CN, ulcère gastrique		CN, JJ		CN	1	0	0	0	0	0	0	0	0	0	0	0	0	0	0	0	0	0	0	0	0	0	0	1	0	0	0	0	0	0	0	0	1	0
2014	Droite	M	0	82	1.75	26.7755	1	0	161	4	HTA, Appendicectomie, cure de hernie inguinale droite, lésions rénales droites traumatiques dans un contexte d’AVP, chirugie de calcul rein droit, LEC, maladie lithiasique, prostatite		lésions rénales droites traumatiques dans un contexte d’AVP, chirugie de calcul rein droit, LEC, maladie lithiasique, prostatite	0	douleurs lombaires	0	1	0	0	0	0	0	0	0	1	0	0	0	0	0	0	0	0	0	0	0	0	0	0	1	1	0	1	1	0	0	0	0	0
2014	Droite	F	1						260	3	Hyperparathyroïdie, HTA, Glaucome, Asthme allergique, hystérectomie, coliques néphrétiques récidivantes depuis 1988, Lombotomie gauche pour une lithiase urétérale, LEC, réimplantation urétérale suite à plaie iatrogène, sténose anastomotique, réimplantation itérative sur vessie psoïque		coliques néphrétiques récidivantes depuis 1988, Lombotomie gauche pour une lithiase urétérale, LEC, réimplantation urétérale suite à plaie iatrogène, sténose anastomotique, réimplantation itérative sur vessie psoïque	1	Suivi	0	0	0	0	0	0	0	0	1	1	0	0	0	0	0	0	0	0	0	0	0	0	0	0	1	0	0	0	0	0	0	0	1	1
2014	Gauche	F	1	61	1.63	22.9591	1	0	25	3	amygdalectomie, appendicectomie, CN		CN		douleurs lombaires	0	1	0	0	0	0	0	0	0	0	0	0	0	0	0	0	0	0	0	0	0	0	0	1	0	0	0	0	0	0	0	0	0	1
2014	gauche	M	0	92	1.86	26.5927	1	1	27	3		0	0	1	CN	1	0	0	0	0	0	0	0	0	0	0	0	0	0	0	0	0	0	0	1	1	0	25	1	0	0	1	0	0	0	0	0	1	0
2014	Gauche	M	0	89	1.75	29.0612	1	0	70	3	CNA G avec LEC, HBP, prostatites, Cholecystectomie, HTA		CNA G avec LEC, HBP, prostatites,		CN	1	0	0	0	0	0	0	0	1	1	1	LEC	0	1	0	0	0	0	0	1	1	0	60	1	0	0	0	0	0	0	0	0	0	0
2014	Droite	F	1	100	1.65	36.7309	0	1	30	3	CN, dyslipidémie, obésité, VIH sous bithérapie, fissure anale, chirurgie glande parotide droite		CN	1	CN	1	0	0	0	0	0	0	0	0	1	0	0	0	0	0	0	0	0	0	0	0	0	0	0	1	0	0	0	0	0	0	0	1	0
2014	Gauche	M	0	90	1.7	31.1419	0	1	8	4	lithiases oxaliques rein G, sigmoidite aigue diverticulaire , lomboradiculalgies G, trou maculaire de l'oeil D, arterite distale mb sup D, steatose hepatique, goutte, myelopathie cervicale consecutive à un retrecissement canal cervical C2 C3 C4 C5 et lombaire L3 L4 L5, oesophagite, pancreatite A, tendinite d'Achille bilat, erysipele, amygdalectomie, operation sinus maxillaires, amygdalectomie, ch…	2	lithiases oxaliques rein G		PNO	0	0	0	0	1	0	0	0	0	1	0	0	0	0	0	0	0	0	0	1	1	0	55	1	0	0	0	0	1	0	0	0	0	0
2014	Droite	F	1	56	1.6	21.875	1	0	71	3	Maladie lithiasique, URS x3 à droite, PNO, FIV		Maladie lithiasique, URS x3 à droite, PNO		PNO	0	0	0	0	1	0	0	0	0	1	0	0	0	0	0	0	0	0	0	1	1	0	47	0	1	0	0	0	0	0	0	0	0	0
2014	Gauche	M	0	94	1.72	31.7739	0	1	262	3	CN multiples bilatérales, NLPC, URSS		CN multiples bilatérales, NLPC, URSS	cystinurie	Suivi	0	0	0	0	0	0	0	0	1	1	1	URSS	0	0	0	1	0	0	0	0	0	0	0	1	0	1	0	1	0	0	0	0	0	0
2014	Gauche	M	0						20	3	IMC avec séquelles motrices et intellectuelles liées à une hémorragie méningée néonatale, syndrome autistique, néphrectomie droite en 1978 suite à une hydronéphrose sur lithiase, réimplantation de l'uretère gauche (type Cohen) en mai 1985, lithiase vésiculaire, pneumopathie, infections urinaires à répétition		néphrectomie droite en 1978 suite à une hydronéphrose sur lithiase, réimplantation de l'uretère gauche (type Cohen) en mai 1985, infections urinaires à répétition, bifidité pyélique rein gauche		Fortuite	0	0	0	0	0	0	0	1	0	0	0	0	0	0	0	0	0	0	0	1	1	0	61	1	0	0	0	0	0	0	0	0	0	0
2014	Bilatérale	F	1	60	1.5	26.6667	1	0	263	3	Pré éclampsie, PNAO, Sténose du pylore, HTA		PNAO	0	PNAO	0	0	0	0	1	1	0	0	1	0	1	URSS	0	0	0	1	0	0	0	0	0	0	0	1	1	0	0	0	1	0	0	1	0	1
2014	Droite	M	0	66	1.83	19.708	1	0	21	3	fundoplicature pour RGO, cholecystectomie, appendicectomie, asthme	0	0	0	CN	1	0	0	0	0	0	0	0	0	0	0	0	0	0	0	0	0	0	0	1	1	0	28	0	1	0	0	0	0	0	0	0	0	1
2014	Droite	M	0	65	1.57	26.3702	1	0	106	3	LEC, Hépatite C, hypogonadisme, LAL, autogreffe de moëlle osseuse, irradiation corporelle totale, thyroïdectomie totale pour cancer radio-induit, diabète type II, colectomie gauche pour ADK		LEC		Suivi	0	0	0	0	0	0	0	0	1	1	1	LEC	0	1	0	0	0	0	0	0	0	0	0	0	1	0	0	0	1	0	0	0	0	0
2014	Gauche	M	0	72	1.62	21.7994	1	0	22	3	CN, LEC, pneumothorax,		CN, LEC		CN	1	0	0	0	0	0	0	0	0	1	0	0	0	0	0	0	0	0	0	1	1	0	41	1	0	0	0	0	0	0	0	0	1	0
2014	droite	M	0	79	1.73	26.3958	1	0	73	3	maladie lithiasique, HTA	0	0	0	CN	1	0	0	0	0	0	0	0	0	0	0	0	0	0	0	0	1	URSS	0	1	1	0	30	0	1	0	1	0	0	0	0	0	1	0
2014	Gauche	M	0	80	1.72	27.0416	1	0	33	3	HTA, DNID, dyslipidémie, AVC, amputation D4 et D5 gauche, thrombose artérielle membre inférieur gauche, appendicectomie, fistule anale	1 (relais plavix => kardegic)	URS		CN	1	0	0	0	0	0	0	0	1	1	0	0	0	0	0	0	0	0	0	1	1	0	275	1	0	0	0	0	0	0	0	0	1	1
2014	gauche	H	0	83	1.75	27.102	1	0	23	3	Sd dépressif	0	CN	1	CN	1	0	0	0	0	0	0	0	0	1	0	0	0	0	0	0	0	0	0	0	0	0	0	1	0	0	0	0	0	0	0	0	0	0
2014	Droite	F	1	76	1.6	29.6875	1	0	24	3	Amygdalectomie, thyroidectomie, hydrosalpinx avec péritonite, canal carpien G, prothèse trapézoidale du pouce G, sd dépressif, rhizarthrose G, arthrose vertébrale		0	0	PNO	0	0	0	0	1	0	0	0	0	0	0	0	0	0	0	0	0	0	0	1	1	0	85	0	1	0	1	0	0	0	0	0	0	0
2014	Droite	M	0	85	1.84	25.1063	1	0	165	3	CN, chiurgie coiffe des rotateurs, chirurgie genou, chirurgie tendon d'achille		CN		CN	1	0	0	0	0	0	0	0	0	1	0	0	0	0	0	0	0	0	0	1	1	0	16	0	1	1	0	0	0	0	0	0	0	0
2014	droite	M	0	75	1.79	23.4075	1	0	166	3	0	0	0	0	CN	1	0	0	0	0	0	0	0	0	0	0	0	0	0	0	0	0	0	0	1	1	0	16	0	1	0	0	0	0	0	0	0	0	0
2014	Gauche	M	0	68	169	23.81	1	0	167	3	maladie de Cacci Ricci, CN, LEC, URSS, Chirurgie pouce, fibromyalgies, amygdalectomie		maladie lithiasique récidivante sur Cacci Ricci: CN, LEC, URS	1	CN	1	0	0	0	0	0	0	0	0	1	0	0	0	0	0	0	0	0	0	1	1	0	55	1	0	0	0	0	0	0	0	0	1	0
2014	Gauche	F	1	77	1.57	28.3987	1	0	268	3	Lithiases rénales bilatérales, URS, LEC, PNO, cystites récidivantes, TVT		Lithiases rénales bilatérales, URS, LEC, PNO, cystites récidivantes, TVT	Normal	CN	1	0	0	0	0	0	0	0	0	1	0	0	0	0	0	0	0	0	0	1	1	0	53	1	0	1	0	0	0	0	0	0	1	0
2014	droite	F	0	76	1.55	31.6337	0	1	74	3	hypercholestérlémie, varicectomie bilat, hystérectomie totale, ablation flutter atrial	0	0	0	PNO	0	0	0	0	1	0	0	0	0	0	0	0	0	0	0	0	0	0	0	1	1	0	96	0	1	0	0	0	1	0	0	0	0	1
2014	Droite	M	0	70	1.71	23.939	1	0	75	3	IDM + stent, URS pour calcul pyélique, JJ	2	URS pour calcul pyélique, JJ		Suivi	0	0	0	0	0	0	0	0	1	1	1	URSS	0	0	0	1	0	0	0	1	1	0	120	0	1	1	0	0	0	0	0	0	0	1
2014	Droite	M	0	93	1.72	31.4359	0	1	269	3	HBP, maladie lithiasique, Rein pelvien droit, LEC, URS, HTA		HBP, maladie lithiasique, Rein pelvien droit, LEC, URS	1	Suivi	0	0	0	0	0	0	0	0	1	1	0	0	0	0	0	0	0	0	0	0	0	0	0	0	1	0	0	0	0	0	0	0	0	0
2014	Droite	M	0	69	1.86	19.9445	1	0	107	3	CN		1		CN	1	0	0	0	0	0	0	0	0	0	0	0	0	0	0	0	0	0	0	0	0	0	0	0	1	0	0	0	0	0	0	0	0	1
2014	Droite	M	0	58	1.84	17.1314	1	0	270	11	Handicap psychomoteur majeur suite à traumatisme crânien grave avec hématome sous-dural aigu hémisphérique gauche + effet de masse et engagement temporal bilatéral et frontal droit + fracture occipitale C1-C2 et T10 non opérée, évacuation de l'hématome et crâniotomie décompressive avec crânioplastie secondaire), Etat pauci-relationnel séquellaire, Maladie lithiasique rénale avec calcul corallifor…		Maladie lithiasique rénale avec calcul coralliforme du rein droit pris en charge par une néphrolithotomie per- puis une fragmentation laser par urétéroscopie souple, choc septique post opératoire, fistule néphro cutanée		Suivi	0	0	0	0	0	0	0	0	1	1	1	URSS	0	0	0	1	0	0	0	0	0	0	0	0	1	0	0	0	0	0	0	0	1	1
2014	Gauche	M	0	61	1.65	22.4059	1	0	168	3	HTA, Diabète de type 2, CN	1	CN		CN	1	0	0	0	0	0	0	0	0	1	0	0	0	0	0	0	0	0	0	1	1	0	29	1	0	1	0	1	0	0	0	0	0	0
2014	droite	H	0	86	1.88	24.3323	1	0	25	3	MICI	0	maladie lithiasique	0	suivi	0	0	0	0	0	0	0	0	1	1	0	0	0	0	0	0	0	0	0	0	0	0	0	0	1	0	0	0	0	0	0	0	1	0
2014	Droite	M	0	80	1.83	23.8884	1	0	170	3	polykystose hépato rénale sur maladie de CAROLI, maladie lithiasique bilatérale, asthme		polykystose hépato rénale sur maladie de CAROLI, maladie lithiasique bilatérale	0	Suivi	0	0	0	0	0	0	0	0	1	0	0	0	0	0	0	0	0	0	0	0	0	0	0	0	1	0	0	0	1	0	0	0	0	0
2014	Gauche	F	1	90			0	0	108	3	AVC séquellaire (hémiplégie gauche + aphasie), épilepsie, thrombose veineuse cérébrale, hydrocéphalie à pression normale, hypothyroïdie, phlébite membre inf, hystérectomie + ovariectomie, cholecystectomie, cataracte	1 (innohep)	0	0	hématurie	0	0	1	0	0	0	0	0	0	0	0	0	0	0	0	0	0	0	0	1	0	0	0	1	0	0	0	0	1	0	0	0	1	0
2014	droite	F	1	101	1.6	39.4531	0	1	175	3	Kc utérus, hypothyroidie, SAS, glaucome	0	0	1	IU	0	0	0	1	0	0	0	0	0	0	0	0	0	0	0	0	0	0	0	0	0	0	0	0	1	0	0	0	1	0	0	0	0	0
2014	Gauche	M	0	75	1.72	25.3515	1	0	76	3	, ACFA, cardiomyopathie hypertrophique, HBP, RTUP laser, endolithotomie vésicale, LEC	1	HBP, RTUP laser, endolithotomie vésicale, LEC		CN	1	0	0	0	0	0	0	0	0	0	0	0	0	0	0	0	0	0	0	1	1	0	74	1	0	0	0	0	0	0	0	0	0	1
2014	Droite	M	0	120	1.8	37.037	0	1	272	6	Appendicetomie, hémophilie, ac anti phospholipide lupique,		0		douleurs lombaires	0	1	1	0	0	0	0	0	0	0	0	0	0	0	0	0	0	0	0	0	0	0	0	0	1	0	0	0	1	0	0	0	0	0
2014	Droite	M	0	50	1.68	17.7154	1	0	28	3	appendicectomie, DID, carcinome gastrique opèré, CN, IRC, rein droit atrophique, LEC, URS		CN, IRC, rein droit atrophique, LEC, URS	0	CN	1	0	0	0	0	0	0	0	0	1	0	0	0	0	0	0	0	0	0	1	1	0	13	0	1	0	0	0	1	0	0	0	0	0
2014	Gauche	M	0	143	1.72	48.3369	0	1	36	3	Cholectytectomie, CN		1	0	CNA	1	0	0	0	0	0	0	0	0	0	0	0	0	0	0	0	0	0	0	1	1	0	61	1	0	0	0	0	0	0	0	0	0	1
2014	Droite	F	1	54	1.6	21.0937	1	0	277	8	fracture bras, pontage artériel membres inférieurs, cataracte, nodule thyroïdien, hernie discale, canal carpien, arthrodèse L2-L3, splénectomie, diabète type II, AOMI, dyslipidémie, troubles bipolaires, cystites récidivantes, CN	1 (relais lovenox) 0 (plavix) 2 (kardegic)	CN, PNAO	0	PNO	0	0	0	0	1	0	0	0	0	1	0	0	0	0	0	0	0	0	0	1	1	0	111	0	1	0	0	1	0	0	0	0	0	0
2014	Droite	M	0	75	1.7	25.9516	1	0	109	3	CN, appendicectomie, AVH, NLPC, URS		CN, NLPC, URS, AVH		CN	1	0	0	0	0	0	0	0	0	1	0	0	0	0	0	0	0	0	0	1	1	0	64	0	1	0	0	0	0	0	0	0	0	0
2014	Gauche	F	1	88	1.72	29.7458	1	0	177	6	URS, PNO, Sd de Friedrich, Diabète insulino-dépendant		PNO, URS		PNO, URS	Suivi	0	0	0	0	0	0	0	1	1	1	URSS	0	0	0	1	0	0	0	1	1	0	122	1	0	0	0	0	0	0	0	0	0	1
2014	Gauche	M	0	74	1.7	25.6055	1	0	278	3	Cure de hernie inguinale et inguino-scrotale, Péritonite appendiculaire en 1993, Hypercholestérolémie, Arthrite du genou droit avec crise de goutte, Orchite ourlienne droite, Eczéma, tachycardie, AVH,	2	AVH, CN	1	CN	1	0	0	0	0	0	0	0	0	0	0	0	0	0	0	0	0	0	0	1	1	0	42	1	0	1	0	1	0	0	0	0	0	0
2014	Gauche	F	1	63	1.75	20.5714	1	0	279	4	calcul coralliforme bilatéral (complet gauche et incomplet droite), LEC, varices		calcul coralliforme bilatéral (complet gauche et incomplet droite), LEC	1	IU	0	0	0	1	0	0	0	0	0	1	1	NLPC	1	0	0	0	0	0	0	1	1	0	119	1	0	0	0	0	0	1	1	1	1	1
2014	Droite	M	0	58	1.84	17.1314	1	0	280	15	Handicap psychomoteur majeur suite à traumatisme crânien grave avec hématome sous-dural aigu hémisphérique gauche + effet de masse et engagement temporal bilatéral et frontal droit + fracture occipitale C1-C2 et T10 non opérée, évacuation de l'hématome et crâniotomie décompressive avec crânioplastie secondaire), Etat pauci-relationnel séquellaire, Maladie lithiasique rénale avec calcul corallifor…		Maladie lithiasique rénale avec calcul coralliforme du rein droit pris en charge par une néphrolithotomie per- puis une fragmentation laser par urétéroscopie souple, choc septique post opératoire, fistule néphro cutanée		Suivi	0	0	0	0	0	0	0	0	1	1	1	URSS	0	0	0	1	0	0	0	1	1	0	62	0	1	0	0	0	0	0	0	0	1	1
2014	Gauche	M	0	58	1.84	17.1314	1	0	281	15	Handicap psychomoteur majeur suite à traumatisme crânien grave avec hématome sous-dural aigu hémisphérique gauche + effet de masse et engagement temporal bilatéral et frontal droit + fracture occipitale C1-C2 et T10 non opérée, évacuation de l'hématome et crâniotomie décompressive avec crânioplastie secondaire), Etat pauci-relationnel séquellaire, Maladie lithiasique rénale avec calcul corallifor…		Maladie lithiasique rénale avec calcul coralliforme du rein droit pris en charge par une néphrolithotomie per- puis une fragmentation laser par urétéroscopie souple, choc septique post opératoire, fistule néphro cutanée		Suivi	0	0	0	0	0	0	0	0	1	1	0	0	0	0	0	0	0	0	0	0	0	0	0	1	0	0	0	0	0	0	0	0	0	1
2014	Gauche	M	0	83	0		0	0	110	1	RCH, colectomie, phlébite,	1	0		fortuite	0	0	0	0	0	0	0	1	0	0	0	0	0	0	0	0	0	0	0	1	1	0	0	1	0	0	0	0	0	0	0	0	1	0
2014	Gauche	M	0	98	1.85	28.634	1	0	178	3	Maladie Cacci Ricci, URS, dyslipidémie, diab type II, lymphome en 2004 (autogreffe de moelle, chimio, radio), paraplégie		Maladie Cacci Ricci, URS	1	Suivi	0	0	0	0	0	0	0	0	1	1	0	0	0	0	0	0	0	0	0	0	0	0	0	1	0	0	0	0	0	0	0	0	0	0
2014	Gauche	M	0	68	1.7	23.5294	1	0	111	1	CN		CN		CN	1	0	0	0	0	0	0	0	0	0	0	0	0	0	0	0	0	0	0	1	1	0	41	1	0	0	0	0	0	0	0	0	0	0
2014	Gauche	M	0	80	1.76	25.8264	1	0	38	3	ECZEMA, CN		CN		CN	1	0	0	0	0	0	0	0	0	0	0	0	0	0	0	0	0	0	0	0	0	0	0	1	0	0	0	1	0	0	0	0	0	0
2014	droite	F	1	58	1.62	22.1003	1	0	179	3	DT2, HTA, AVC, épilepsie, Sd JPU droite, maladie lithiasique	2	Sd JPU droite, maladie lithiasique		suivi	0	0	0	0	0	0	0	0	1	1	0	0	0	0	0	0	0	0	0	0	0	0	0	0	1	0	0	0	0	0	0	0	0	0
2014	Gauche	M	0	87	1.88	24.6152	1	0	26	3	CN, LEC, URS, maladie croh resection ileale + colectomie droite, appendicectomie		CN, LEC, URS	1	Suivi	0	0	0	0	0	0	0	0	1	1	0	0	0	0	0	0	0	0	0	0	0	0	0	1	0	0	0	0	0	0	0	0	0	0
2014	Gauche	F	1	80	1.65	29.3848	1	0	27	3	ACFA, HTA, hypothyroïide auto immune, IRC, cataracte, PTH bilat, eventration, hématome du psoas, thyroïdectomie, appendicectomie, cholecystectomie, maladie lithiasique	1 (calci)	maladie lithiasique		CNA	1	0	0	0	0	0	0	0	0	1	0	0	0	0	0	0	0	0	0	1	1	0	58	1	0	0	0	0	1	0	0	0	0	0
2014	Droite	M	0	69	1.68	24.4473	1	0	1	3	CN, appendicectomie		CN	1	PNO	0	0	0	0	1	1	0	0	0	0	0	0	0	0	0	0	0	0	0	1	1	0	46	0	1	0	0	0	1	0	0	0	0	0
2014	Gauche	F	1	49	1.57	19.8791	1	0	113	3	lombosciatique chronique, discectomie L5-S1, prothèse discale L4-L5 et L5-S1		0		douleurs lombaires	0	1	0	0	0	0	0	0	0	0	0	0	0	0	0	0	0	0	0	0	1	0	0	1	0	0	0	0	0	0	0	0	1	1
2014	Gauche	F	1	52	1.55	21.6441	1	0	284	3	CN, LEC, URSS	0	CN, LEC	1	douleurs	0	1	0	0	0	0	0	0	0	1	0	0	0	0	0	0	0	0	0	0	0	0	0	1	0	1	0	1	0	0	0	0	0	0
2014	Droite	M	0	73	1.69	25.5593	1	0	2	3	sarcoïdose, uvetie, cataracte, HTA		0	0	CN	1	0	0	0	0	0	0	0	0	0	0	0	0	0	0	0	0	0	0	1	1	0	58	0	1	0	0	0	0	0	0	0	0	0
2014	droite	F	1	100	1.67	35.8564	0	1	28	3	cholecystectomie	0	0	0	douleurs lombaires	0	1	0	0	0	0	0	0	0	0	0	0	0	0	0	0	0	0	0	0	0	0	0	0	1	0	0	0	1	0	0	0	0	0
2014	Gauche	M	0	86	1.79	26.8406	1	0	6	3	HTA, varices		0	1	CN	1	0	0	0	0	0	0	0	0	0	0	0	0	0	0	0	0	0	0	1	1	0	50	1	0	0	0	0	0	0	0	0	0	0
2014	gauche	F	1	46	1.55	19.1467	1	0	7	3	ADK pancreas + carcinose	0	0	0	CN	1	0	0	0	0	0	0	0	0	0	0	0	0	0	0	0	0	0	0	1	1	0	60	1	0	0	1	0	1	0	0	0	0	1
2014	droite	f	1	51	1.68	18.0697	1	0	180	3	reduction mammaire, jj droite	0	0	0	CN	1	0	0	0	0	0	0	0	0	0	0	0	0	0	0	0	0	0	0	1	1	0	50	0	1	0	0	0	0	0	0	0	0	0
2015	Gauche	M	0	78	1.75	25.4694	1	0	29	3	Rupture des ligaments croisés, CN	0	CN		CN	1	0	0	0	0	0	0	0	0	1	0	0	0	0	0	0	0	0	0	0	0	0	0	1	0	0	0	0	0	0	0	0	1	1
2015	Droite	M	0	60	1.71	20.5191	1	0	30	3	amygdalectomie	0	0		CN	1	0	0	0	0	0	0	0	0	0	0	0	0	0	0	0	0	0	0	1	1	0	34	0	1	0	0	0	1	0	0	0	0	0
2015	Droite	M	0	80	1.76	25.8264	1	0	181	3	Diabète non insulino dépendant, HTA	0	0		CN	1	0	0	0	0	0	0	0	0	0	0	0	0	0	0	0	0	0	0	1	1	0	24	0	1	1	0	0	1	0	0	0	0	0
2015	droite	M	0	77	1.69	26.9598	1	0	33	3	Maladie lithiasique sur cystinurie, CN, URS, LMC		CN, URS	1	Suivi	0	0	0	0	0	0	0	0	1	1	1	URSS	0	0	0	1	0	0	0	1	1	0	15	0	1	0	0	0	0	0	0	0	1	0
2015	droite	M	0	62	1.68	21.9671	1	0	1	3	ADK gastrique en remission (gastrectomie+chimio)	0	maladie lithiasique, HBP	1	suivi	0	0	0	0	0	0	0	0	1	1	0	0	0	0	0	0	0	0	0	0	0	0		0	1	0	0	0	0	0	0	0	0	0
2015	Droite	M	1	96	1.82	28.982	1	0	31	3	colique hépatique, CN, IDM stenté en 2014	0	0	0	CN	1	0	0	0	0	0	0	0	0	0	0	0	0	0	0	0	0	0	0	1	1	0	141	0	1	0	0	0	0	0	0	0	0	0
2015	Droite	H	1	93	1.88	26.3128	1	0	285	7	déficit en facteur willebrand, maladie lithiaqique, mégacalicose, URSS, NLPC	0	maladie lithiaqique, mégacalicose, URSS, NLPC	1	Suivi	0	0	0	0	0	0	0	0	1	1	1	NLPC	1	0	0	0	0	0	0	1	1	0	93	0	1	1	0	1	0	0	0	0	1	0
2015	Droite	M	0	89	1.79	27.7769	1	0	9	3	Diabète type 2, pyélonéphite obrstructive, résection sigmoïdienne	0	PNO	1	PNO	0	0	0	0	1	0	0	0	0	0	0	0	0	0	0	0	0	0	0	1	1	0	36	0	1	0	0	0	0	0	0	0	0	0
2015	Gauche	M	0	61	1.65	22.4059	1	0	182	3	HTA, Diabète de type 2, CN	1	CN		Suivi	0	0	0	0	0	0	0	0	1	1	1	URSS	0	0	0	1	0	0	0	0	0	0	0	1	0	0	0	0	0	0	0	0	0	1
2015	droite	M	0	57	1.67	20.4382	1	0	286	4	IMC, Trachéotomie, alimentation par jéjunostomie, Rétraction des membres supérieurs et inférieurs	0	0	1	PNO	0	0	0	0	1	0	0	0	0	0	0	0	0	0	0	0	0	0	0	1	1	0	131	0	1	0	0	0	1	0	0	0	0	1
2015	Gauche	F	1	120	1.75	39.1837	0	1	9	3	Maladie Cacci Ricci: CN à répétition, URS, LEC, cystite interstitielle, cholecystectomie + hernie hiatale, arthrodèse lombaire		Maladie Cacci Ricci: CN à répétition, URS, LEC, cystite interstitielle	1	uivi + douleurs	0	1	0	0	0	0	0	0	1	1	1	URSS	0	0	0	0	0	0	0	0	0	0	0	1	0	0	0	0	0	0	0	0	1	1
2015	Droite	F	1	80	1.6	31.25	0	1	10	3	CN, maladie lithiasique, URSR, maladie Cacci Ricci, URSS, LEC, appendicectomie, cholecystectomie	0	0	0	Suivi	0	0	0	0	0	0	0	0	1	1	1	URSR	0	0	1	0	0	0	0	1	1	0	120	0	1	0	0	0	0	0	0	0	1	1
2015	gauche	m	0	83	1.7	28.7197	1	0	1	2	EP	1	0	0	CN	1	0	0	0	0	0	0	0	0	0	0	0	0	0	0	0	0	0	0	1	1	0	32	1	0	0	0	0	0	0	0	0	0	0
2015	Gauche	M	0						32	3	IMC avec séquelles motrices et intellectuelles liées à une hémorragie méningée néonatale, syndrome autistique, néphrectomie droite en 1978 suite à une hydronéphrose sur lithiase, réimplantation de l'uretère gauche (type Cohen) en mai 1985, lithiase vésiculaire, pneumopathie, infections urinaires à répétition, bifidité pyélique gauche, URSS		néphrectomie droite en 1978 suite à une hydronéphrose sur lithiase, réimplantation de l'uretère gauche (type Cohen) en mai 1985, infections urinaires à répétition, bifidité pyélique rein gauche		Hématurie	0	0	1	0	0	0	0	0	0	1	0	0	0	0	0	0	0	0	0	0	0	0	0	1	0	0	0	0	0	0	0	0	0	0
2015	droite	M	0	88	1.8	27.1605	1	0	11	3	PTG droite	0	0	1	CNA	1	0	0	0	0	0	0	0	0	0	0	0	0	0	0	0	0	0	0	1	1	0	25	0	1	0	0	0	0	0	0	0	1	0
2015	Droite	M	0	80	1.77	25.5354	1	0	183	3	rein multikystique, hemorragie sur kyste, megacalicose, CN à répétition, maladie lithiasique, LEC, URSS	0	rein multikystique, hemorragie sur kyste, megacalicose, CN à répétition, maladie lithiasique, LEC, URSS	1	suivi controlat	0	0	0	0	0	0	0	0	1	1	0	0	0	0	0	0	0	0	0	0	0	0	0	0	1	0	0	0	0	0	0	0	1	1
2015	Droite	F	1	56	1.6	21.875	1	0	33	3	hernie disclae, hystérectomie	0	0		CN	1	0	0	0	0	0	0	0	0	0	0	0	0	0	0	0	0	0	0	1	1	0	53	0	1	0	0	0	0	0	0	0	0	1
2015	droite	M	0	77	1.69	26.9598	1	0	34	3	Maladie lithiasique sur cystinurie, CN, URS, LMC		CN, URS	1	Suivi	0	0	0	0	0	0	0	0	1	1	0	0	0	0	0	0	0	0	0	1	1	0	44	0	1	0	0	0	0	0	0	0	0	1
2015	Droite	f	1	45	1.68	15.9439	1	0	35	3	KC sein dt, tumorectmie, app	0	0	0	pnao	0	0	0	0	1	0	0	0	0	0	0	0	0	0	0	0	0	0	0	0	0	0		0	1	0	0	0	1	0	0	0	0	0
2015	gauche	F	1	140	1.64	52.0523	0	1	2	3	HTIC, migraine, thrombophilie, cholescystemie	0	0	0	PNAO	0	0	0	0	1	0	0	0	0	0	0	0	0	0	0	0	0	0	0	1	1	0	17	1	0	0	0	0	0	0	0	0	0	0
2015	gauche	M	0	88	1.8	27.1605	1	0	13	3	PTG droite	0	0	0	suivi	0	0	0	0	0	0	0	0	1	0	0	0	0	0	0	0	0	0	0	1	1	0	29	1	0	0	0	0	0	0	0	0	0	0
2015	Gauche	F	1	80	1.6	31.25	0	1	14	3	CN, maladie lithiasique, URSR, maladie Cacci Ricci, URSS, LEC, appendicectomie, cholecystectomie	0	0	0	Suivi	0	0	0	0	0	0	0	0	1	1	0	0	0	0	0	0	0	0	0	1	1	0	150	1	0	1	0	1	0	0	0	0	0	0
2015	Droite	M	0	64	1.87	18.3019	1	0	34	3	Appendicectomie, CN		CN	0	CN	1	0		0	0	0	0	0	0	1	0	0	0	0	0	0	0	0	0	1	1	0	50	0	1	0	0	0	0	0	0	0	0	0
2015	Droite	M	0	68	1.71	23.255	1	0	35	3	LEC, URS		LEC, URS		Suivi	0	0	0	0	0	0	0	0	1	1	0	0	0	0	0	0	0	0	0	0	0	0	0	0	1	0	0	0	0	0	0	0	0	0
2015	Droite	F	1	80	1.63	30.1103	0	1	79	4	URSS, maladie lihiasique, sdme anxio dépressif	0	CN, URSS		CN	1	0	0	0	0	0	0	0	0	1	0	0	0	0	0	0	0	0	0	0	0	0	0	0	1	0	0	0	1	0	0	0	0	0
2015	Gauche	F	1	65	1.58	26.0375	1	0	184	3	appendicectomie, amygdalectomie	0	0	1	CN	1	0	0	0	0	0	0	0	0	0	0	0	0	0	0	0	0	0	0	1	1	0	37	1	0	1	0	0	1	0	0	0	0	0
2015	droite	F	1	49	1.54	20.6612	1	0	117	4	thyroïdectomie partielle , CBC, tachycardie jonctionnelle, HTA, ostéomyélite du pied droit, ugd HBP, syndrome anxiodépressif, pyélonéphrite aiguë obstructive en 2011, pancréatite aiguë lithiasique en décembre 2014.	2	PNAO	0	pnao	0	0	0	0	1	0	0	0	0	0	0	0	0	0	0	0	0	0	0	1	1	0	65	0	1	1	0	0	0	0	0	0	0	0
2015	gauche	m	0	80	1.75	26.1224	1	0	16	3	ras	0	0	1	CN	1	0	0	0	0	0	0	0	0	0	0	0	0	0	0	0	0	0	0	0	0	0		1	0	0	0	0	0	0	0	0	0	1
2015	Droite	F	1	63	1.75	20.5714	1	0	289	3	calcul coralliforme bilatéral (complet gauche et incomplet droite), LEC, varices		calcul coralliforme, LEC, URS	1	Suivi	0	0	0	0	0	0	0	0	1	1	1	NLPC	1	0	0	0	0	0	0	1	1	0	70	0	1	1	0	1	0	0	1	0	0	1
2015	Gauche	F	1	83	1.62	31.6263	0	1	37	3	CN	0	0	0	CN	1	0	0	0	0	0	0	0	0	0	0	0	0	0	0	0	0	0	0	1	1	0	90	1	0	0	0	0	1	0	0	0	0	0
2015	gauche	f	1	83	1.7	28.7197	1	0	18	3	cesarienne, cystopexie, SAOS, DNID, ACFA, RGO	1	cystopexie	1	PNAO	0	0	0	0	1	0	0	0	0	0	0	0	0	0	0	0	0	0	0	1	1	0	77	1	0	0	0	0	0	0	0	0	0	0
2015	Droite	F	1	65	1.58	26.0375	1	0	185	1	appendicectomie, amygdalectomie	0	0	1	Suivi	0	0	0	0	0	0	0	0	1	0	0	0	0	0	0	0	0	0	0	1	1	0	14	0	1	0	0	0	0	0	0	0	0	0
2015	Droite	M	0	60	1.67	21.5139	1	0	19	3	CN, céphalées chroniques	0	CN	0	Suivi	0	0	0	0	0	0	0	0	1	1	1	URSS	0	0	0	1	0	0	0	1	1	0	20	0	1	0	0	0	0	0	0	0	0	0
2015	Droite	m	0	126	1.76	40.6767	0	1	38	3	HTA, de BPCO, de syndrome d'apnée obstructive du sommeil, d'ACFA paroxystique, de colique néphrétique aiguë et de cholécystectomie.	1	0	0	pnao	0	0	0	0	1	0	0	0	0	0	0	0	0	0	0	0	0	0	0	1	1	0	85	0	1	1	0	0	0	0	0	0	0	1
2015	Gauche	F	1	48	1.55	19.9792	1	0	39	3	Ovariectomie, diverticulose, HTA, appendicectomie, amygdalectomie	0	0	0	PNO	0	0	0	0	1	0	0	0	0	0	0	0	0	0	0	0	0	0	0	1	1	0	22	1	0	0	0	0	0	0	0	0	0	0
2015	Droite	m	0	72	1.73	24.0569	1	0	40	3	Pancreatite aigue, app, amygd,cpre, HCT	0	0	1	fortuite	0	0	0	0	0	0	0	1	0	0	0	0	0	0	0	0	0	0	0	1	1	0	54	0	1	0	0	0	1	0	0	0	0	0
2015	Droite	F	1	74	1.69	25.9095	1	0	41	20	EP x 2, PTG bilat, PTH droite atrophie rein gauche, IRC	1	IRC, atrophie rein gauche		PNO	0	0	0	0	1	0	0	0	0	0	0	0	0	0	0	0	0	0	0	1	1	0	36	0	1	0	0	0	0	0	0	0	0	0
2015	Gauche	M	0	87	1.78	27.4587	1	0	42	3	calculs coralliforme complet, PNO, insuffisance cardiaque sur cardiomyopathie dilatée idiopathique, syndrome d'apnée du sommeil appareillé, diabète non insulino dépendant, tabagisme sevré		calculs coralliforme complet, PNO, URS	0	Suivi	0	0	0	0	0	0	0	0	1	1	1	URSS	0	0	0	1	0	0	0	1	1	0	36	1	0	0	0	0	0	0	0	0	0	0
2015	gauche	f	1	50	1.65	18.3655	1	0	118	2	endometriose, rein unique gauche, ivg, kyse, bartholinite	0	rein unique	1	CN	1	0	0	0	0	0	0	0	0	0	0	0	0	0	0	0	0	0	0	1	1	0	32	1	0	0	0	0	0	0	0	0	0	0
2015	Gauche	M	0	60	1.73	20.0474	1	0	43	3	0	0	0	0	CN	1	0	0	0	0	0	0	0	0	0	0	0	0	0	0	0	0	0	0	1	1	0	53	1	0	0	0	0	1	0	0	0	0	0
2015	droite	f	1	51	1.68	18.0697	1	0	187	4	reduction mammaire, jj droite	0	0	0	suivi	0	0	0	0	0	0	0	0	1	0	1	urs	0	0	0	1	0	0	0	1	1	0	170	0	1	0	0	0	0	0	0	0	0	0
2015	Droite	M	0	53	1.7	18.3391	1	0	44	3	Eczema, HBP	0	0	0	PNO	0	0	0	0	1	0	0	0	0	0	0	0	0	0	0	0	0	0	0	1	1	0	67	0	1	0	0	0	0	0	0	0	0	0
2015	Gauche	m	0	82	1.7	28.3737	1	0	45	3	surrenalectomie et nephrectomie droiteamygdalectomie	0	cf	0	cn	1	0	0	0	0	0	0	0	0	0	0	0	0	0	0	0	0	0	0	1	1	0	90	1	0	0	0	0	0	0	0	0	0	0
2015	droite	m	0	60	1.58	24.0346	1	0	292	3	DNID, RGO, SAS, Glaucome, cornaropathie bitronc (mais pas de ttt ac ni aap retrouvé)	0	hbp	1	hematurie micro	0	0	1	0	0	0	0	0	0	0	0	0	0	0	0	0	0	0	0	0	0	0		0	1	0	0	0	1	0	0	0	0	0
2015	droite	H	0	70	1.73	23.3887	1	0	12	3	0	0	0	1	PNAO	0	0	0	0	1	0	0	0	0	0	0	0	0	0	0	0	0	0	0	1	1	0	150	0	1	0	0	0	1	0	0	0	0	0
2015	Droite	M	0	72	1.73	24.0569	1	0	20	5	HTA, diabète type 2, adénocarcinome prostatique, maladie lithiasique	0	adénocarcinome prostatique, maladie lithiasique	0	CN	1	0	0	0	0	0	0	0	0	1	0	0	0	0	0	0	0	0	0	1	1	0	210	0	1	0	0	0	1	0	0	0	0	0
2015	droite	f	1	101	1.6	39.4531	0	1	189	5	SAOS, Glaucome, KC uterus, hysterectomie, amygdalectomie, cesarienne	0	0	1	CN	1	0	0	0	0	0	0	0	0	0	0	0	0	0	0	0	0	0	0	1	1	0	30	0	1	0	0	0	1	0	0	0	0	0
2015	droite	m	0	80	1.75	26.1224	1	0	46	3	ras	0	0	1	suivi	0	0	0	0	0	0	0	0	1	1	0	0	0	0	0	0	0	0	0	0	0	0		0	1	0	0	0	0	0	0	0	0	0
2015	Gauche	M	0	89	1.75	29.0612	1	0	3	5	CNA G avec LEC, URS, HBP, prostatites, Cholecystectomie, HTA		CNA G avec LEC, URS, HBP, prostatites	1	CN	1	0	0	0	0	0	0	0	1	1	0	0	0	0	0	0	0	0	0	1	1	0	47	1	0	0	0	0	0	0	0	0	0	0
2015	gauche	F	1	70	1.7	24.2215	1	0	190	3	IVG	0	0	0	PNAO	0	0	0	0	1	0	0	0	0	0	0	0	0	0	0	0	0	0	0	1	1	0	60	1	0	0	0	0	1	0	0	0	0	0
2015	Droite	M	0	82	1.8	25.3086	1	0	294	3	Appendicectomie, Cure de hernie inguinale bilatérale par coelioscopie, Insuffisance mitrale, hypercalciurie idiopathique	0	maladie lithiasique, LEC, CN, Hypercalciurie	1	Suivi	0	0	0	0	0	0	0	0	1	1	0	0	0	0	0	0	0	0	0	0	0	0	0	0	1	0	0	0	0	0	0	0	0	0
2015	Droite	F	1	60	1.44	28.9352	1	0	38	3	HTA, hernie diaphragmatique, GEU	0	0	1	Douleurs	0	1	0	0	0	0	0	0	0	0	0	0	0	0	0	0	0	0	0	0	0	0	0	0	1	0	0	0	1	0	0	0	0	0
2015	Gauche	M	0	82	1.79	25.5922	1	0	39	3	Diabète non insulino dépendant, CN	0	0		douleurs lombaires	0	1	0	0	0	0	0	0	0	1	0	0	0	0	0	0	0	0	0	0	0	0	0	1	0	0	0	0	1	0	0	0	0	1
2015	droite	f	1	110	1.55	45.7856	0	1	47	3	NDID, hpothyroidie, Chol, appendicectomie	0	0	0	PNAO	0	0	0	0	1	0	0	0	0	0	0	0	0	0	0	0	0	0	0	1	1	0	30	0	1	0	0	0	1	0	0	0	0	0
2015	Gauche	m	0	96	1.78	30.2992	0	1	48	4	HEART MATE, DAI HTA, Asthme, ICG	1	0	0	CN	1	0	0	0	0	0	0	0	0	0	0	0	0	0	0	0	0	0	0	1	1	0	90	1	0	0	0	0	0	0	0	0	0	0
2015	Gauche	M	0	75	1.7	25.9516	1	0	49	3	DNID, HTA, HCT kardegic	2	0	0	CN	1	0	0	0	0	0	0	0	0	0	0	0	0	0	0	0	0	0	0	1	1		58	1	0	0	0	0	1	0	0	0	0	0
2015	gauche	M	0	85	1.82	25.6612	1	0	81	3	thyroidectomie,append	0	0		CN	1	0	0	0	0	0	0	0	0	0	0	0	0	0	0	0	0	0	0	1	1	0	45	1	0	0	0	0	0	0	0	0	0	0
2015	Gauche	M	0	86	1.86	24.8584	1	0	22	3	cure hernie inguinale	0	0	0	CN	1	0	0	0	0	0	0	0	0	0	0	0	0	0	0	0	0	0	0	1	1	0	30	1	0	0	0	0	0	0	0	0	0	0
2015	gauche	F	1	69	1.65	25.3444	1	0	23	5	HTA, DNID, Rao, appendicectomie	2	0	0	PNAO	0	0	0	0	1	0	0	0	0	0	1	NLPC	1	0	0	0	0	0	0	0	0	0		1	0	0	0	0	0	0	0	0	1	0
2015	Droite	M	0	64	1.69	22.4082	1	0	24	3	AIT, canal carpien	0	0		douleurs lombaires	0	1	0	0	0	0	0	0	0	0	0	0	0	0	0	0	0	0	0	0	0	0	0	0	1	0	0	0	0	0	0	0	0	1
2015	Droite	M	0	53	1.7	18.3391	1	0	51	3	Eczema, HBP	0	CN, URSS	0	Suivi	0	0	0	0	0	0	0	0	1	0	1	URSS	0	0	0	1	0	0	0	0	0	0	0	0	1	0	0	0	0	0	0	0	0	0
2015	droite	m	0	170	1.85	49.6713	0	1	25	3	maladie, lithiasique, pna, hta, obesité, cryptorchidie, appendicectomie	0	pNA		PNAO	0	0	0	0	1	0	0	0	0	0	0	0	0	0	0	0	0	0	0	1	1	0	72	0	1	0	0	0	1	0	0	0	0	0
2015	Droite	M	0	85	1.79	26.5285	1	0	52	3	HTA, HBP, pontage iliaque, hyperthyroïdie	0	0		IRA	0	0	0	0	0	0	0	1	0	0	0	0	0	0	0	0	0	0	0	1	1	0	24	0	1	0	0	0	0	0	0	0	0	0
2015	Droite	M	0	72	1.7	24.9135	1	0	4	3	HTA, scoliose	0	0		PNO	0	0	0	0	1	0	0	0	0	0	0	0	0	0	0	0	0	0	0	1	1	0	57	0	1	0	0	0	0	0	0	0	1	0
2015	gauche	M	0	83	1.73	27.7323	1	0	27	3	appenduicectomie, greffe tympan, maladie d'addison, saos, ddb	0	cn		cn	1	0	0	0	0	0	0	0	0	0	0	0	0	0	0	0	0	0	0	1	1	0	23	1	0	0	0	0	0	0	0	0	0	1
2015	Gauche	F	1	50	1.7	17.301	1	0	41	3	maladie lithiasique, atrophie congénitale rénale gauche, PNA obstructive, NLPC, pyélotomie, URS, syndrome de jnction pyélo urétérale, incision endoscopique de jonction pyélo urétérale	0	maladie lithiasique, atrophie congénitale rénale gauche, PNA obstructive, NLPC, pyélotomie, URS, syndrome de jnction pyélo urétérale, incision endoscopique de jonction pyélo urétérale	1	Suivi	0	0	0	0	0	0	0	0	1	1	1	URSS	0	0	0	1	0	0	0	1	1	0	38	1	0	0	0	0	1	0	0	0	0	1
2015	Gauche	M	0	90	1.75	29.3878	1	0	30	3	canal lombiare etroit, arthrose	0	cn		cn	1	0	0	0	0	0	0	0	0	0	0	0	0	0	0	0	0	0	0	1	1	0	45	1	0	0	0	0	1	0	0	0	0	0
2015	droite	f	1	50	1.68	17.7154	1	0	304	3	maladie lithiasique		maladie lithiasique	1	pnao	0	0	0	0	1	0	0	0	0	0	0	0	0	0	1	0	0	0	0	1	1	0	90	0	1	0	0	0	0	0	0	0	0	1
2015	Gauche	M	0	74	1.65	27.1809	1	0	54	3	CN	0	0		CN	1	0	0	0	0	0	0	0	0	0	0	0	0	0	0	0	0	0	0	1	1	0	35	1	0	0	0	0	1	0	0	0	0	0
2015	droite	m	0	69	1.72	23.3234	1	0	192	3	EP, ACFA, ADK gastrique, PNAO, HTA, DNID, PR	0	PNAO	1	PNAO	0	0	0	0	1	0	0	0	0	0	0	0	0	0	0	0	0	0	0	1	1	0	60	0	1	0	0	0	0	0	0	0	0	0
2015	bilaterale	M	0	58	1.6	22.6562	1	0	296	5	RTUV, maladie lithiasique, hyprocephalie, epilepsie, peri arterite noueuse, hemrragie meningée,anevryse cerebral, thyroïdectomie, VC	0	maladie lithiasique carcinome urothelial de vessie	0	suivi	0	0	0	0	0	0	0	1	0	1	0	0	0	0	0	0	0	0	0	1	1	0	52	1	1	1	0	0	0	0	0	0	1	0
2015	Droite	M	0	75	1.78	23.6713	1	0	120	4	Diabète de type II non insulino dépendant, hernie discale L4-L5 avec cruralgie, chirurgies menisque droit et chir fractures membre inférieur gauche, RGO	0	0	1	CN	1	0	0	0	0	0	0	0	0	0	0	0	0	0	0	0	0	0	0	0	0	0	0	0	1	0	0	0	0	0	0	0	0	1
2015	gauche	F	1	70	1.65	25.7117	1	0	33		HRA, Hyperthyroïdie, maladie lithiasique, appendicectime, glaucome	0	maladie lithiasique		PNAO	0	0	0	0	1	0	0	0	0	1	0	0	0	0	0	0	0	0	0	1	1	0	32	1	0	0	0	0	0	0	0	0	0	0
2015	Gauche	F	1	64	1.6	25	1	0	298	3	lipome de cuisse, amygdalectomie, coralliforme complet, NLPC, URSS	0	NLPC, calcul coralliforme, URSS	1	Suivi	0	1	0	0	0	0	0	0	1	1	1	URSS	0	0	0	1	0	0	0	0	0	0	0	1	0	0	0	0	0	0	0	0	0	1
2015	Gauche	f	1	88	1.52	38.0886	0	0	196	3	ADK endomere, DT2, HTA, hysterectomie		0		fortuite	0	0	0	0	0	0	0	1	0	0	0	0	0	0	0	0	0	0	0	1	1	0	28	1	0	1	0	0	0	0	0	0	0	0
2015	Droite	F	1	36	53	1.63	1	0	34	3	PNO, LEC, PNA, CN	0	CN, PNO, PNA, LEC		IU	0	0	0	1	0	0	0	0	0	1	0	0	0	0	0	0	0	0	0	0	0	0		0	1	0	0	0	0	0	0	0	0	0
2015	Droite	F	1	60	1.62	22.8624	1	0	36	5	0	0	0	1	CN	1	0	0	0	0	0	0	0	0	0	0	0	0	0	0	0	0	0	0	1	1	0	44	0	1	1	0	1	0	0	0	0	1	0
2015	droite	f	1	73	1.62	27.8159	1	0	3	3	ACFA, DNID, HTA, canal carpien, app, URS, cholescystectomie	0	0		lombalgie	0	1	0	0	0	0	0	0	0	0	0	0	0	0	0	0	0	0	0	0	0	0		0	1	0	0	0	0	0	0	0	0	1
2015	droite	f	1	85	1.55	35.3798	0	0	38	3	maladie lithiasique		maladie lithiasique, rein gauche detruit		CNA	1	0	0	0	0	0	0	0	0	0	0	0	0	0	0	0	0	0	0	0	0	0		0	1	0	0	0	0	0	0	0	1	0
2015	Droite	f	1	57	1.55	23.7253	1	0	197	5	cystite recidivante, hta, adk pancreatique, hysterectomie, ovariectomie, annexextomie, app	0	cystites		fortuite	0	0	0	0	0	0	0	1	0	0	0	0	0	0	0	0	0	0	0	0	0	0		0	1	0	0	0	0	0	0	0	0	1
2015	Droite	M	0	76	1.76	24.5351	1	0	198	4	Ulcère, hernie inguinale, maladie lithiasique	0	0		CN	1	0	0	0	0	0	0	0	0	1	0	0	0	0	0	0	0	0	0	0	0	0	0	0	1	0	0	0	0	0	0	0	0	0
2015	Gauche	F	1	67	1.76	21.6296	1	0	199	3	maladie lithiasique	0	maladie lithiasique		Douleur	0	1	0	0	0	0	0	0	0	1	0	0	0	0	0	0	0	0	0	0	0	0		1	0	0	0	0	0	0	0	0	0	0
2015	Droite	M	0	87	1.88	24.6152	1	0	41	4	CN, LEC, URS, maladie croh resection ileale + colectomie droite, appendicectomie		CN, LEC, URS	1	Suivi	0	0	0	0	0	0	0	0	1	1	1	URSS	0	0	0	1	0	0	0	1	1	0	22	0	1	1	0	1	0	1	0	0	0	0
2015	Gauche	M	0	87	1.88	24.6152	1	0	42	4	CN, LEC, URS, maladie croh resection ileale + colectomie droite, appendicectomie		CN, LEC, URS	1	CN	1	0	0	0	0	0	0	0	0	1	0	0	0	0	0	0	0	0	0	1	1	0	17	1	0	0	0	0	0	0	0	0	0	1
2015	gauche	f	1	85	1.55	35.3798	0	0	43	3	maladie lithiasique		maladie lithiasique, rein gauche detruit		CNA	1	0	0	0	0	0	0	0	0	0	0	0	0	0	0	0	0	0	0	0	0	0		1	0	0	0	0	0	0	0	0	0	1
2015	Gauche	M	0	59	1.75	19.2653	1	0	44	3		0	Jonction yélo urétérale	1	CN	1	0	0	0	0	0	0	0	0	0	0	0	0	0	0	0	0	0	0	1	1	0	30	1	0	0	0	0	0	0	0	0	0	1
2015	Gauche	M	0	61	1.65	22.4059	1	0	200	3	HTA, Diabète de type 2, CN	1	CN		Suivi	0	0	0	0	0	0	0	0	1	1	1	URSS	0	0	0	1	0	0	0	0	0	0	0	1	0	0	0	0	0	0	0	0	0	1
2015	Droite	M	0	75	1.76	24.2123	1	0	201	3	amygdalectomie	0	CN		CN	1	0	0	0	0	0	0	0	0	0	0	0	0	0	0	0	0	0	0	1	1	0	16	0	1	0	0	0	0	0	0	0	0	0
2015	droite	m	0	75	1.85	21.9138	1	0	121	3	Maladie de Cacci ricci		maladie cacci ricci	1	douleur	0	1	0	0	0	0	0	0	0	0	0	0	0	0	0	0	0	0	0	0	0	0		0	1	0	0	0	0	0	0	0	0	0
2015	Gauche	M	0	89	1.8	27.4691	1	0	46	3	TVP, EP, SAOS, HTA, HBP, cure DIDte	2	HBP	1	CN	1	0	0	0	0	0	0	0	0	0	0	0	0	0	0	0	0	0	0	0	0	0		1	0	1	0	1	0	0	0	0	0	1
2015	Gauche	M	0	103	1.72	34.8161	0	1	47	3	AVC hémorragique en 2015 avec déficit hémicorporel gauche séquellaire, hypertension artérielle, dyslipidémie, SAS appareillé, obésité	0	CN		Suivi	0	0	0	0	0	0	0	0	1	1	1	URSS	0	0	0	1	0	0	0	1	1	0	29	1	0	0	0	0	1	0	0	0	0	0
2015	gauche	M	0	80	1.69	28.0102	1	0	4	3	maladie lithiasique	0	maladie lithiasique	0	CN	1	0	0	0	0	0	0	0	0	0	0	0	0	0	0	0	0	0	0	0	0	0	0	1	0	1	0	1	0	0	0	0	0	1
2015	gauche	m	0	100	1.73	33.4124	0	0	48	3	amygdalectomie		0	1	fortuite	0	0	0	0	0	0	0	1	0	0	0	0	0	0	0	0	0	0	0	0	0	0		1	0	0	0	0	0	0	0	0	0	0
2015	droite	f	1	80	1.62	30.4832	0	0	306	3	GEU, app, meniscectomie				Cn	1	0	0	0	0	0	0	0	0	0	0	0	0	0	0	0	0	0	0	0	0	0		0	1	0	0	0	0	0	0	0	0	0
	Droite	F	1	70	1.55	29.1363	1	0	202	3	hypothyroïdie, PNAO, CN, obésité	0	CN, PNAO	1	Suivi	0	0	0	0	0	0	0	0	1	1	0	0	0	0	0	0	0	0	0	0	0	0	0	0	1	0	0	0	0	0	0	0	0	0
	Gauche	H	0	78	1.77	24.8971	1	0	204	4	syndrome jonction pyélo urétérale, prostatectomie radicale, maladie lithiasique, HTA, appendicectomie	0	syndrome jonction pyélo urétérale, prostatectomie radicale	1	Suivi	0	0	0	0	0	0	0	0	1	1	0	0	0	0	0	0	0	0	0	1	1	0	0	1	0	0	0	0	0	0	0	0	0	0
	Gauche	M	0	89	1.79	27.7769	1	0	49	3	Diabète type 2, pyélonéphite obrstructive, résection sigmoïdienne	0	PNO	1	PNO	0	0	0	0	1	0	0	0	0	1	0	0	0	0	0	0	0	0	0	1	1	0	41	1	0	1	0	1	0	0	0	0	0	0
	Droite	M	0	76	1.76	24.5351	1	0	205	3	Ulcère, hernie inguinale, maladie lithiasique	0	0		CN	1	0	0	0	0	0	0	0	0	1	1	URSS	0	0	0	1	0	0	0	0	0	0	0	0	1	0	0	0	0	0	0	0	0	0
	Gauche	M	0	80	1.77	25.5354	1	0	206	3	rein multikystique, hemorragie sur kyste, megacalicose, CN à répétition, maladie lithiasique, LEC, URSS	0	rein multikystique, hemorragie sur kyste, megacalicose, CN à répétition, maladie lithiasique, LEC, URSS	1	suivi controlat	0	0	0	0	0	0	0	0	1	1	0	0	0	0	0	0	0	0	0	0	0	0	0	1	0	0	0	0	0	0	0	0	0	1
	Droite	M	0	83	1.83	24.78	1	0	207	3	CNA, malformation de l'arbre urinaire, anomalie parathormone, AVC, sarcoïdose		CNA		Suivi	0	0	0	0	0	0	0	0	1	1	1	URSS	0	0	0	1	0	0	0	0	0	0	0	0	1	0	0	0	0	0	0	0	1	0
	Gauche	M	0	61	1.65	22.4059	1	0	208	3	HTA, Diabète de type 2, CN	1	CN		Suivi	0	0	0	0	0	0	0	0	1	1	1	URSS	0	0	0	1	0	0	0	0	0	0	0	1	0	0	0	0	0	0	0	0	0	0
	droite	M	0	57	1.67	20.4382	1	0	300	6	IMC, Trachéotomie, alimentation par jéjunostomie, Rétraction des membres supérieurs et inférieurs	0	PNO, URSS	1	Suivi	0	0	0	0	0	0	0	0	1	1	0	0	0	0	0	0	0	0	0	0	0	0	0	0	1	0	0	0	0	0	0	0	0	0
	Gauche	F	1	70	1.55	29.1363	1	0	209	1	hypothyroïdie, PNAO, CN, obésité	0	CN, PNAO	1	Suivi	0	0	0	0	0	0	0	0	1	1	0	0	0	0	0	0	0	0	0	0	0	0	0	1	0	0	0	0	0	0	0	0	0	0
	Gauche	F	1	64	1.6	25	1	0	301	3	lipome de cuisse, amygdalectomie, coralliforme complet, NLPC, URSS	0	NLPC, calcul coralliforme, URSS	1	Suivi	0	0	0	0	0	0	0	0	1	1	0	0	0	0	0	0	0	0	0	0	0	0	0	1	0	0	0	0	0	0	0	0	0	0
	Droite	H	0	77	1.79	24.0317	1	0	50	12	HTA, maladie d'Alzheimer, apendicectomie, IRC, rein unique fonctionnel droit, colique néphrétique, IRA sur PNAO	0	IRC, rein unique fonctionnel droit, colique néphrétique, IRA sur PNAO	0	PNAO	0	0	0	0	1	0	0	0	0	1	0	0	0	0	0	0	0	0	0	1	1	0	51	0	1	0	0	0	0	0	0	0	0	0
	droite	F	1	56	1.56	23.0112	1	0	1	7	1		0	0	0	0	0	0	0	0	0	0	1	1	0	0	0	0	0	0	0	0	0	0	0	0	0		1	0	0	0	0	1	0	0	0		0
	gauche	M	0	107	1.83	31.9508	0	1	1	2	0		0	0	0	0	0	0	0	0	0	0	0	1	1	1	1	0	1	0	0	0	1	1	0	0	0	0	1	0	0	0	0	0	0	0	0	0	0
[truncated: 129 more columns]

## Sheet: Courbes ROC_HID
0	0	1
0	0.0202361	0.979764
0.0144928	0.0607083	0.939292
0.0676329	0.168634	0.831366
0.173913	0.357504	0.642496
0.396135	0.543002	0.456998
0.637681	0.758853	0.241147
0.797101	0.895447	0.104553
0.927536	0.974705	0.0252951
0.980676	0.998314	0.00168634
1	1	0

## Sheet: Population 
	Date :	location :	sex :	female :	weight :	size :	BMI :	size :	≥20 mm :	Density TDM :	Number :	FR after RIRS :	FR after PCNL :	FR after SWL :	Derivation :	JJ :	PCN :	duration :	Dilatation :	acces sheath :	hospitalisation stay :	Drain :	Mono J :	Double J :	SFR :	Complications :	Clavien I :	Clavien II :	Clavien III :	Clavien IVa :	Clavien V :	other :	antecedent :	Atcd :	Antecendent types :	analysis :	discovery circumstance :	Nephrtic colic :	pain :	blood :	Infection :	PNO :	sepsis :	Anuria :	fortuitous :	follow :	ATCD	residual stone	residual stone after
1	2009	Droite	M	0	83	1.78	26.1962	15	0	1200	1	0	0	0	0	0	0				2	1	0	1	0	0	0	0	0	0	0		UGD	1	PR, maladie lithiasique	NR	fortuite	0	0	0	0	0	0	0	1	0	1	0	0
2	2009	Droite	M	0	58	1.82	17.51	6	0	700	1	0	0	0	1	1	0	60	0	1	8	0	0	0	1	1	0	1	0	0	0		app, amyg	0		hypercalciurie	CN	1	0	0	0	0	0	0	0	0	0	0	0
3	2009	Gauche	M	0	68	1.63	25.5937	3	0	460	1	0	0	0	1	1	0		0	0	2	0	0	0	1	0	0	0	0	0	0		non	0	0	Normal	CN	1	0	0	0	0	0	0	0	0	0	0	0
4	2009	Gauche	M	0	78	1.8	24.0741	7.5	0	470	1	0	0	0	0	0	0	55			2	1	0	1	1	0	0	0	0	0	0		cirrhose, splénomégalie	1	hématurie	hypercalciurie	fortuite	0	0	0	0	0	0	0	1	0	0	0	0
5	2009	Gauche	M	0				7	0	550	1	0	0	0	1			120	1	1	10	1	1	0	0		0	0	0	0	0		spina bifida, retard mental, HTA	1	cystostomie	NR	PNO	0	0	0	0	1	0	0	0	0	0	0	0
6	2009	Droite	M	0	82	1.64	30.4878	10	0	1000	1	0	0	0	0	0	0	70	0	1	3	1	0	1	1	0	0	0	0	0	0		psoriasis, all iode, tum vessie	1	CN, URS 2008	NR	CN	1	0	0	0	0	0	0	0	0	1	0	0
7	2009	Gauche	M	0	70	1.76	22.5981	7	0	800	2	0	0	0	0	0	0	60			3	1	0	1	1	0	0	0	0	0	0		lombalgies chroniques	1	CN récidivantes	hypercalciurie	hématurie	0	0	1	0	0	0	0	0	0	1	0	0
8	2009	Gauche	M	0	82	1.71	28.0428	4.5	0	500	1	0	0	0	1	1	0	30	0	0	3	1	1	0	1	0	0	0	0	0	0		HTA, HI droite, cancer colon	1		NR	CN	1	0	0	0	0	0	0	0	0	0	0	0
9	2009	Gauche	M	0	94	1.92	25.4991	4	0	1000	1	0	0	0	1	1	0	55	0	1	2	1	0	1	1	1	0	1	0	0	0		non	0		NR	CN	1	0	0	0	0	0	0	0	0	0	0	0
10	2009	Droite	M	0	75	1.76	24.2123	20	1	1000	1	0	0	0	1	1	0	90	0	1	2	1	0	1	1	0	0	0	0	0	0		non	1	néo prostate, USCV, rein gauche unique fl	NR	suivi	0	0	0	0	0	0	0	0	1	1	0	0
11	2009	Gauche	F	1	45	1.58	18.026	8	0	250	1	0	0	0	1	1	0		0	0	2	0	0	0	1	0	0	0	0	0	0		Basedow	0		NR	PNO	0	0	0	0	1	0	0	0	0	0	0	0
12	2009	Gauche	M	0	90	1.84	26.5832	5	0	370	1	0	0	0	1	1	0	70	0		3	0	0	0	1	0	0	0	0	0	0		bouveret, myélome, lymphome lymphocytique, hypercalcémie, IC	1	CN	NR	CN	1	0	0	0	0	0	0	0	0	1	0	0
13	2009	Gauche	M	0	77	1.73	25.7276	7	0	550	2	0	0	0	1	1	0	80	0	1	3	1	0	1	1	0	0	0	0	0	0		abcès cérébral, IDM, DID, AOMI, endarteriectomie carotidienne	1	CN	NR	CN	1	0	0	0	0	0	0	0	0	1	0	0
14	2009	Gauche	F	1	72	1.7	24.9135	5	0	100	3	0	0	0	1	1	0	55	0	1	9	1	1	0	1	0	0	0	0	0	0		migraines, arthoselombaire	1	maladie lithiasique	NR	CN	1	0	0	0	0	0	0	0	0	1		0
15	2009	Gauche	F	1	55	1.65	20.202	4	0	450	1	0	0	0	1	1	0	15	0	0	6	1	1	0	1	0	0	0	0	0	0		appendicectomie, curetage, amyg	0		NR	CN	1	0	0	0	0	0	0	0	0	0		0
16	2009	Droite	M	0	79	1.78	24.9337	3.5	0	740	1	0	0	0	1	1	0	60			2	1	0	1	1	0	0	0	0	0	0		non	0		NR	CN	1	0	0	0	0	0	0	0	0	0	0	0
17	2009	Droite	M	0	76	1.7	26.2976	14	0	500	1	0	0	0	1	1	0	50	0	1	3	1	0	1	1	0	0	0	0	0	0		ACFA, HTA	1	néo prostate	NR	CN	1	0	0	0	0	0	0	0	0	0	0	0
18	2009	Gauche	M	0	84	1.78	26.5118	6	0	900	1	0	0	0	0	0	0	55	0	1	2	1	0	1	1	0	0	0	0	0	0		non	1	CN récidivantes	NR	CN	1	0	0	0	0	0	0	0	0	1	0	0
19	2009	Droite	M	0	60	1.75	19.5918	3	0	250	1	0	0	0	1	1	0	30			2	1	0	1	1	0	0	0	0	0	0		non	1	maladie lithiasique	NR	CN	1	0	0	0	0	0	0	0	0	1	0	0
20	2009	Gauche	F	1	68	1.55	28.3039	4.5	0	1000	1	0	0	0	1	1	0	25	0	1	2	1	1	0	1	0	0	0	0	0	0		non	0		normal	CN, PNO	1	0	0	0	1	0	0	0	0	0	0	0
21	2009	Droite	M	0	64	1.7	22.1453	14	0	1170	1	0	0	0	1	0	0	100	0	0	11	1	1	0	0	1	0	1	0	0	0		UGD, EP, HTA, glaucome, ACFA, cancer vessie: cystectomie + bricker	1	urétérostomie après cystectomie 89 pour carcinome urothélial de vessie	NR	suivi	0	0	0	0	0	0	0	0	1	0	0	0
22	2009	Droite	M	0	65	1.7	22.4913	8	0	1120	1	1	0	0	0	0	0		0	1	2	1	0	1	1	0	0	0	0	0	0		myopathie	1	CN, URS, LEC	NR	suivi	0	0	0	0	0	0	0	0	1	1	1	URSS
23	2009	Gauche	M	0	65	1.75	21.2245	14	0	950	1	0	0	0	1	1	0	50	0	1	3	1	1	0	1	0	0	0	0	0	0		non	0		hyperoxalurie	CN	1	0	0	0	0	0	0	0	0	0	0	0
24	2010	Gauche	M	0	70	1.71	23.939	12	0	1100	1	0	0	1	1	1	0	140	0	1	1	1	0	1	1	0	0	0	0	0	0		0	0	1	hypercalciurie	CN	1	0	0	0	0	0	0	0	0	1	1	LEC
25	2010	Droite	F	1	106	1.63	39.8961	5	0	400	2	0	0	0	1	1	0	70	0	1	2	1	1	0	1	0	0	0	0	0	0		Obésité	0	0	NR	CN	1	0	1	0	0	0	0	0	0	1	0	0
26	2010	Gauche	M	0	80	1.75	26.1224	10	0	900	1	0	0	0	0	0	0	70	0	1	2	1	0	1	1	0	0	0	0	0	0		0	0	0	hyperoxalurie	CN	1	0	0	0	0	0	0	0	0	0	0	0
27	2010	Gauche	M	0	92	1.72	31.0979	11	0	800	1	0	0	1	1	1	0	130	0	1	2	1	0	1	1	0	0	0	0	0	0		0	0	0	NR	CN	1	0	0	0	0	0	0	0	0	0	1	LEC
28	2010	Gauche	M	0	106	1.75	34.6122	8	0	800	1	0	0	1	1	1	0	90	0	1	6	1	0	1	1	1	0	1	0	0	0		DNID	0	1	NR	CN	1	0	0	1	1	1	1	0	0	1	1	LEC
29	2010	Droite	M	0	63	1.75	20.5714	4	0	1000	1	0	0	0	0	0	0	80	0	1	2	1	0	1	1	0	0	0	0	0	0		0	0	0		CN	1	0	0	0	0	0	0	0	0	0	0	0
30	2010	Gauche	F	1	74	1.67	26.5338	8	0	600	1	0	0	0	1	1	0	70	0	1	2	0	0	0	1	0	0	0	0	0	0		0	0	0	hyperoxalurie,hypercalciurie	CN	1	0	0	0	0	0	0	0	0	0	0	0
31	2010	Gauche	M	0	75	1.74	24.8	6	0	900	1	0	0	0	1	1	0	20	0	1	2	1	1	0	1	0	0	0	0	0	0		0	AVH	1	NR	CN	1	0	0	0	0	0	0	0	0	1	0	0
32	2010	Droite	M	0	77	1.71	26.3329	8	0	1000	1	0	0	0	1	1	0	100	0	1	2	1	0	1	1	0	0	0	0	0	0		0	1	1	hypercalciurie,hyperuricurie	CN	1	0	0	0	0	0	0	0	0	1	0	0
33	2010	Gauche	F	1	96	1.68	34.0136	11	0	400	1	0	0	0	1	1	0	30	0	1	2	1	0	1	1	0	0	0	0	0	0		HTA	TOT	0	NR	PNO	1	0	0	0	1	0	0	0	0	1	0	0
34	2010	Droite	F	1	44	1.52	19.0443	8	0	1000	1	0	0	0	1	1	0	30	0	1	2	1	1	0	1	1	1	0	0	0	0		HTA	0	0	NR	PNO	0	0	0	0	1	1	0	0	0	1	0	0
35	2011	Gauche	M	0	70	1.7	24.2215	5	0	700	1	0	0	0	1	1	0	60	0	1	3	1	0	1	1	0	0	0	0	0	0		appendicectomie, IDM, HTA	0	0	0	0	1	0	0	0	1	1	0	0	1	0	0	0
36	2011	Gauche	F	1	80	1.7	27.6817	4	0	450	1	1	0	0	1	1	0	80	0	1	2	1	0	1	1	1	1	0	0	0	0		0	0	1	hypercalciurie, hyperoxalurie	suivi	0	0	0	0	0	0	0	0	1	1	1	URSS
37	2011	Gauche	M	0	110	1.7	38.0623	10	0	1200	2	0	0	0	1	1	0		0	1	2	1	0	1	1	0	0	0	0	0	0		JJ, HBP, cancer colique, HTA, URSS	1	CN	1	Suivi	0	0	0	0	0	0	0	0	1	1	0	0
38	2011	Droite	M	0	110	1.7	38.0623	21	1	1200	1	1	0	0	1	1	0		0	1	3	1	0	1	0	0	0	0	0	0	0		JJ, HBP, cancer colique, HTA, URSS	1	CN	1	Suivi	0	0	0	0	0	0	0	0	1	1	1	URSS
39	2011	Gauche	H	0	83	1.75	27.102	9	0	350	1	0	0	0	0	0	0	90	0	1	3	1	0	1	1	0	0	0	0	0	0		0	1	1	1	1	1	0	0	0	0	0	0	0	0	1	0	0
40	2011	Gauche	H	0	100	1.77	31.9193	9	0	700	1	0	0	1	1	1	0	100	0	1	3	1	1	0	1	0	0	0	0	0	0		0	0	0	0	1	1	0	0	0	0	0	0	0	0	0	1	0
41	2011	Droite	H	0	71	1.85	20.7451	4	0	430	1	0	0	0	1	0	0	60	0	1	4	0	0	0	1	0	0	0	0	0	0		0	0	0	0	0	1	0	0	0	0	0	0	0	1	0	0	0
42	2011	Gauche	F	1	82	1.62	31.2452	12	0	630	1	0	0	1	1	1	0	150	0	1	3	1	0	1	1	1	1	0	0	0	0		1	1	1	0	1	0	0	0	0	0	0	0	0	1	1	1	1
43	2011	Gauche	M	0	75	1.75	24.4898	9	0	500	1	0	0	0	1	0	0				3	1	0	1	1	0	0	0	0	0	0		CN, URSS, Prostatectomie radicale, ACFA, HTA	1	CN, URSS, Prostatectomie radicale, ACFA, HTA	0	Suivi	0	0	0	0	0	0	0	0	1	1	0	0
44	2012	Droite	M	0	65	1.73	21.7181	8.4	0	800	1	0	0	0	1	1	0		0	1	3	1	0	1	1	0	0	0	0	0	0		Cholecystectomie, cure de hernie discale	0	0	0	CN	1	0	0	0	0	0	0	0	0	0	0	0
45	2012	gauche	F	1	52	1.5	23.1111	10	0	760	1	0	0	0	0	0	0	50	1	1	3	1	0	1	0	1	1	0	0	0	0		0	0	0	0	1	1	0	0	0	0	0	0	0	0	0	0	0
46	2012	gauche	F	1	52	1.5	23.1111	9	0	760	1	1	0	0	1	1	0	70	0	1	3	1	1	0	1	0	0	0	0	0	0		0	1	1	0	1	0	0	0	0	0	0	0	0	1	1	1	0
47	2012	droite	H	0	70	1.64	26.0262	11	0	1190	1	0	0	1	1	1	0	80	1	1	2	1	1	0	1	0	0	0	0	0	0		0	0	0	0	0	1	0	0	0	0	0	0	0	1	0	1	0
48	2012	gauche	H	0	88	1.74	29.0659	7	0	900	1	0	0	0	1	1	0	60	0	1	2	0	0	0	1	0	0	0	0	0	0		0	0	0	0	0	0	0	0	0	0	0	0	0	0	0	0	0
49	2012	Droite	M	0	86	1.83	25.6801	9	0	800	1	0	0	0	0	0	0	90	0	1	4	1	0	1	1	0	0	0	0	0	0		cystinurie, LEC, URSS, Appendicectomie	1	cystinurie, CN, URSS, LEC	1	Suivi	0	0	0	0	0	0	0	0	1	1	0	0
50	2012	Gauche	M	0	86	1.83	25.6801	17	0	800	1	0	0	0	0	0	0	120	0	1	4	1	0	1	0	0	0	0	0	0	0		cystinurie, LEC, URSS, Appendicectomie	1	cystinurie, CN, URSS, LEC	1	Suivi	0	0	0	0	0	0	0	0	1	1	0	0
51	2012	Gauche	H	0	64	1.7	22.1453	4	0	550	1	0	0	0	1	0	0	60	0	0	3	1	0	1	1	0	0	0	0	0	0		PTH, cholecystectomie, HTA, URSS, LEC, polyomyélite	1	CN, URSSS, LEC	1	1	0	0	0	0	0	0	0	0	1	1	0	0
52	2012	GAuche	H	0	80	1.75	26.1224	4	0	390	1	0	0	0	0	0	0	60	0	0	3	1	1	0	1	0	0	0	0	0	0		1	0	0	0	1	1	0	0	0	0	0	0	0	0	0	0	0
53	2012	DROITE	H	0	66	1.8	20.3704	8	0	600	1	0	0	0	1	1	0	70	0	1	3	1	0	1	1	0	0	0	0	0	0		0	0	0	0	1	1	0	0	0	0	0	0	0	0	0	0	0
54	2012	GAUCHE	F	1	71	1.5	31.5556	15	0	500	1	1	0	0	0	0	0	60	0	1	3	1	0	1	1	0	0	0	0	0	0		1	0	0	0	1	0	0	0	0	1	0	0	0	0	0	0	URSS
55	2012	Gauche	M	0	66			6	0	800	1	0	0	0	1	1	0	50	0	1	4	1	1	0	1	0	0	0	0	0	0		asthme, ostéochondrite, amygdalectomie	0	0	1	CN	1	0	0	0	0	0	0	0	0	0	0	0
56	2012	Gauche	M	1	82	1.83	24.4857	4	0	500	1	0	0	0	1	1	0	40	0	1	3	0	0	0	1	0	0	0	0	0	0		CN	0	0	0	0	0	0	0	0	0	0	0	0	0	0	0	0
57	2012	Gauche	M	0	74	1.61	28.5483	8	0	800	1	0	0	0	1	1	0	60	0	1	3	1	1	0	1	0	0	0	0	0	0		tabagisme sevré depuis 1982, RTUP ,Hernie inguinale ,Cataracte bilatérale,n BPCO emphysémateuse post tabagique oxygéno dépendante, Colique néphrétique, Glaucome	1	CN, RTUP	0	CN	1	0	0	0	0	0	0	0	0	1	0	0
58	2012	Gauche	M	0	77	1.8	23.7654	10	0	660	1	0	0	0	1	1	0		0	1	3	1	0	1	0	0	0	0	0	0	0		NLPC, maladie lithisaique, spondylarthrite ankylosante, hépatite C	1	NLPC, URS,	0	CN	1	0	0	0	0	0	0	0	0	1	0	0
59	2012	Droite	M	1	95	1.67	34.0636	8	0	400	1	0	0	0	1	1	0	60	0	1	3	1	0	1	1	0	0	0	0	0	0		CN, HTA	1	CN	1	Suivi	0	0	0	0	0	0	0	0	1	1	0	0
60	2012	droite	F	1	70	1.74	23.1206	5	0	1050	1	0	0	0	0	0	0	90	0	0	3	1	1	0	1	0	0	0	0	0	0		1	1	1	0	1	0	0	0	0	0	0	0	0	1	1	0	0
61	2012	gauche	F	1	72	1.65	26.4463	6	0	885	1	0	0	0	1	1	0	30	0	0	3	0	0	0	1	0	0	0	0	0	0		PNAO	1	PNAO		PNAO	0	0	0	0	1	0	0	0	0	0	0	0
62	2012	gauche	F	1	51	1.65	18.7328	8	0	970	1	0	0	0	1	1	0	30	0	1	3	0	0	0	1	0	0	0	0	0	0		RGO, appendicectomie, asthme, HTA	0	0		CN	1	0	0	0	0	0	0	0	0	0	0	0
63	2012	Gauche	M	0	90	1.76	29.0548	17	0	500	2	0	0	1	1	1	0	60	0	1	9	0	0	0	1	0	0	0	0	0	0		ligamentolastie genou, appendicectomie, cure de varice, CN, SAOS, HTA, phlébite	1	CN, LEC		CN	1	0	0	0	0	0	0	0	0	1	1	LEC
64	2013	Gauche	M	0	70	1.8	21.6	8.6	0	600	1	0	0	0	1	1	0	100	0	1	3	1	1	0	0	0	0	0	0	0	0		Amygdales, végétations, hernies inguinales bilaterales, migraine	1	CNA	0	CN	1	0	0	0	0	0	0	0	1	0	0	0
65	2013	Gauche	M	0	76	180	23.456	4	0	500	1	0	0	0	0	1	0	30	0	1	3	0	0	0	1	0	0	0	0	0	0		Vagotomie chirurgicale pour ulcères gastriques récidivants, Ulcères gastriques: 5 épisodes	0	0	0	CN	1	0	0	0	0	0	0	0	0	0	0	0
66	2013	Gauche	M	0				11	0	850	1	0	0	1	1	1	0	90	0	1	3	1	1	0	1	0	0	0	0	0	0			0	0		CN	1	0	0	0	0	0	0	0	0	0	1	LEC
67	2013	Gauche	M	0	72	173	24.08	8	0	1200	1	0	0	0	1	1	0	105	0		3	1	0	1	1	0	0	0	0	0	0		CN	1	CN	1	CN	1	0	0	0	0	0	0	0	0	1	0	0
68	2013	Droite	M	0	78	167	27.967	7	0	500	1	0	0	0	0	0	0	60	0	1	3	1	0	1	1	0	0	0	0	0	0		Spina bifida, CN,	1	CN	1	CN	1	0	0	0	0	0	0	0	0	1	0	0
69	2013	Gauche	F	1	57	160	22.266	13	0	1000	1	0	0	0	1	1	0	125	0	0	3	1	0	1	1	1	1	0	0	0	0		0	0	0	0	CN	1	0	0	0	0	0	0	0	0	0	0	0
70	2013	Gauche	M	0	68	169	23.81	12	0	1000	3	1	0	0	0	0	0	95	0	0	3	1	0	1	1	1	1	0	0	0	0		CN, LEC, Chirurgie pouce, fibromyalgies, amygdalectomie	1	maladie lithiasique récidivante: CN, LEC, URS	1	CN	1	0	0	0	0	0	0	0	1	1	1	URSS
71	2013	Droite	M	0	72	170	24.913	3	0	500	4	0	0	0	0	0	0	105	0	1	4	1	0	1	1	0	0	0	0	0	0		HBP	1	HBP		hématurie + CN	1	0	1	0	0	0	0	0	0	0	0	0
72	2013	Gauche	M	0	87	1.88	24.6152	7.5	0	800	1	0	0	0	0	0	0	40	0	0	4	1	0	1	0	0	0	0	0	0	0		CN, LEC, URS, maladie croh resection ileale + colectomie droite, appendicectomie	1	CN, LEC, URS	1	CN	1	0	0	0	0	0	0	0	0	1	0	0
73	2013	Gauche	M	0	95	1.73	31.7418	8.5	0	1200	1	0	0	0	1	1	0	60	0	1	3	1	0	1	1	0	0	0	0	0	0		IDM	0	0	0	CN	1	0	0	0	0	0	0	0	0	0	0	0
74	2013	Gauche	M	0	125	1.74	41.2868	12	0	650	1	0	0	0	1	1	0	105	0	1	3	1	0	1	1	0	0	0	0	0	0		CN, obésité, appendicectomie	1	CN	0	PNAO	0	0	0	0	1	1	0	0	0	1	0	0
75	2013	Droite	M	0	105	1.75	34.2857	11	0	1300	1	0	0	0	1	1	0	90			3	1	0	1	1	0	0	0	0	0	0		HTA, Diabète de type 2, obesité, Gastrite	0	0		CN	1	0	0	0	0	0	0	0	0	0	0	0
76	2013	Droite	M	0	94	1.72	31.7739	9	0	500	3	0	0	0	1	1	0	45	0	0	3	0	0	0	1	0	0	0	0	0	0		CN multiples bilatérales, NLPC	1	CN multiples bilatérales, NLPC	cystinurie	CN	1	0	0	0	0	0	0	0	0	1	0	0
77	2013	Gauche	M	0	75	1.72	25.3515	9	0	800	1	0	0	0	1	1	0	90	0	1	3	1	0	1	1	0	0	0	0	0	0		hernie inguinale G, LEC, hernie discale	1	LEC, maladie lihiasique		CN	1	0	0	0	0	0	0	0	0	0	0	0
78	2013	Gauche	m	0	83	1.7	28.7197	4	0	375	1	0	0	0	1	1	0	90	0	0	3	0	0	0	1	0	0	0	0	0	0		0	cna	0	0	cna hyperalgique	1	0	0	0	0	0	0	0	0	0	0	0
79	2013	droite	f	1	56	1.6	21.875	7	0	750	2	0	0	0	1	1	0	90	0	0	3	1	0	1	1	0	0	0	0	0	0		0	0	0	0	cna hyperalgique	1	0	0	0	0	0	0	0	0	0	0	0
80	2013	Gauche	m	0	94	1.78	29.668	8	0	560	1	0	0	0	1	1	0	127	0	1	3	1	0	1	0	0	0	0	0	0	0		0	cna	cna hypealgique	0	cna hyperalgique	1	0	0	0	0	0	0	0	0	0	0	0
81	2013	droite	M	0	83	1.76	26.7949	4	0	500	1	0	0	1	1	1	0	50	0	1	3	1	0	1	1	0	0	0	0	0	0		0	0	0		suivi	0	0	0	0	0	0	0	0	1	0	1	1
82	2013	Gauche	m	0	68	1.7	23.5294	5	0	1200	1	0	0	0	1	1	0	20	0	0	3	0	0	0	1	0	0	0	0	0	0		0	0	0	1	cn	1	0	0	0	0	0	0	0	0	0	0	0
83	2013	Gauche	m	0	78	1.7	26.9896	6	0	590	1	0	0	0	1	1	0	90	0	1	3	0	0	0	1	0	0	0	0	0	0		FA, ait, avc	0	0	0	CN	1	0	0	0	0	0	0	0	0	0	0	0
84	2013	Gauche	M	0	63	1.69	22.0581	11	0	800	1	0	0	0	0	0	0	45	0	1	3	1	0	1	1	0	0	0	0	0	0		IDM stenté, DNID, carcinome épidermoïde de corde vocale traité par radiothérapie	0	0		fortuite	0	0	0	0	0	0	0	1	0	0	0	0
85	2013	Droite	m	0	65	1.78	20.5151	10	0	950	2	0	0	0	1	1	0	60	0	1	3	1	0	1	0	0	0	0	0	0	0		EP, decollement retine, hig, cecite, sad, RTUP,	1	Pyelonephrite droite, rtup	0	pnao	0	0	0	0	1	0	0	0	0	0	0	0
86	2013	droite	f	1	73	1.68	25.8645	5	0	450	1	0	0	0	1	1	0	100	0	1	3	1	0	1	1	0	0	0	0	0	0		app, hysterectomie,anneexectomie, ep recidive pertioneale	pnao	0	0	pnao	0	0	0	0	1	0	0	0	0	0	0	0
87	2013	droite	f	1	80	1.74	26.4236	5	0	320	1	0	0	0	1	1	0	65	0	0	3	1	0	1	0	0	0	0	0	0	0		hysterectomie,hct, migraine	0	0	0	CNA	1	0	0	0	0	0	0	0	0	0	0	0
88	2013	gauche	m	0	70	1.72	23.6614	9	0	1180	1	0	0	0	1	1	0	75	0	1	3	1	0	1	1	0	0	0	0	0	0		HTA, rgo, migraine, hc vertiges	0	0	0	cna	1	0	0	0	0	0	0	0	0	0	0	0
89	2013	gauche	f	1	70	1.65	25.7117	14	0	1370	1	0	0	0	1	0	1	60	0	0	3	1	0	1	0	0	0	0	0	0	0		app, hysterectomie,hta	jj lec, urr	0	0	CNA	0	0	0	0	1	0	0	0	0	1	0	0
90	2013	gauche	m	0	85	1.7	29.4118	13	0	450	1	0	0	0	1	0	1	115	0	0	4	1	0	1	0	0	0	0	0	0	0		AVC hémiparesie sequellaire, BPCO, hemiparesie sequellaire, IRC, sepsis	1	PNAO, maladie lithiasique	0	PNAO	0	0	0	0	1	0	0	0	0	0	0	0
91	2013	Droite	f	1	114	1.73	38.0901	6	0	640	1	0	0	0	1	1	0	120	0	0	3	1	0	1	1	0	0	0	0	0	0		sleeve gastrectomie	cna repetition	cna repetition	0	cna hyperalgique	1	0	0	0	0	0	0	0	0	0	0	0
92	2014	Droite	H	0	80	1.74	26.4236	7	0	700	1	0	0	0	1	1	0	50	0	1	3	0	0	0	1	0	0	0	0	0	0		epilepsie, AVC, HCT, AAA, pontage aortobiiliaque	0	0	0	CN	1	0	0	0	0	0	0	0	0	0	0	0
93	2014	Gauche	F	1	60	1.56	24.6548	8	0	2000	1	0	0	0	1	1	0	60	0	1	3	0	0	0	1	0	0	0	0	0	0		rein unique gauche	1	rein unique gauche	Normal	CN	1	0	0	0	0	0	0	0	0	0	0	0
94	2014	Droite	M	0	74	1.72	25.0135	15	0	1400	1	0	0	0	1	1	0	120	0	1	29	1	0	1	0	1	0	2	0	0	0		HTA, ACFA, Angor, AOMI, IRC, insuffisance cardiaque sur cardiomyopathie dilatée, PTH droite, hématome du psoas, alcoolisme sevré	0	0	0	CN	1	0	0	0	0	0	0	0	0	0	0	0
95	2014	gauche	H	0	87	1.55	36.2123	5	0	300	1	0	0	0	1	1	0	90	0	1	3	0	0	0	1	0	0	0	0	0	0		nephrectomie droite (IU rein détruit)	0	0	1	CN	1	0	0	0	0	0	0	0	0	0	0	0
96	2014	gauche	H	0	70	1.83	20.9024	5	0	750	1	0	0	0	0	0	0	70	0	1	3	1	0	1	0	0	0	0	0	0	0		0	0	0	1	CN	1	0	0	0	0	0	0	0	0	0	0	0
97	2014	gauche	F	0	95	1.57	38.5411	8	0	940	1	0	0	0	0	0	0	45	0	1	3	1	0	1	1	0	0	0	0	0	0		PTH bilatéral, cholecystectomie, hysterectomie, peritonite, asthme, bpco	0	0	0	PNAO	0	0	0	0	1	0	0	0	0	0	0	0
98	2014	gauche	M	0	82	1.72	27.7177	12	0	1100	1	0	0	0	0	0	0	30	0	1	3	1	0	1	1	0	0	0	0	0	0		0	1	F grade 3 rein G	0	fortuite	0	0	0	0	0	0	0	1	1	0	0	0
99	2014	droite	F	1	54	1.63	20.3244	7	0	1100	1	0	0	0	0	0	0	70	0	1	3	1	0	1	1	0	0	0	0	0	0		app, canal carpien droit	0	0	0	CN	1	0	0	0	0	0	0	0	0	0	0	0
100	2014	Gauche	m	0	67	1.69	23.4586	8	0	690	1	0	0	0	1	1	0	75	0	1	3	1	0	1	0	0	0	1	0	0	0		hta, hypothyroidie, avc sans sequelle, exerese papillomatose orale floride du vestibule supérieur gauche, peritonite appendiculaire, HIGche	0	0	0	cna + ira	1	0	0	0	0	0	0	0	0	0	0	0
101	2014	Gauche	F	1	100	1.65	36.7309	5	0	600	3	0	0	0	1	1	0	45	0	1	3	1	1	0	1	0	0	0	0	0	0		CN, dyslipidémie, obésité, VIH sous bithérapie, fissure anale, chirurgie glande parotide droite	1	CN	1	CN	1	0	0	0	0	0	0	0	0	1	0	0
102	2014	Droite	M	0	64	1.87	18.3019	3	0	400	1	0	0	0	0	1	0	50	0	1	3	0	0	0	1	0	0	0	0	0	0		Appendicectomie	0	0	0	CN	1	0		0	0	0	0	0	0	0	0	0
103	2014	Gauche	M	0	95	1.85	27.7575	11	0	1300	1	0	0	0	0	0	0	75	0	1	4	1	0	1	1	0	0	0	0	0	0		CN	1	CN, URSS		CN	1	0	0	0	0	0	0	0	0	1	0	0
104	2014	Gauche	m	0	84	1.76	27.1178	6	0	940	1	0	0	0	1	1	0	75	0	0	3	1	0	1	0	0	0	0	0	0	0		amygdalectomie,appendicectomie, fract poignet	0	0	0	cna hyperalgique	1	0	0	0	0	0	0	0	0	0	0	0
105	2014	Gauche	M	0	90	1.71	30.7787	11	0	550	1	0	0	0	0	0	0	60	0	0	3	1	0	1	1	0	0	0	0	0	0		Cholecystectomie	0	0	0	CN	1	0	0	0	0	0	0	0	0	0	0	0
106	2014	Droite	M	0	86	1.66	31.2092	8	0	1100	1	0	0	0	0	0	0	60	0	1	3	1	0	1	1	0	0	0	0	0	0		HBP, diabète type 2, HTA, hépatite virale, carcinome hépato cellulaire, hernie inguinale, hépatectomie	1	HBP	1	fortuite	0	0	0	0	0	0	0	1	0	0	0	0
107	2014	Gauche	M	0	73	1.8	22.5309	5.5	0	600	1	0	0	0	0	0	0	105	0	1	3	1	0	1	1	0	0	0	0	0	0		HTA, Amygdalectomie	1	CN		CN	1	0	0	0	0	0	0	0	0	0	0	0
108	2014	Gauche	M	0	73	1.8	22.5309	5	0	350	1	0	0	0	0	0	0	105	0	1	3	1	0	1	1	0	0	0	0	0	0		HTA	0	0		CN	1	0	0	0	0	0	0	0	0	0	0	0
109	2014	Droite	M	0	68	1.74	22.46	7	0	130	1	0	0	0	0	0	0	90	0	0	5	1	0	1	1	1	1	0	0	0	0		syndrome dépressif, hémophilie B, VIH, VHC, crise convulsives,	1	trouble de la fonction érectile		IRA	0	0	0	0	0	0	0	1	0	0	0	0
110	2014	gauche	F	1	115	1.61	44.3656	9	0	300	1	0	0	0	1	1	0	90	0	1	3	0	0	0	1	0	0	0	0	0	0		HTA, DT2, HCT, cataracte	1	PNAO	1	PNAO	0	0	0	0	1	0	0	0	0	0	0	0
111	2014	gauche	F	1	78	1.58	31.245	8	0	800	1	0	0	0	1	1	1	40	0	1	5	1	0	1	1	1	0	1	0	0	0		HCT,n hernie hiatale, SAS, maladie lithiasique, cervicocystopexie	1	maladie lithiasique	0	pnao	0	0	0	0	1	0	0	0	0	1	0	0
112	2015	gauche	f	1	80	1.58	32.0461	5	0	900	1	0	0	1	0	0	0	50	0	1	3	1	1	0	1	0	0	0	0	0	0		HTA, polyarthite, dnid, hysterectomie	0	0	1	echec lec	0	0	0	0	0	0	0	0	0	1	1	LEC
113	2015	Gauche	m	0	115	1.87	32.8863	6	0	1400	1	0	0	0	0	0	0	60	0	0	3	1	0	1	1	0	0	0	0	0	0		Ureteroscopi, appendicectomie, luxation coude	0	0		CN	1	0	0	0	0	0	0	0	0	0	0	0
114	2015	droite	F	1	62	1.6	24.2187	20	1	617											3				0								maladie lithiasique, LEC, lithotomie endovésicale
115	2015	gauche	M	0	80	1.73	26.7299	10	0	700	3	1	0	0	1	1	0	60	0	1	3	1	0	1	1	0	0	0	0	0	0		CN, URSS	1	CN, URSS		Suivi	0	0	0	0	0	0	0	0	1	1	1	URSS
116	2015	droite	M	0	57	1.67	20.4382	6	0	500	1	1	0	0	1	1	0	90	0	1	3	0	0	0	1	0	0	0	0	0	0		IMC, Trachéotomie, alimentation par jéjunostomie, Rétraction des membres supérieurs et inférieurs	1	PNO, URSS	1	Suivi	0	0	0	0	0	0	0	0	1	1	1	URSS
117	2015	Gauche	F	1	60	1.69	21.0077	5	0	900	1	0	0	0	1	1	0	50	0	1	2	0	0	0	1	0	0	0	0	0	0		hystérectomie pour fibrome, ovariectomie	0	0	0	CN	1	0	0	0	0	0	0	0	0	0	0	0
118	2015	gauche	M	0	84	1.9	23.2687	6	0	700	1	0	0	0	0	0	0	60	0	0	3	0	0	0	1	0	0	0	0	0	0		Amygdalectomie	0	0	0	CNA	1	0	0	0	0	0	0	0	0	0	0	0
119	2015	Droite	F	1	70	1.55	29.1363	7	0	900	2	0	0	0	1	1	0				3				0					0	0		hypothyroïdie, PNAO, CN, obésité	1	CN, PNAO	1	PNAO	0	0	0	0	1	1	0	0	0	1	0	0
120	2015	gauche	M	0	105	1.78	33.1398	6	0	500	1	0	0	0	1	1	0	60	0	1	4	0	0	0	1	0	1	0	0	0	0		HTA, DNID (neuropathie), IDM (stent), SAOS, appendicectomie	1	CN, PNAO, kyste renal D 2F	1	PNAO	0	1	0	0	1	0	0	0	0	1	0	0
121	2015	gauche	M	0	73	1.7	25.2595	8	0	1000	1	0	0	0	1	1	0	110	1	1	3	1	0	1	1	0	0	0	0	0	0		ADK prostatique (radiotherapie), cure hernie inguinale, appendicectmie	1	ADK prostate	1	CN	1	0	0	0	0	0	0	0	0	0	0	0
122	2015	gauche	M	0	71	1.76	22.921	5	0	730	1	0	0	0	1	1	0	80	0	0	3	0	0	0	1	0	0	0	0	0	0		appendicectomie	0	0	1	CN	1	0	0	0	0	0	0	0	0	0	0	0
123	2015	gauce	M	0	63	1.8	19.4444	7	0	600	1	0	0	0	1	1	0	125	0	1	3	1	0	1	1	0	0	0	0	0	0		maladie lithiasique	1	CNA	1	CNA	1	0	0	0	0	0	0	0	0	1	0	0
124	2015	Droite	M	0	89	1.74	29.3962	6	0	600	1	0	0	0	1	1	0	30	0	1	1	0	0	0	1	0	0	0	0	0	0		appendicectomie, cure fissure anale	0	0		CN	1	0	0	0	0	0	0	0	0	0	0	0
125	2015	gauche	F	1	52	1.6	20.3125	4	0	700	1	0	0	0	1	1	0	70	0	1	3	1	0	1	1	0	0	0	0	0	0		Appendicectomie, hserectomie, throïdectmie	0	0	0	CN	1	0	0	0	0	0	0	0	0	0	0	0
126	2015	gauche	f	1	77	1.58	30.8444	8	0	800	1	0	0	0	1	1	0	45	0	1	3	1	0	1	1	0	0	0	0	0	0		HTA, polyglobulie,maladie cacci ricci, thrombophilie, hysterectomie, hernie discale, CNA recidivante	1	CNA recidivante		PNAO	0	0	0	0	1	0	0	0	0	0	0	0
127	2015	Droite	H	0	78	1.77	24.8971	11	0	1400	1	0	0	0	1	1	0	120	0	1	3	1	0	1	1	0	0	0	0	0	0		syndrome jonction pyélo urétérale, prostatectomie radicale, maladie lithiasique, HTA, appendicectomie	1	syndrome jonction pyélo urétérale, prostatectomie radicale	1	CN	1	0	0	0	0	0	0	0	0	0	0	0
128	2015	gauche	f	1	57	1.58	22.8329	14	0	1130	1	0	0	0	1	0	1	75	0	0	3	1	0	1	1	0	0	0	0	0	0		hpothyroidie, thyroidectomie totale, TV, cesarienne	0	0		PNAO	0	0	0	0	1	0	0	0	0	0	0	0
129	2015	droite	m	0	100	1.73	33.4124	7	0	1300	1	0	0	0	1	1	0	85	0	0	3	1	0	1	1	0	0	0	0	0	0		amygdalectomie	0	0	1	CNA	1	0	0	0	0	0	0	0	0	0	0	0
130	2015	droite	m	0	68	1.73	22.7204	8	0	1200	1	0	0	0	0	0	0	60	1	1	3	1	0	1	1	0	0	0	0	0	0		urethroomie endoscopique sur stenose uretrale	1	urethroomie endoscopique sur stenose uretrale		IU recidivante	0	0	0	1	0	0	0	0	0	0	0	0
131	2015	droite	m	0	85	1.7	29.4118	8	0	500	1	0	0	0	0	0	0	55	0	1	3	1	0	1	1	0	0	0	0	0	0		lombalgie chronique	0	0	1	fortuite	0	0	0	0	0	0	0	1	0	0	0	0
132	2009	droite	M	0	65	1.7	22.4913	10	0	450	3	0	0	0	0	0	0	80	0	1	2	1	0	1	1	0	0	0	0	0	0		myopathie	1	CN, URS, LEC	NR	CN, suivi	1	0	0	0	0	0	0	0	1	1	0	0
133	2009	gauche	M	0	65	1.7	22.4913	8	0	450	1	0	0	0	0	0	0	80	0	1	2	1	0	1	0	0	0	0	0	0	0		myopathie	1	CN, URS, LEC	NR	CN, suivi	1	0	0	0	0	0	0	0	1	1	0	0
134	2009	Gauche	M	0	62	1.72	20.9573	10	0	850	2	0	0	0	0	0	0	150	1	1	3	1	0	1	1	0	0	0	0	0	0		amyg, polykystose rénale	0		NR	CN	1	0	0	0	0	0	0	0	0	0	0	0
135	2009	Gauche	F	1	53	1.63	19.9481	9	0	420	2	0	0	0	0	0	0	60	0	1	2	0	0	0	1	0	0	0	0	0	0		non	1	infections à répétion	NR	hématurie	0	0	1	1	0	0	0	0	0	0	0	0
136	2009	Droite	M	0	75	0		6	0	1500	1	0	0	0	1	1	0	42	0	1	4	0	0	0	1	0	0	0	0	0	0		ACFA, cure hernie inguinale	1	CN	NR	CN	1	0	0	0	0	0	0	0	0	1	0	0
137	2009	Gauche	M	0	77	1.74	25.4327	13	0	255	1	0	0	0	1	1	0	125	0	1	2	1	0	1	0	0	0	0	0	0	0		app	1	CN à répétition	NR	CN, IU	1	0	0	1	0	0	0	0	0	1	0	0
138	2009	Gauche	M	0	79	1.75	25.7959	7	0	800	2	0	0	0	1	1	0		0	1	3	1	0	1	1	0	0	0	0	0	0		DNID, AVC, thyroidectomie, HTA	1	prostatite, CN, PNO	hypercalciurie	PNO	0	0	0	0	1	0	0	0	0	1	0	0
139	2009	Gauche	M	0	79	1.76	25.5036	18	0	660	2	0	0	0	0	0	0	90	0	1	3	1	0	1	0	0	0	0	0	0	0		déficit fact IX, OP, polype colique, Berger, greffe rénale x2, HTA	1	greffe x2	hypocitraturie, hyperoxalurie	hématurie	0	0	1	0	0	0	0	0	0	0	0	0
140	2009	Gauche	M	0	74	1.77	23.6203	11	0	1330	1	0	0	0	0	0	0	120	0	1	2	1	0	1	0	0	0	0	0	0	0		SPA, varices, all iode, plastie JPU	1	CN, plastie JPU	NR	douleur lombaire, hématurie	0	1	1	0	0	0	0	0	0	1	0	0
141	2009	Droite	M	0	80	0		10	0	850	1	0	0	0	1	1	0	55	0	1	7	1	1	0	0	0	0	0	0	0	0		AVC, hémiparésie, dysphasie, HTA, sclérodermie, athérome carotide, all iode, TVP, thrombose artère fémorale, AVC ischémique, syndrome raynaud bilatéral, pancréatite, TIH, rein droit unique foncitonnel, PTH	1	Rein unique	hypocitraturie, hypomagnésurie	CN	1	0	0	0	0	0	0	0	0	0	0	0
142	2009	Droite	M	0	105	1.8	32.4074	4	0	500	3	0	0	0	0	0	0	50	0	1	3	1	1	0	1	0	0	0	0	0	0		HTA, cholecystectomie, SAS, all iode	1	maladie lithiasique bilat	hyperuricurie, hyperoxalurie, hypercalciurie	CN, douleur lombaire	1	1	0	0	0	0	0	0	0	1	0	0
143	2009	Droite	M	0	83	1.78	26.1962	6	0	1200	1	1	0	0	1	1	0	100			2	1	0	1	1	0	0	0	0	0	0		UGD	1	PR, maladie lithiasique	NR	fortuite	0	0	0	0	0	0	0	1	0	1	1	URSS
144	2009	Gauche	M	0	67	1.69	23.4586	10	0	1700	2	0	0	0	0	0	0	55			5	1	0	1	0	1	0	1	0	0	0		leiomyome œsophage	1	prostatite, RTUP, tuberculose rein G	Normal	fortuite	0	0	0	0	0	0	0	1	0	0	0	0
145	2009	Droite	F	1	80	1.57	32.4557	24	1	500	1	0	0	0	0	0	0	180	0	1	2	1	0	1	0	0	0	0	0	0	0		non	1	cancer rein droit, tumorectomie, lithi récidivantes	cystinurie	suivi	0	0	0	0	0	0	0	0	1	1	0	0
146	2009	Gauche	F	1	50	1.61	19.2894	7	0	800	2	0	0	0	1	1	0	50	0	1	2	0	0	0	1	0	0	0	0	0	0		non	1	CN	hypercalciurie	CN	1	0	0	0	0	0	0	0	0	1	0	0
147	2009	Droite	M	0	74	1.83	22.0968	12	0	1100	1	1	0	0	1	1	0	140			4	1	0	1	0	0	0	0	0	0	0		sarcoidose	1	lithiase récidivantes, NLPC, LEC, URS, CN, cure JPU droite 2002	NR	suivi, 2° temps	0	0	0	0	0	0	0	0	1	1	1	URSS
148	2009	Gauche	M	0	82	1.64	30.4878	14	0	1050	1	0	0	0	1	0	0	160	0	1	5	1	0	1	0	0	0	0	0	0	0		HTA, SAS, diabète, bicytopénie, IDM, arthite chronique	1	PR, orchidectomie, maladie lithiasique	NR	infection	0	0	0	1	0	0	0	0	0	1	0	0
149	2009	Droite	F	1	51	1.59	20.1733	9.5	0	1010	1	0	0	0	0	0	0	35			2	1	0	1	1	0	0	0	0	0	0		endométriose coelio	1	maladie lithiasique	Normal	CN	1	0	0	0	0	0	0	0	0	1	0	0
150	2009	Gauche	M	0	50	1.67	17.9282	7	0	750	1	0	0	0	0	0	0	55	1	1	3	1	0	1	0	0	0	0	0	0	0		non	1	maladie lithiasique, URR, LEC	hyperoxalurie	CN, hématurie	1	1	1	0	0	0	0	0	0	1	0	0
151	2009	Droite	F	1	55	1.71	18.8092	19	0	900	3	0	0	0	0	0	0	200	0	1	4	1	0	1	0	1	0	1	0	0	0		tétraplégie sur SEP évoluée, colostomie, ostéoporose	1	maladie lithiasique	NR	suivi	0	0	0	0	0	0	0	0	1	0	0	0
152	2009	Droite	F	1	66	1.6	25.7812	4	0	450	1	0	0	0	1	1	0	25	0	0	2	0	0	0	1	0	0	0	0	0	0		HTA, cholecystectomie	0		NR	CN	1	0	0	0	0	0	0	0	0	0	0	0
153	2009	Droite	F	1	103	1.62	39.2471	12	0	480	3	0	0	0	1	1	0	135	0	0	3	1	0	1	0	0	0		0	0	0		obésité, all iode, kyste ov, cancer sein, diab	1	rein droit hypofl, infections urinaires, CI décubitus ventral pour NLPC	NR	IU	0	0	0	1	0	0	0	0	0	0	1	URSR
154	2009	Gauche	F	1	76	1.64	28.257	45	1	780	1	0	1	0	1	0	1	260			11	1	0	1	1	0	0	0	0	0	0		DNID	1	pyelo, NLPC G corall	NR	fortuite	0	0	0	0	0	0	0	1	0	0	1	NLPC
155	2009	Droite	M	0	77	1.74	25.4327	3	0	250	1	1	0	0	0	0	0	60	0	1	6	1	1	0	1	1	0	1	0	0	0		app	1	CN à répétition	hypercalciurie	douleur lombaire	0	1	0	0	0	0	0	0	0	1	1	URSS
156	2009	Gauche	M	0	77	1.74	25.4327	5.4	0	250	1	1	0	0	0	0	0	60	0	1	6	1	1	0	1	1	0	1	0	0	0		app	1	CN à répétition	hypercalciurie	douleur lombaire	0	1	0	0	0	0	0	0	0	1	1	URSS
157	2009	Droite	M	0	87	1.69	30.4611	5	0	1100	3	0	0	0	1	1	0	85	0	1	5	1	0	1	0	0	0	0	0	0	0		cure éventration, infection chronique pseudomonas	1	rein fer à cheval, PNO, LEC, NLPC	NR	PNO, sepsis	0	0	0	0	1	1	0	0	0	1	0	0
158	2009	Gauche	F	1	51	1.59	20.1733	6	0	540	3	0	0	0	0	0	0	60			2	1	0	1	1	0	0	0	0	0	0		endométriose coelio	1	maladie lithiasique	Normal	suivi	0	0	0	0	0	0	0	0	1	1	0	0
159	2009	Gauche	F	1	60	1.65	22.0386	14	0	1200	3	0	0	0	1	1	0		0	1	2	1	0	1	0	0	0	0	0	0	0		non	0		NR	PNO	0	0	0	0	1	0	0	0	0	0	0	0
160	2009	Droite	M	0	46			30	1	420	1	0	1	0	1	1	0	65	0	1	3	1	1	0	1	0	0	0	0	0	0		microPAN, IMC	1	NPC g, NLPC d, vessie neuro,	NR	IR	0	0	0	0	0	0	0	0	0	0	1	NLPC
161	2009	Gauche	M	0	86	1.89	24.0755	12	0	760	2	0	0	0	0	0	0	100	0	1	3	1	0	1	1	0	0	0	0	0	0		non	1	NLPC x2, lithiase récidivantes de cystine	cystinurie	suivi	0	0	0	0	0	0	0	0	1	1	0	0
162	2009	Droite	M	0	70	1.83	20.9024	6	0	560	3	0	0	0	1	1	0	35	0	1	2	1	0	1	1	0	0	0	0	0	0		colite clostridium, polytrauma	1	lithiase	NR	PNO	0	0	0	0	1	0	0	0	0	1	0	0
163	2009	gauche	F	1	103	1.62	39.2471	6	0	530	2	1	0	0	0	0	0	120	1	1	3	1	0	1	1	0	0	0	0	0	0		obésité, all iode, kyste ov, cancer sein, diab	1	rein droit hypofl, infections urinaires, CI décubitus ventral pour NLPC	NR	IU	0	0	0	1	0	0	0	0	1	0	1	URSS
164	2009	Droite	M	0	87	1.69	30.4611	10		1000	3	1	0	0	1	1	0	145	0	1	5	1	0	1	0	0	0	0	0	0	0		cure éventration, infection chronique pseudomonas	1	rein fer à cheval, PNO, LEC, NLPC	NR	suivi, 2°temps	0	0	0	0	0	0	0	0	1	1	1	URSS
165	2009	Gauche	F	1	60	1.65	22.0386	11	0	1200	3	1	0	0	1	1	0	90	0	0	2	1	0	1	1	0	0	0	0	0	0		non	0		NR	PNO, 2° temps	0	0	0	0	1	0	0	0	0	0	1	URSS
166	2009	Droite	M	0	74	1.6	28.9062	19	0	1310	3	0	0	0	0	1	0	110	0	1	3	1	0	1	1	0	0	0	0	0	0		HTA, DNID	1	LEC, rein fer à cheval	NR	fortuite	0	0	0	0	0	0	0	1	0	0	0	0
167	2009	Gauche	F	1	66	1.6	25.7812	11	0	600	2	0	0	0	1	1	0	75	0	1	3	1	0	1	1	0	0	0	0	0	0		néo sein, PTH, prolapsus	0		NR	PNO	0	0	0	0	1	0	0	0	0	0	0	0
168	2009	Droite	M	0	71	1.77	22.6627	7	0	900	2	0	0	0	1	1	0	70	0	1	3	1	1	0	1	0	0	0	0	0	0		amyg	1	CN	NR	CN	1	0	0	0	0	0	0	0	0	1	0	0
169	2009	Gauche	F	1	76	1.55	31.6337	6	0	930	2	0	0	0	1	1	1	100	0	0	3	1	1	0	1	0	0	0	0	0	0		spina bifida	1	bricker, LEC g	NR	PNO	0	0	0	0	1	0	0	0	0	0	0	0
170	2009	Gauche	F	1	56	1.7	19.3772	13	0	550	1	0	0	1	1	1	0	100			2	1	0	1	1	0	0	0	0	0	0		non	1	CN récidivantes, URS g, PNO 94, atrophie rein G	NR	CN, douleur lombaire	1	1	0	0	0	0	0	0	0	1	1	LEC
171	2009	Gauche	M	0	87	1.83	25.9787	7	0	350	5	1	0	1	0	0	0	45	0	1	2	1	0	1	1	1	0	1	0	0	0		app	1	maladie lithiasique, cystinurie, LEC, URS, percut	cystinurie	suivi	0	0	0	0	0	0	0	0	1	1	1	LEC
172	2009	Droite	M	0	73	1.69	25.5593	11	0	1200	1	0	0	0	0	0	0	50	1	1	2	1	0	1	1	0	0	0	0	0	0		péritonite app, Dupuytren	1	CN	NR	suivi	0	0	0	0	0	0	0	0	1	1		0
173	2009	Gauche	M	0	87	1.72	29.4078	6	0	850	4	0	0	0	1	1	0	110	0	1	5	1	0	1	1	0	0	0	0	0	0		polyarthrite rhum, AOMI, HTA, prostatectomie, CN, URSS, LEC	1	néo prostate	NR	infection urinaire, suivi	0	0	0	1	0	0	0	0	1	0	0	0
174	2009	Gauche	M	0	74	1.6	28.9062	13	0	1310	1	1	0	0	1	1	0	120	0	1	3	1	0	1	1	0	0	0	0	0	0		HTA, DNID	1	LEC, rein fer à cheval	NR	fortuite, suivi	0	0	0	0	0	0	0	1	1	0	1	URSS
175	2009	Droite	F	1	65	1.65	23.8751	8	0	560	1	0	0	0	1	1	0	85	0	1	3	1	1	0	1	0	0	0	0	0	0		diabète, HTA	0		hypomagnésurie	PNO	0	0	0	0	1	0	0	0	0	0	0	0
176	2009	Droite	F	1	63	1.6	24.6094	12	0	700	2	0	0	0	1	1	0	70	0	1	2	1	0	1	1	0	0	0	0	0	0		adénome parathyroide	1	CN récidivantes	hyperpara primaire	CN	1	0	0	0	0	0	0	0	0	1	0	0
177	2009	Droite	M	0	113	1.82	34.1142	9	0	410	3	0	0	0	1	1	0	35	0	1	2	1	0	1	0	0	0	0	0	0	0		AVH, sepsis, IRA et PNA obstr, dupuytren psoriasis	1	PNO, sepsis	hyperuricurie	PNO, sepsis	0	0	0	0	1	1	0	0	0	0	0	0
178	2009	Droite	F	1	60	1.63	22.5827	19	0	730	1	0	0	0	0	0	0	145	0	1	2	1	0	1	0	0	0	0	0	0	0		non	0		NR	douleur lombaire, infection urinaire	0	1	0	1	0	0	0	0	0	0	0	0
179	2009	Droite	M	0	49	1.7	16.955	9	0	645	1	0	0	0	1	0	0	100	0	1	4	1	0	1	1	1	1	0	0	0	0		SCA stenté sous plavix, artérite, mal de Pott, gastrectomie	0		NR	CN	1	0	0	0	0	0	0	0	0	0	0	0
180	2009	Droite	M	0	87	1.69	30.4611	11	0	950	2	1	0	0	1	1	0	125	0	1	6	1	0	1	0	0	0	0	0	0	0		cure éventration, infection chronique pseudomonas	1	rein fer à cheval, PNO, LEC, NLPC	NR	suivi pour FR	0	0	0	0	0	0	0	0	1	1	1	URSS
181	2009	Gauche	M	0	74	1.71	25.3069	5	0	540	2	0	0	0	1	1	0		0	1	2	1	0	1	1	1	1	0	0	0	0		non	1	CN à répétition	NR	CN	1	0	0	0	0	0	0	0	0	1	0	0
182	2009	Gauche	F	1	76	1.64	28.257	10	0	780	2	1	1	0	1	1	0	110	0	1	3	1	1	0	0	0	0	0	0	0	0		DNID	1	pyélo, NLPC	NR	fortuite, 3° temps	0	0	0	0	0	0	0	1	1	0	1	URSS
183	2009	Droite	F	1	80	1.57	32.4557	8	0	500	2	1	0	0	1	1	0	75	0	1	2	1	0	1	0	1	0	1	0	0	0		non	1	cancer rein droit, tumorectomie, lithi récidivantes	cystinurie	CN	1	0	0	0	0	0	0	0	0	1	1	URSS
184	2009	Gauche	M	0	82	1.86	23.7022	4	0	850	1	0	0	0	1	1	0	45			2	1	0	1	1	0	0	0	0	0	0		IM, RGO, UGD, ACFA, cure hernie, goutte, valve mitrale	1	CN	Normal	CN	1	0	0	0	0	0	0	0	0	1	0	0
185	2009	Gauche	F	1	52	1.6	20.3125	7	0	870	1	0	0	1	0	0	0	65	1	1	4	1	1	0	1	1	1	0	0	0	0		basedow, vitiligo	0		NR	CN	1	0	0	0	0	0	0	0	0	0	1	LEC
186	2009	Gauche	M	0	65	1.69	22.7583	8.5	0	1200	2	0	0	0	1	1	0	55	0	1	2	1	1	0	1	0	0	0	0	0	0		non	1	CN	normal	CN	1	0	0	0	0	0	0	0	0	1	0	0
187	2009	Droite	M	0	73	1.8	22.5309	8	0	700	1	0	0	0	1	1	0	20	0	0	2	0	0	0	1	0	0	0	0	0	0		lig croisés, œdème quincke paracétamol, app, amyg	0		NR	CN	1	0	0	0	0	0	0	0	0	0	0	0
188	2009	Gauche	M	0	90	1.8	27.7778	14	1	1100	1	0	0	0	1	1	0	55	0	1	2	1	1	0	0	0	0	0	0	0	0		non	1	prostatite chronique, JPU g opérée	NR	infection urinaire	0	0	0	1	0	0	0	0	0	0	0	0
189	2009	Droite	F	1	88	1.68	31.1791	10	0	600	2	0	0	0	0	0	0	70	0	1	5	1	0	1	1	0	0	0	0	0	0		HTA, pyélo, hyperpara	1	lithiases, pyélo, CN récidivantes	Normal	CN	1	0	0	0	0	0	0	0	0	1	0	0
190	2009	Gauche	M	0	90	1.81	27.4717	9	0	1140	2	0	0	1	0	0	0		0	0	2	1	0	1	0	0	0	0	0	0	0		péritonite app	0		hypercalciurie	CN	1	0	0	0	0	0	0	0	0	1	1	LEC
191	2009	Gauche	M	0	90	1.71	30.7787	16	0	770	1	1	0	0	0	0	0		0	1	1	1	0	1	1	0	0	0	0	0	0		non	1	cystotomie à 5 ans, LEC, NLPC, URS, cystinurie familiale	cystinurie	douleur lomabire, suivi	0	1	0	0	0	0	0	0	1	1	1	URSS
192	2009	Gauche	M	0	90	1.81	27.4717	9	0	900	2	0	0	1	1	1	0	215	0	1	2	1	0	1	1	0	0	0	0	0	0		péritonite app	0		hypercalciurie	CN	1	0	0	0	0	0	0	0	0	1	1	LEC
193	2009	Droite	M	0	82	1.8	25.3086	17	0	1430	2	0	0	0	0	0	0	110	0	1	3	1	0	1	1	0	0	0	0	0	0		IM, cure hernie	1	CN	hypercalciurie	CN	1	0	0	0	0	0	0	0	0	1	0	0
194	2010	Droite	M	0	86	1.78	27.143	2	0	250	1	0	0	0	1	1	0	120	0	1	2	1	0	1	1	0	0	0	0	0	0		RGO	0	1	NR	CN	1	0	0	0	0	0	0	0	0	1	0	0
195	2010	Gauche	F	1	70	1.65	25.7117	7	0	250	2	0	0	0	1	1	0	120	0	1	3	1	0	1	1	0	0	0	0	0	0		IRC,HTA,	prolapsus	0	NR	suivi	0	0	0	0	0	0	1	0	0	1	0	0
196	2010	Gauche	M	0	95	1.83	28.3675	15	0	1055	2	0	0	0	1	1	0	180	0	1	2	1	1	0	1	0	0	0	0	0	0		canal lombaire éroit	0	1	hyperuricurie,hyperoxalurie,hypercalciurie	CN	1	0	0	0	0	0	0	0	0	1	1	LEC
197	2010	Gauche	M	0	79	1.83	23.5898	6	0	1070	2	0	0	0	0	0	0	100	0	1	2	1	0	1	1	0	0	0	0	0	0		sarcoidose	sd JPU D	1	hypercalciurie	suivi	0	0	0	0	0	0	0	0	1	1	0	0
198	2010	Droite	F	1	61	1.65	22.4059	8	0	650	3	0	0	0	1	1	0		0	1	2	1	0	1	1	0	0	0	0	0	0		0	IU recidivante	1	RAS	CN	1	0	0	0	1	1	0	0	0	1	0	0
199	2010	Droite	F	1	76	1.65	27.9155	2	0	250	1	0	1	0	0	0	0	60	0	1	2	0	0	0	1	0	0	0	0	0	0		HTA	0	1	hypercalciurie,hyperuricurie	suivi	0	0	0	0	0	0	0	0	1	1	1	NLPC
200	2010	Droite	M	0	98	1.81	29.9136	4	0	450	1	0	0	0	1	1	0	90	0	1	2	1	0	1	1	0	0	0	0	0	0		rein unique fonctionnel	0	0	hypercalciurie	CN	1	0	0	0	0	0	0	0	0	0	0	0
201	2010	Gauche	M	0	93	1.68	32.9507	4	0	400	2	0	0	0	0	0	0	80	0	1	2	1	0	1	1	0	0	0	0	0	0		HTA,SAS	0	1	NR	suivi	0	0	0	0	0	0	0	0	1	1	0	0
202	2010	Gauche	M	0	75	1.81	22.8931	4	0	800	2	0	0	1	1	1	0	80	0	1	2	1	1	0	1	0	0	0	0	0	0		0	0	0	0	Hematurie	0	0	1	0	0	0	0	0	0	0	0	LEC
203	2010	Gauche	F	1	72	1.52	31.1634	15	0	500		0	0	1	1	1	0	40	0	1	3	1	1	0	1	0	0	0	0	0	0		Parkinson, HTA, AIT	0	0	NR	suivi	0	0	0	0	0	0	0	0	1	1	0	0
204	2010	Gauche	M	0	75	1.76	24.2123	20	1	500	1	1	0	0	1	1	0	170	0	1	2	1	0	1	0	0	0	0	0	0	0		0	PR + colostomie	1	NR	suivi	0	0	0	0	0	0	0	0	1	1	1	URSS
205	2010	Gauche	M	0	83	1.76	26.7949	8	0	1000	2	0	0	1	1	1	0		0	1	2	1	1	0	1	0	0	0	0	0	0		0	0	0	NR	PNO	0	0	0	0	1	1	0	0	1	0	0	LEC
206	2010	Gauche	F	1	70	1.61	27.0051	14	0	1200	2	0	0	0	1	0	0	120	0	1	3	1	0	1	0	0	0	0	0	0	0		SEP,Asthme, tétraplégie flasque	1	LEC, CN, JJ	NR	suivi	0	0	0	0	0	0	0	0	1	1	0	0
207	2010	Droite	F	1	53	1.53	22.6409	4	0	400	1	0	0	0	1	1	0	70	0	1	2	1	0	1	1	0	0	0	0	0	0		0	0	0	0	CN	1	0	0	0	0	0	0	0	0	0	0	0
208	2010	Droite	F	1	38	1.43	18.5828	4	0	400	1	0	0	0	1	1	0	40	0	1	0	0	0	0	1	0	0	0	0	0	0		0	0	0	RAS	CN	1	0	0	0	0	0	0	0	0	0	0	0
209	2010	Droite	F	1	80	1.54	33.7325	5	0	300	2	1	0	0	0	0	0	90	0	1	2	1	1	0	1	0	0	0	0	0	0		cancer rein droit, HTA	Cystinurie	0		suivi	0	0	0	0	0	0	0	0	1	1	1	URSS
210	2010	Droite	M	0	79	1.83	23.5898	12	0	1070	1	1	0	1	0	0	0	130	0	1	2	1	0	1	0	0	0	0	0	0	0		sarcoidose	sd JPU D	1	hypercalciurie	suivi	0	0	0	0	0	0	0	0	1	1	0	1
211	2010	Droite	M	0	84	1.78	26.5118	6	0	600	1	0	0	0	1	1	0	60	0	1	2	0	0	0	1	0	0	0	0	0	0		0	0	0	NR	CN	1	0	0	0	0	0	0	0	0	0	0	0
212	2010	Gauche	M	0	82	1.62	31.2452	6	0	1500	1	0	0	1	1	1	0	70	0	1	2	1	1	0	1	0	0	0	0	0	0		0	0	0	NR	CN	1	0	0	0	0	0	0	0	0	0	1	LEC
213	2010	Gauche	M	0	75	1.76	24.2123	10	0	500	2	1	0	0	1	1	0	180	0	1	2	1	0	1	0	0	0	0	0	0	0		0	PR + colostomie	1	NR	suivi	0	0	0	0	0	0	0	0	1	1	1	URSS
214	2010	Droite	M	0	70	1.65	25.7117	5	0	900	1	0	0	1	1	1	0	55	0	1	1	1	1	0	1	0	0	0	0	0	0		meningite	0	0	RAS	PNO	1	0	0	0	1	1	0	0	0	0	1	LEC
215	2010	Droite	M	0	76	1.82	22.9441	7	0	350	1	0	0	1	1	1	0	100	0	1	2	1	0	1	1	0	0	0	0	0	0		0	0	1		CN	1	0	0	0	0	0	0	0	1	1	0	0
216	2010	Gauche	F	1	86	1.62	32.7694	4	0	800	2	0	0	1	1	1	0	90	0	1	2	1	1	0	1	0	0	0	0	0	0		UGD,Asthme	0	0	NR	suivi	0	0	0	0	0	0	0	0	1	0	1	LEC+URSR
217	2010	Droite	M	0	74	1.75	24.1633	13	0	500	1	0	0	0	1	1	0	140	0	1	5	1	1	0	1	0	0	0	0	0	0		EP,AIT,	1	RTUP	hyperuricurie,hyperoxalurie	CN	1	0	0	0	0	0	0	0	1	1	0	0
218	2010	Droite	F	1	55	1.49	24.7737	11	0	800	3	0	0	0	0	0	0	70	0	1	2	1	0	1	1	0	0	0	0	0	0		UGD,Asthme,ins mitrale	0	1	hyperoxalurie	douleurs	0	1	0	0	0	0	0	1	0	1	0	0
219	2010	Droite	F	1	55	1.71	18.8092	2	0	900	2	0	0	0	0	0	0	70	0	1	4	0	0	0	1	0	0	0	0	0	0		SEP	0	1	NR	suivi	0	0	0	0	0	0	0	0	1	1	0	0
220	2010	Droite	F	1	65	1.67	23.3067	10	0	1000	2	0	0	0	1	1	0	100	0	1	20	1	0	1	1	0	0	0	0	0	0		DNID,maladie de Parkinson,pancreatite chronique, ostéite, cardiopathie hypertensive, goitre thyroïdien multi nodulaire, cholecystectomie, greffe rénale, enterocystoplastie	1	enterocystoplastie, Greffe rénale FID		PNO	1	0	0	0	1	1	0	0	0	0	0	0
221	2010	Gauche	M	0	87	1.7	30.1038	5	0	570	1	0	0	1	1	1	0	70	0	1	2	1	1	0	1	0	0	0	0	0	0		lymhome	IRC	1	NR	CN	1	0	0	0	0	0	1	0	0	0	1	LEC
222	2010	Droite	F	1	50	1.51	21.9289	7	0	500	3	0	0	0	1	1	0	50	0	1	12	1	1	0	1	1	0	1		0			VHB,VHC,HTA,DNID	0	0	NR	CN	1	0	0	0	0	0	0	0	0	0	0	0
223	2010	Gauche	M	0	96	1.86	27.7489	10	0	495	2	0	0	1	0	0	0	100	0	1	2	1	1	0	0	0	0	0	0	0	0		0	0	1	Hyperuricurie,hyperoxalurie	CN	1	0	0	0	0	0	0	0	0	1	0	0
224	2010	Droite	F	1	92	1.56	37.8041	26	1	700	3	0	0	0	1	1	0	150	0	1	3	1	0	1	0	0	0	0	0	0	0		0	ureterectomie gauche + reimplantation vésicale,pyelonephrite,JJ multiples	1	cystinurie	PNO	0	0	0	0	1	0	0	0	1	1	0	0
225	2010	Droite	M	0	77	1.63	28.9811	15	0	1200	1	0	0	1	1	0	0	60	0	1	4	1	0	1	1	0	0	0	0	0	0		SAS,HTA,BPCO, pontage ilio fémoral, carcinome épidermoïde de la corde vocale traité par radiothérapie seule en rémission	1	kystes rein, CN	NR	Fortuite	0	0	0	0	0	0	0	1	0	0	1	LEC
226	2010	Gauche	M	0	61	1.63	22.9591	7	0	1000	2	0	0	0	0	0	0	100	0	1	2	1	1	0	1	0	0	0	0	0	0		0	0	1	hypercalciurie	CN	1	0	0	0	0	0	0	0	0	1	0	0
227	2010	Droite	M	0	115	1.78	36	3	0	1000	1	0	0	0	1	1	0	50	0	1	2	1	1	0	1	0	0	0	0	0	0		0	0	1	hyperoxalurie,hypercalciurie	CN	1	0	0	0	0	0	0	0	0	1	0	0
228	2010	Droite	M	0	70	1.76	22.5981	4	0	475	2	0	0	0	1	1	0	35			1	1	0	1	1	0	0	0	0	0	0		lombalgies chroniques	1	CN récidivantes	NR	hématurie	0	0	1	0	0	0	0	0	0	1	0	0
229	2010	Gauche	M	0	65	1.78	20.5151	10	0	650	1	1	0	0	1	1	0	210	0	1	3	1	0	1	1	0	0	0	0	0	0		Hemochromatose, IDM, Cancer Colon: hémicolectomie, insuffisance rénale chronique, thrombopénie sur hypersplénie, AAA sous rénale: endoprothèse, hernie hiatale, Cacci Ricci	1	Sd JPU G, URSS	hypercalciurie	suivi	0	0	0	0	0	0	0	0	1	1	1	URSS
230	2010	Droite	F	1	93	1.67	33.3465	4	0	500	1	1	0	0	0	0	0	90	0	1	2	1	0	1	1	0	0		0	0	0		hta,hypothyroidie, asthme	0	1	hyperoxalurie	douleurs	0	1	0	0	0	0	0	0	0	1	1	URSS
231	2010	Gauche	M	0	69	1.65	25.3444	10	0	600	2	0	0	1	1	1	0	140	0	1	2	1	0	1	1	0	0	0	0	0	0		0	0	0	NR	CN	1	0	0	0	0	0	0	0	0	1	0	0
232	2010	Gauche	F	1	83	1.86	23.9912	6	0	600	1	1	0	0	1	0	0	80	0	1	2	1	0	1	0	0	0	0	0	0	0		ACFA,Valve mitrale	0	0	Hypercalciurie, deficit vitD	CN	1	0	0	0	0	0	0	0	0	1	1	URSS
233	2010	Droite	F	1	68	1.64	25.2826	10	0	800	1	0	0	1	0	0	0	60	0	1	2	1	0	1	1	0	0	0	0	0	0		0	0	0	NR	Fortuite	0	0	0	0	0	0	0	1	0	0	1	LEC
234	2010	Gauche	M	0	65	1.8	20.0617	6	0	500	3	0	0	0	0	0	0	70	0	1	2	1	0	1	0	0	0	0	0	0	0		0	0	0	NR	CN	1	0	0	0	0	0	0	0	0	0	0	0
235	2010	Gauche	M	0	73	1.68	25.8645	4	0	1000	1	0	0	0	1	1	0	25	0	1	2	1	1	0	1	0	0	0	0	0	0		0	0	1	NR	CN	1	0	0	0	0	0	0	0	0	1	0	0
236	2010	Droite	M	0	74	1.75	24.1633	8	0	800	3	0	0	0	0	0	0	60	0	1	2	1	0	1	1	0	0	0	0	0	0		0	0	1	RAS	douleurs	0	1	0	0	0	0	0	0	0	1	0	0
237	2010	Droite	F	1	68	1.58	27.2392	16	0	890	1	0	0	1	0	0	0	70	0	1	2	1	0	1	1	0	0	0	0	0	0		0	0	1	hyperparathyroidie primaire	CN	1	0	0	0	0	0	0	0	0	0	0	LEC
238	2010	Droite	M	0	92	1.81	28.0822	11	0	770	2	0	0	0	1	1	0	80	0	1	3	1	0	1	1	0	0	0	0	0	0		0	0	1	hyperoxalurie	CN	1	0	0	0	0	0	0	0	0	1	0	0
239	2010	Droite	F	1	57	1.63	21.4536	25	1	660	1	0	1	1	1	1	0	50	0	1	3	1	0	1	0	0	0	0	0	0	0		0	0	1	cystinurie	pyelonephrite	0	0	0	0	0	0	0	0	1	1	1	NLPC
240	2010	Gauche	M	0	67	1.72	22.6474	20	1	650	1	0	0	0	0	0	0	165	0	1	2	1	0	1	0	1	0	1	0	0	0		VIH,Crohn	0	0	NR	douleurs	0	1	1	0	0	0	0	0	0	0	0	0
241	2010	Gauche	M	0	72	1.64	26.8	15	0	400	4	0	0	0	1	1	0	70	0	1	3	1	0	1	1	0	0	0	0	0	0		0	0	1	Hyperuricurie	CN	1	0	0	0	0	0	0	0	0	1	0	0
242	2010	Gauche	F	1	52	1.55	21.6441	12	0	1700	3	0	0	1	1	1	0		0	1	4	1	0	1	1	0	0	0	0	0	0		CN, LEC	1	CN, LEC	1	Suivi	0	0	0	0	0	0	0	0	1	1	1	LEC
243	2010	Droite	F	1	50	1.36	27	20	1	540	2	0	0	0	0	0	0	60	0	1	2	1	0	1	1	0	0	0	0	0	0		IRC	rein unique	0	NR	CN	1	0	0	0	0	0	0	0	0	0	0	0
244	2010	Droite	F	1	70	1.62	26.6728	11	0	1200	1	0	0	0	1	1	0	20	0	1	2	1	0	1	1	0	0	0	0	0	0		0	0	0	NR	PNO	0	0	0	0	1	0	0	0	0	0	0	0
245	2010	Gauche	M	0	78	1.82	23.5479	5	0	500	2	0	0	1	1	1	0	70	0	1	2	1	1	0	1	0	0	0	0	0	0		0	0	0	0	CN	1	0	0	0	0	0	0	0	0	0	0	1
246	2010	Gauche	M	0	82	1.72	27.7	10	0	380	1	0	1	0	1	1	0	80	0	1	2	1	0	1	0	0	0	0	0	0	0		0	0	1	Hyperuricurie	suivi	0	0	0	0	0	0	0	0	1	1	1	NLPC
247	2010	Gauche	F	1	55	1.59	21.7555	15	0	1400	3	0	0	0	1	1	0		0	1	3	1	0	1	1	0	0	0	0	0	0		Transplantation hépatique en 2003 pour cirrhose OH compliquée d'une ascite refractaire, DNID, AVC en 2006 avec hemiparésie G, TVP surale G en 2002 avec ACC, appendicectomie, cholecystectomie, hysterectomie	0	0	0	Suivi	0	0	0	0	0	0	0	0	0	0	0	0
248	2010	Droite	F	1	50	1.61	19.2894	15	0	500	1	1	0	0	0	0	0	100	0	1	2	1	0	1	0	0	0	0	0	0	0		sarcoidose	Cohen Bilat	0	NR	suivi	0	0	0	0	0	0	0	0	1	1	1	URSS
249	2010	Gauche	F	1	76	1.64	28.257	20	1	875	5	1	1	0	0	0	0	135	0	0	3	1	0	1	0	0	0	0	0	0	0		DNID	1	pyélo, NLPC	NR	fortuite, 2° temps	0	0	0	0	0	0	0	1	1	0	1	NLPC, URSS
250	2010	Droite	F	1	120	1.6	46.9	20	1	600	1	0	0	0	1	1	0	80	0	1	3	1	0	1	0	0	0	0	0	0	0		HTA,DNID	0	1	NR	Fortuite	0	0	0	0	0	0	0	0	1	1	0	0
251	2010	Droite	M	0	56	1.66	20.3223	11	0	900	1	0	0	1	0	0	0	100	0	1	2	1	0	1	0	0	0	0	0	0	0		0	0	1	hypercalciurie	douleurs	0	1	1	0	0	0	0	0	0	1	1	LEC
252	2010	Gauche	M	0	67	1.72	22.6474	13	0	650	3	1	0	0	1	1	0	130	0	1	2	1	1	0	1	0	0	0	0	0	0		VIH,Crohn	0	0	RAS	douleurs	0	1	1	0	0	0	0	0	1	0	1	URSS
253	2010	Gauche	M	0	100	1.7	34.6	25	1	400	1	0	0	0	1	1	0	170	0	1	3	1	0	1	0	0	0	0	0	0	0		0	0	1	Hyperuricurie	suivi	0	0	0	0	0	0	0	0	1	1	0	0
254	2010	Gauche	M	0	65	1.65	23.8751	17	0	450	1	0	0	0	0	0	0	190	0	1	2	1	0	1	0	0	0	0	0	0	0		Asthme	Kc prostate	0	NR	Fortuite	0	0	0	0	0	0	0	1	0	0	0	0
255	2010	Gauche	F	1	48	1.58	19.2277	7	0	585	1	0	0	0	1	0	0	60	0	1	2	1	0	1	1	0	0	0	0	0	0		HTA, SCA + stent, hypothyroïdie	0	0	NR	Fortuite	0	0	0	0	0	0	0	1	0	0	0	0
256	2010	Gauche	F	1	70	1.61	27.0051	11	0	1200	2	1	0	0	1	1	0	150	0	1	8	1	0	1	1	1	0	1	0	0	0		SEP,Asthme, tétraplégie flasque	1	LEC, CN, JJ, URSS	NR	suivi	0	0	0	0	0	0	0	0	1	1	1	URSS
257	2010	Gauche	M	0	75	1.82	22.6	7	0	300	1	0	0	0	1	1	0	60	0	1	2	1	1	0	1	0	0	0	0	0	0		0	0	1	NR	CN	1	0	0	0	0	0	0	0	0	0	0	0
258	2010	Gauche	M	0	72	1.78	22.7244	20	1	1000	2	0	0	0	0	0	0	80	1	1	2	1	0	1	1	0	0	0	0	0	0		HTA,DNID	Cacchi Ricci	1		suivi	0	0	0	0	0	0	0	0	1	1	0	0
259	2010	Droite	M	0	79	1.69	27.6601	7	0	1050	1	0	0	0	1	1	0	40	0	1	2	0	0	0	1	0	0	0	0	0	0		0	0	0	hyperoxalurie,hypercalciurie	CN	1	0	0	0	0	0	0	0	0	0	0	0
260	2010	Gauche	M	0	100	1.7	34.6	15	0	400	1	1	0	0	1	1	0	150	0	1	3	1	0	1	0	0	0	0	0	0	0		0	0	1	Hyperuricurie	suivi	0	0	0	0	0	0	0	0	1	1	1	URSS
261	2010	Gauche	M	0	110	1.88	31.1227	2	0	700		0	0	0	1	1	0	80	0	1	2	1	0	1	1	0	0	0	0	0	0		Asthme	Diverticule rein gche	0	hypercalciurie	PNO	0	0	0	0	1	0	0	0	0	0	0	0
262	2010	Droite	M	0	90	1.82	27.1706	6	0	1200	1	0	0	0	1	1	0	100	0	1	2	1	0	1	1	0	0	0	0	0	0		0	0	0	NR	CN	1	0	0	0	0	0	1	0	0	0	0	0
263	2010	Droite	F	1	75	1.55	31.2175	5	0	625	4	0	0	0	1	1	0	40	0	1	2	1	1	0	0	0	0	0	0	0	0		Asthme	0	1	RAS	PNO	0	0	0	0	1	0	0	0	0	1	0	0
264	2010	Droite	M	0	82	1.83	24.4857	16	0	550	2	0	0	0	0	0	0		0	1	2	1	0	1	0	0	0	0	0	0	0		0	0	1	hypercalciurie, hyperoxalurie	suivi	1	0	0	0	0	0	0	0	1	1	0	0
265	2010	gauche	f	1	70	1.6	27.3437	10	0	550	1	0	0	1	1	1	0		0	1	4	1	0	1	1	0	0	0	0	0	0		hernie inguinale dte, hernie ombilicale, URS, maladie lithiasique, LEC	1	LEC, URS, maladie lithiasique	1	suivi	0	0	0	0	0	0	0	0	1	1	1	LEC
266	2010	Gauche	M	0	76	1.7	26.2976	7	0	400	1	0	0	1	1	1	0	70	0	1	2	1	0	1	1	0	0	0	0	0	0		0	0	0	NR	CN	1	0	0	0	0	0	0	0	0	1	1	LEC
267	2010	Droite	F	1	50	1.61	19.2894	14	0	500	2	0	0	1	1	1	0	120	0	1	2	1	0	1	0	0	0	0	0	0	0		sarcoidose	Cohen Bilat	0	NR	CN	1	0	0	0	0	0	0	0	0	0	0	LEC
268	2010	Gauche	F	1	50	1.61	19.2894	17	0	500	3	0	0	0	1	1	0	145	0	1	2	1	1	0	0	0	0	0	0	0	0		sarcoidose	Cohen Bilat	0	NR	CN	1	0	0	0	0	0	0	0	0	0	0	LEC
269	2010	Droite	F	1	50	1.61	19.2894	6	0	500	2	1	0	0				50	0	1	2	1	1	0	1	0	0	0	0	0	0		sarcoidose	Cohen Bilat	0	NR	suivi	0	0	0	0	0	0	0	0	1	1	1	URSS
270	2010	Gauche	M	0	91	1.68	32.2421	15	0	500	2	0	1	0	0	0	0	130	0	1	2	1	0	1	0	0	0	0	0	0	0		HTA,DNID	0	0	Hyperoxalurie,hypocitraturie	CN	1	0	0	0	0	0	0	0	1	1	NLPC	0
271	2010	Droite	F	1	63	1.62	24.0055	15	0	700	4	0	0	0	1	1	0	90	0	1	6	1	0	1	0	0	0	0	0	0	0		AVC,HTA,TVP,Hyperparathyroidie avec hypercalcemie	0	0	hypercalciurie	PNO	0	0	0	0	1	1	0	0	0	0	0	0
272	2010	Droite	M	0	72	1.75	23.5102	13	0	400	1	0	0	0	1	1	0	120	0	1	4	1	0	1	0	0	0	0	0	0	0		SGM,DNID,HTA,IRC	0	0	NR	PNO	0	0	0	1	1	0	1	0	0	0	0	0
273	2010	Droite	M	0	76	1.82	22.9441	10	0	900	1	1	0	0	1	1	0	120	0	1	4	1	0	1	0	0	0	0	0	0	0		HTA,DNID,Paraplegie post traumatique	vessie neuro	0	NR	suivi	0	0	0	0	0	0	0	0	0	1	1	URSS
274	2010	Gauche	F	1	54	1.54	22.7694	8	0	670	2	0	0	0	1	0	0	50	0	1	3	1	0	1	0	0	1	0	0	0	0		hernie hiatale, ostéoporose, pontage fémoral droit, hystérectomie + annexectomie, LEC, URS, NLPC	1	LEC, URS, NLPC	NR	suivi	0	0	0	0	0	0	0	0	1	1	0	0
275	2010	Gauche	M	0	80	1.81	24.4193	7	0	900	1	0	0	1	1	1	0	100	0	1	2	1	0	1	1	0	0	0	0	0	0		seminome testiculaire	0	0	0	CN	1	0	0	0	0	0	0	0	0	0	0	LEC
276	2010	Droite	F	1	44	1.56	18.0802	21	1	1200	1	0	0	0	1	1	0	80	0	1	4	1	0	1	0	0	0	0	0	0	0		HTA,ACFA,BBD	1	URS, CN	NR	PNO	0	0	0	0	1	0	0	0	0	0	0	0
277	2010	Gauche	F	1	80	1.7	27.6817	8	0	1000	2	1	0	0	1	1	0	100	0	1	2	1	0	1	0	0	0	0	0	0	0		0	0	1	hypercalciurie, hyperoxalurie	CN	1	0	0	0	0	0	0	0	0	1	0	URSS
278	2010	Droite	F	1	48	1.53	20.5049	8	0	800	3	0	0	1	1	1	0		0	1	3	1	0	1	1	0	0	0	0	0	0		ligementoplastie genou, kyste ovaire, LEC, maladie lithiasique, CN	1	CN, LEC	1	Suivi	0	0	0	0	0	0	0	0	1	1	1	LEC
279	2010	Gauche	M	0	65	1.65	23.8751	17	0	320	1	1	0	0	1	1	0	120	0	1	2	1	0	1	0	0	0	0	0	0	0		Asthme	Kc prostate	0	NR	suivi	0	0	0	0	0	0	0	0	1	1	1	URSS
280	2010	Gauche	M	0	112	1.87	32.0284	11	0	500	1	0	0	1	1	1	0	100	0	1	2	1	1	0	1	0	0	0	0	0	0		0	0	1	NR	CN	1	0	0	0	0	0	0	0	0	0	1	LEC
281	2010	Bilatérale	M	0	70	1.71	23.939	10	0	640	2	1	0	0	0	0	0	80	0	1	2	1	0	1	1	0	0	0	0	0	0		Myopathie Becker	0	1		suivi	0	0	0	0	0	0	0	0	1	1	1	URSS
282	2010	Bilatérale	F	1	63	1.62	24.0055	32	1	700	2	1	0	0	1	1	0	200	0	1	6	1	1	0	0	0	0	0	0	0	0		AVC,HTA,TVP,Hyperparathyroidie avec hypercalcemie	0	0	hypercalciurie	suivi	0	0	0	0	0	0	0	0	1	1	1	URSS
283	2010	Droite	F	1	57	1.72	19.2672	8	0	430	3	0	0	1	0	0	0	40	0	1	7	1	1	0	1	1	1	0	0	0	0		0	0	0	NR	CN	1	0	0	0	0	0	0	0	0	0	1	LEC
284	2010	Gauche	M	0	65	1.65	23.8751	12	0	320	1	1	0	0	1	1	0	90	0	1	2	1	0	1	0	0	0	0	0	0	0		Asthme	Kc prostate	0	NR	suivi	0	0	0	0	0	0	0	0	1	1	1	URSS
285	2010	Droite	F	1	66	1.69	23.1084	9	0	400	2	0	0	0	1	1	0	70	0	1	2	1	1	0	1	1	0	1	0	0	0		0	0	0	NR	PNO	0	0	0	0	1	0	0	0	0	0	0	0
286	2010	Gauche	F	1	80	1.78	25.2493	7	0	700	2	0	0	0	1	1	0	50	0	1	2	0	0	0	1	0	0	0	0	0	0		0	0	0	NR	PNO	0	0	0	0	1	0	0	0	0	0	0	0
287	2010	Droite	F	1	44	1.56	18.0802	10	0	1200	3	1	0	0	1	1	0	180	0	1	3	1	0	1	1	0	0	0	0	0	0		HTA,ACFA,BBD	1	URS, CN	NR	suivi	0	0	0	0	0	0	0	0	1	1	1	URSS
288	2010	Droite	M	0	63	1.65	23.1405	9	0	900	1	0	0	1	1	1	0	60	0	1	2	1	1	0	1	0	0	0	0	0	0		0	0	0	NR	CN	1	0	0	0	0	0	0	0	0	0	1	LEC
289	2010	Bilatérale	F	1	80	1.54	33.7325	15	0	600	3	0	0	0	0	0	0	240	0	1	2	1	0	1	1	0	0	0	0	0	0		cancer rein droit, HTA	Cystinurie	0		suivi	0	0	0	0	0	0	0	0	0	1	0	0
290	2011	Droite	M	0	73	1.6	28.5156	7	0	1000	2	0	0	0	1	1	0		0	1	3	1	0	1	0	0	0	0	0	0	0		Colique néphrétique, URSS, HBP, Appendicectomie	1	Colique néphrétique, URSS, HBP	hypercalciurie + hyperoxalurie	CN	1	0	0	0	0	0	0	0	0	1	0	0
291	2011	Droite	M	0	79	1.83	23.5898	7	0	1070	1	1	0	0	0	0	0	110	0	1	2	1	0	1	1	0	0	0	0	0	0		sarcoidose	sd JPU D	1	hypercalciurie	suivi	0	0	0	0	0	0	0	0	1	1	1	URSS
292	2011	Gauche	F	1	58	1.6	22.6562	9	0	1100	1	0	0	1	1	0	0	120	0	1	5	1	0	1	1	1	1	0	0	0	0		URS, maldie Dupuytren, colectomie droite pour cancer colique, ruptur etumorale, chimio par FOLFOX, basocellulaure oei droit, ostéoporose, ahrose	1	URS, CN	0	0	0	0	0	1	0	0	0	0	1	0	1	1
293	2011	Droite	M	0	70	1.71	23.939	21	1	800	1	0	0	0	1	1	0	130	0	1	3	1	0	1	0	0	0	0	0	0	0		DID, rétinopathie diab, AIT x 2, insuff cardiaque, HTA, AOMI, HBP avec rétention chronique nécessitant SAD, PNO, URS laser, IRC sur néphropathie diab	1	HBP avec rétention chronique nécessitant SAD, PNO, URS laser, IRC sur néphropathie diab	0	1	0	0	0	0	1	1	0	0	1	0	0	0
294	2011	Droite	F	1	55	1.71	18.8092	7	0	400	2	0	0	0	0	0	0	100	0	1	4	1	1	0	1	0	0	0	0	0	0		SEP	0	1	NR	suivi	0	0	0	0	0	0	0	0	1	1	0	0
295	2011	Gauche	M	0	133	1.76	42.9365	20	1	1300	1	0	0	0	1	0	0	115	0		3	1	0	1	1	1	1	0	0	0	0		URS, HBP, HTA, dyslipidémie, cardiopathie ischémique, prothèse aorto bi iliaque pour anévrysme de l'aorte abdo, canal lombaire étroit, pancréatite aigüe lithiasique	1	URS, HBP		IU à répétition	0	0	0	1	0	0	0	0	0	0	0	0
296	2011	gauche	H	0	90	1.86	26.0146	60	1	400	1	0	0	0	1	1	0	190	0	1	6	1	0	1	0	1	0	1	0	0	0		Willebrand	1	1	0	1	1	0	0	0	0	0	0	0	0	1	1
297	2011	droite	F	1	75	1.55	31.2175	2	0	420	1	1	0	0	1	1	0	60	0	1	4	1	0	1	1	0	0	0	0	0	0		0	0	0	0	0	0	0	0	0	0	0	0	0	1	1	1	1
298	2011	Droite	F	1	62	1.6	24.2187	5	0	600	1	0	0	0	1	1	0	60	0	1	3	1	0	1	1	1	0	1	0	0	0		Valve aortique mécanique, anxiété	1	CN	0	1	1	0	0	0	0	0	0	0	0	0	0	0
299	2011	Gauche	F	1	80	1.7	27.6817	2	0	450	2	1	0	0	0	0	0	160	0	1	2	1	0	1	1	1	1	0	0	0	0		0	0	1	hypercalciurie, hyperoxalurie	suivi	1	0	0	0	0	0	0	0	1	1	1	URSS
300	2011	Gauche	M	0	91	1.68	32.2421	7	0	400	1	1	0	0	0	0	0	100	0	1	2	1	0	1	1	0	0	0	0	0	0		HTA,DNID	0	0	Hyperoxalurie,hypocitraturie	suivi	0	0	0	0	0	0	0	0	1	1	1	URSS
301	2011	Gauche	M	0	65	1.7	22.4913	6	0	370	2	0	0	0	1	0	0	60	0	1	3	1	0	1	1	0	0	0	0	0	0		ADK prostatique, HTA, dyslipidémie, cardiopathie ischémique, gastrectomie, appendicectomie, parathyroïdectomie, quadruple pontage coronarien, perforation d'ulcère, EP, cholecystectomie	0	0	0	0	0	0	0	1	0	0	0	0	0	0	0	0
302	2011	gauche	H	0	60	1.65	22.0386	15	0	540	2	1	0	0	1	1	0	90	0	1	3	1	0	1	1	0	0	0	0	0	0		ADK prostatique, calcul coralliforme	1	1	0	0	0	0	0	0	0	0	0	0	1	1	1
303	2011	Gauche	M	0	65	1.65	23.8751	9	0	320	2	1	0	0	1	1	0	140	0	1	2	1	0	1	1	0	0	0	0	0	0		Asthme	Kc prostate	0	NR	suivi	0	0	0	0	0	0	0	0	1	1	1	URSS
304	2011	droite	F	1	56	1.56	23.0112	12	0	830	5	0	1	0	0	0	0	180	0	1	3	1	0	1	0	0	0	0	0	0	0		0	0	0	0	0	0	0	0	0	0	0	0	0	1	1	1	1
305	2011	Droite	M	0	73	1.6	28.5156	7	0	1000	1	1	0	0	1	1	0		0	1	3	1	0	1	1	0	0	0	0	0	0		Colique néphrétique, URSS, HBP, Appendicectomie	1	Colique néphrétique, URSS, HBP	hypercalciurie + hyperoxalurie	Suivi	0	0	0	0	0	0	0	0	1	1	1	URSS
306	2011	Gauche	M	0	73	1.6	28.5156	8	0	1000	7	0	0	0	1	1	0		0	1	3	1	0	1	1	0	0	0	0	0	0		Colique néphrétique, URSS, HBP, Appendicectomie	1	Colique néphrétique, URSS, HBP	hypercalciurie + hyperoxalurie	Suivi	0	0	0	0	0	0	0	0	1	1	0	0
307	2011	gauche	H	0	105	1.72	35.4922	25	1	650	1	0	0	0	1	1	0	120	0	1	3	1	0	1	0	0	0	0	0	0	0		SAS, dyspnée, obésité, HTA, cure de syndrome de jonction pyélo urétéral	1	1	0	0	0	0	0	0	0	0	0	0	1	1	0
308	2011	Droite	H	0	72	1.75	23.5102	10	0	350	1	1	0	0	1	1	0	120	0	1	7	1	0	1	0	0	0	0	0	0	0		splénomégalie myéloïde, HTA, IDM, DNID, IRC, polyneuropathie sensitivo motrice, URS laser	1	URS laser, CN	0	1	1	0	1	0	0	0	0	0	0	1	0
309	2011	Bilatérale	F	1	110	1.75	35.9184	7	0	940	2	0	0	1	0	0	0	90	0	1	2	1	1	0	1	0	0	0	0	0	0			Cacchi Ricci	0	hypercalciurie, hyperoxalurie	CN	1	1	0	0	0	0	0	0	1	1	1	LEC
310	2011	droite	F	1	67	1.7	23.1834	15	0	700	1	0	0	0	0	0	0	110	0	1	3	1	0	1	1	0	0	0	0	0	0		1	0	0	0	1	0	1	0	0	0	0	0	0	0	0	0	0
311	2011	gauche	F	1	62	1.6	24.2187	8	0	970	2	0	0	0	1	1	0	150	0	1	3	1	0	1	1	0	0	0	0	0	0		1	1	1	0	1	1	0	0	0	0	0	0	0	0	1	0	0
312	2011	gauche	H	0	65	1.74	21.4692	13	0	950	5	0	1	0	1	1	0	200	0	1	3	1	0	1	0	0	0	0	0	0	0		1	1	1	1	1	0	0	0	0	0	0	0	1	1	1	1	1
313	2011	Droite	M	0	110	1.7	38.0623	21	1	1200	3	0	0	0	1	1	0		0	1	3	1	0	1	0	0	0	0	0	0	0		JJ, HBP, cancer colique, HTA, URSS	1	CN	1	Suivi	0	0	0	0	0	0	0	0	1	1	0	0
314	2011	Gauche	M	0	87	1.8	26.8519	11	0	820	2	1	0	0	1	1	0	80	0	1	3	1	0	1	0	0	0	0	0	0	0		anévrysme aorte abdo opèré, pancréatite chronique alcoolique, HTA, endocardite infectieuse mitralen pontage aorto bi iliaque, basocellulaire nez	0	0	0	0	0	0	0	0	0	0	0	0	1	1	1	1
315	2011	droite	H	0	90	1.86	26.0146	45	1	400	1	1	0	0	1	1	0	180	0	1	7	1	0	1	0	0	0	0	0	0	0		Willebrand	1	1	0	0	0	0	0	0	0	0	0	0	1	1	1
316	2011	Gauche	M	0	84	1.71	28.7268	4	0	700	1	0	0	1	1	1	0	70	0	1	2	1	0	1	0	1	0	1	0	0	0		Hodgkin	0	1	NR	CN	1	0	0	0	0	0	0	0	1	1	1	LEC
317	2011	gauche	M	0	90	1.71	30.7787	5	0	600	1	0	0	1	0	1	0	90	0	1	2	1	0	1	0	1	1	0	0	0	0		Lymphome	0	0	0	0	0	0	0	0	0	0	0	0	1	1	1	1
318	2011		F	1	75	1.7	25.9516	5	0	410	2	0	0	0	1	1	0	60	0	0	3	0	0	0	1	1	0	1	0	0	0		0	0	0	1	1	1	1	0	0	0	0	0	0	0	0	0	0
319	2011	Droite	M	0	110	1.7	38.0623	21	1	1200	2	1	0	0	1	1	0		0	1	2	1	0	1	0	0	0	0	0	0	0		JJ, HBP, cancer colique, HTA, URSS	1	CN	1	Suivi	0	0	0	0	0	0	0	0	1	1	1	URSS
320	2011		H	0	87	1.83	25.9787	5	0	400	3	0	0	0	1	1	0	90	0	1	3	1	1	0	1	0	0	0	0	0	0		0	0	0	0	1	1	0	0	0	0	0	0	0	0	0	0	0
321	2011		H	0	74	1.65	27.1809	9	0	275	3	0	0	0	1	1	0	170	0	1	3	1	0	1	1	0	0	0	0	0	0		1	1	1	1	1	0	0	0	0	0	0	0	0	1	1	0	0
322	2011		H	0	50	1.63	18.8189	11	0	1100	2	0	0	0	0	0	0	100	0	1	3	1	0	1	1	1	1	0	0	0	0		0	0	0	0	1	1	0	0	0	0	0	0	0	0	0	0	0
323	2011	gauche	H	0	65	1.74	21.4692	5	0	950	2	1	0	0	1	1	0	180	0	1	3	1	0	1	0	1	1	0	0	0	0		1	1	1	1	1	0	0	0	0	0	0	0	0	1	1	1	1
324	2011		M	0	95	1.85	27.7575	12	0	320	2	0	0	1	1	1	0	80	0	1	2	1	0	1	0	1	1	0	0	0	0		1	0	0	0	0	0	0	0	0	0	0	0	1	0	0	0	0
325	2011		H	0	80	1.75	26.1224	15	0	790	1	0	0	0	0	0	0	90	0	0	3	1	0	1	1	0	0	0	0	0	0		1	1	1	1	1	1	0	0	0	0	0	0	0	0	1	0	0
326	2011		F	1	71	1.58	28.441	15	0	1400	1	0	1	1	0	0	0	120	1	1	4	1	0	1	1	0	1	0	0	0	0		1	1	1	1	1	0	1	0	0	0	0	0	0	0	1	1	1
327	2011		H	0	90	1.86	26.0146	30	1	400	1	1	0	0	1	1	0	120	0	1	6	1	0	1	0	0	0	0	0	0	0		Willebrand	1	1	0	0	0	0	0	0	0	0	0	0	1	1	1
328	2011	Droite	H	0	65	1.78	20.5151	24	1	530	3	0	0	0	1	1	0	160	0	1	5	1	0	1	0	1	0	1	0	0	0		Hemochromatose, IDM, Cancer Colon: hémicolectomie, insuffisance rénale chronique, thrombopénie sur hypersplénie, AAA sous rénale: endoprothèse, hernie hiatale, Cacci Ricci	1	cure de JPU, URSS	0	1	1	0	0	0	0	0	0	0	0	1	0	0
329	2011	Gauche	F	1	65	1.6	25.3906	10	0	700	2	1	0	0	1	1	0	120	0	1	3	1	0	1	1	0	0	0	0	0			1	1	1	1	0	0	0	0	0	0	0	0	0	1	1	1	1
330	2011	Gauche	F	1	65	1.6	25.3906	10	0	700	2	1	0	0	1	1	0	120	0	1	3	1	0	1	1	0	0	0	0	0	0		1	1	1	1	0	0	0	0	0	0	0	0	0	1	1	1	1
331	2011		H	0	63	1.8	19.4444	14	0	1150	4	0	1	0	1	1	0	120	0	1	3	1	0	1	0	0	0	0	0	0	0		1	1	1	1	1	0	1	0	0	0	0	0	0	1	1	1	1
332	2011		H	0	70	1.62	26.6728	4	0	450	3	0	0	0	1	1	0	90	0	1	3	1	1	0	1	1	1	0	0	0	0		1	0	0	0	1	1	0	0	0	0	0	0	0	0	0	0	0
333	2011		M	0	95	1.85	27.7575	12	0	320	3	1	0	0	1	1	0	80	1	0	6	1	0	1	0	0	0	0	0	0	0		1	0	0	0	0	0	0	0	0	0	0	0	1	0	1	1	1
334	2011		F	1	45	1.45	21.4031	10	0	500	3	0	1	1	0	0	0	90	0	1	3	1	0	1	0	0	0	0	0	0	0		1	1	1	1	0	0	0	0	0	0	0	0	0	1	1	1	1
335	2011	Droite	M	0	110	1.7	38.0623	10	0	1200	3	1	0	0	1	1	0	120	0	1	3	1	0	1	0	0	0	0	0	0	0		JJ, HBP, cancer colique, HTA, URSS	1	CN	1	Suivi	0	0	0	0	0	0	0	0	1	1	1	URSS
336	2011	Droite	M	0	110	1.7	38.0623	10	0	1200	4	1	0	0	1	1	0		0	1	3	1	0	1	1	0	0	0	0	0	0		JJ, HBP, cancer colique, HTA, URSS	1	CN	1	Suivi	0	0	0	0	0	0	0	0	1	1	1	URSS
337	2011	droite	M	0	98	1.72	33.126	21	1	600	2	0	1	0	0	0	0		0	1	2	1	0	1	0	0	0	0	0	0	0		HTA, HCT, surpôids, anevrysme Ao tho, Thyron david, tabac	1	CNA, LEC, NLPC	1	suivi	0	0	0	0	0	0	0	0	1	1	1	1
338	2011	Droite	H	0	80	1.75	26.1224	8	0	350	2	0	0	0	1	1	0	70	0	0	3	0	0	0	1	0	0	0	0	0	0		colectomie segmentaire, BPCO, cardiopathie ischémique, OH chronique	0	0	0	1	1	0	0	0	0	0	0	0	0	0	0	0
339	2011	Gauche	F	1	58.5	1.65	21.4876	9	0	1060	2	1	0	0	1	0	0	150	1	1	3	1	0	1	0	0	0	1	0	0	0		1	1	1	1	1	0	1	0	0	0	0	0	0	1	1	1	1
340	2011	Gauche	H	0	75	1.7	25.9516	15	0	980	2	0	0	0	1	1	0	150	0	1	7	1	0	1	0	1	0	1	0	0	0		1	1	1	0	1	0	0	0	0	1	0	0	0	0	1	0	0
341	2011	Gauche	H	0	90	1.86	26.0146	15	0	400	1	1	0	0	1	1	0	90	0	1	5	1	0	1	0	1	0	1	0	0	0		Willebrand	1	1	0	0	0	0	0	0	0	0	0	0	1	1	1
342	2011	Droite	H	0	65	1.69	22.7583	6	0	770	2	0	0	0	0	0	0	120	0	1	3	1	0	1	1	1	1	0	0	0	0		1	1	1	0	1	1	0	0	0	0	0	0	0	0	1	0	0
343	2011	droite	M	0	61	1.72	20.6193	7	0	580	2	0	0	0	1	1	0	90	0	1	12	1	0	1	1	0	0	0	0	0	0		HemophilieA	0	0	NR	douleurs	0	1	0	0	0	0	0	0	0	0	0	0
344	2011	droite	F	1	64	1.6	25	8	0	970	0	0	0	0	0	0	0	150	0	1	3	1	0	1	1	0	0	0	0	0	0		1	1	1	0	1	1	0	0	0	0	0	0	0	0	1	0	0
345	2011	gauche	H	0	90	1.78	28.4055	6	0	540	1	0	0	0	0	0	0	100	1	1	5	1	1	0	1	1	1	0	0	0	0		0	1	1	0	1	0	0	0	0	0	0	0	1	0	1	0	0
346	2011	gauche	H	0	56	1.77	17.8748	5	0	750	1	0	0	0	1	1	0	70	0	1	3	1	0	1	1	0	0	0	0	0	0		0	0	0	0	1	0	0	0	0	1	0	0	0	0	0	0	0
347	2011	Gauche	H	0	81	1.76	26.1493	10	0	1400	2	0	0	0	1	1	0	120	0	1	3	1	0	1	0	0	0	0	0	0	0		IDM (1992), coloscopie (polypectomie 2007) PTG droite 2009, HIG,	0	0	0	0	0	0	0	0	0	0	0	0	1	1	1	1
348	2011	Gauche	H	0	64	1.7	22.1453	7	0	900	1	0	0	0	1	0	0	100	0	1	3	1	0	1	1	0	0	0	0	0	0		PTH, cholecystectomie, HTA, URSS, LEC, polyomyélite	1	CN, URSSS, LEC	1	1	0	1	0	0	0	0	0	0	1	1	0	0
349	2011	Gauche	F	1	71	1.57	28.8044	8	0	1080	1	0	0	0	1	1	0	90	0	1	3	1	1	0	1	0	0	0	0	0	0		0	0	0	0	1	0	0	0	0	1	0	0	0	0	0	0	0
350	2011	Gauche	H	0	90	1.86	26.0146	5	0	400	1	1	0	0	1	1	0	60	0	1	4	1	0	1	1	0	0	0	0	0	0		Willebrand	1	1	0	0	0	0	0	0	0	0	0	0	1	1	1
351	2011	Gauche	F	1	71	1.74	23.4509	7	0	750	2	0	0	0	0	0	0	100	0	0	3	1	0	1	0	0	0	0	0	0	0		1	1	1	0	1	1	0	0	0	0	0	0	0	0	1	0	0
352	2011	Droite	H	0	106	1.8	32.716	15	0	350	1	0	0	1	1	1	0	250	0	1	3	1	0	1	1	0	0	0	0	0	0		1	1	1	0	1	1	0	0	0	0	0	0	0	0	1	1	1
353	2011	droite	F	1	75	1.55	31.2175	18	0	420	1	0	1	0	0	0	0	100	0	1	3	1	0	1	0	1	0	1	0	0	0		0	0	0	0	0	0	0	0	0	0	0	0	0	1	1	1	1
354	2011	droite	H	0	92	1.68	32.5964	20	1	440	1	0	0	0	0	0	0	80	0	1	2	1	0	1	1	0	0	0	0	0	0		0	1	0		0	0	0	0	0	0	0	0	0	1	1	0	0
355	2011	gauche	F	1	50	1.55	20.8117	21	1	650	3	0	0	0	0	0	0	120	0	1	2	1	0	1	1	1	0	1	0	0	0		0	0	0	0	0	0	0	0	1	0	0	0	0	1	1	0	0
356	2011	gauche	M	0	110	1.7	38.0623	15	0	900	5	1	0	0	1	1	0		0	1	5	1	0	1	0	1	1	0	0	0	0		JJ, HBP, cancer colique, HTA, URSS	1	CN	1	Suivi	0	0	0	0	0	0	0	0	1	1	1	URSS
357	2011	Gauche	H	0	81	1.76	26.1493	10	0	1400	1	1	0	0	1	1	0	90	0	1	3	0	0	0	1	0	0	0	0	0	0		IDM (1992), coloscopie (polypectomie 2007) PTG droite 2009, HIG,	0	0	0	0	0	0	0	0	0	0	0	0	1	1	1	0
358	2011		F	1	120	1.73	40.0949	7	0	300	4	0	0	0	1	1	0	120	0	1	2	1	0	1	1	0	0	0	0	0	0		0	0	0	0	1	1	0	0	0	0	0	0	0	0	1	0	0
359	2011	0	F	1	85	1.7	29.4118	20	0	600	2	0	0	0	0	0	0	60	0	1	3	1	0	1	0	0	0	0	0	0	0		0	0	0	0	0	1	0	0	0	0	0	0	0	0	0	0	0
360	2011	Droite	M	0	110	1.7	38.0623	15	0	900	5	1	0	0	1	1	0		0	1	3	1	0	1	0	0	0	0	0	0	0		JJ, HBP, cancer colique, HTA, URSS	1	CN	1	Suivi	0	0	0	0	0	0	0	0	1	1	1	URSS
361	2011	Gauche	H	0	95	1.91	26.041	9	0	841	3	1	0	1	0	0	0	100	0	0	3	1	0	1	0	0	0	0	0	0	0		1	1	1	0	1	0	0	0	0	0	0	0	0	1	1	1	1
362	2012	Gauche	F	1	85	1.7	29.4118	20	1	500	2	1	0	0	1	1	0	120	0	1	2	1	0	1	0	0	0	0	0	0	0		0	0	0	0	0	0	0	0	0	0	0	0	0	1	1	1	1
363	2012	Gauche	H	0	67	1.74	22.1297	10	0	950	2	1	0	0	0	0	0	200	0	1	3	1	0	1	1	1	1	0	0	0	0		1	1	1	1	1	0	0	0	0	0	0	0	0	1	1	1	1
364	2012	Droite	F	1	105	1.6	41.0156	15	0	850	1	0	0	0	0	0	0	120	0	1	3	1	0	1	1	0	0	0	0	0	0		1	1	1	1	1	1	0	0	0	0	0	0	0	0	0	0	0
365	2012	droite	H	0	68	1.72	22.9854	17	0	600	3	0	0	0	0	0	0	100	0	1	2	1	0	1	0	0	0	0	0	0	0		0	0	0	0	0	0	1	0	0	0	0	0	0	0	0	0	0
366	2012	droite	F	1	90	1.52	38.9543	5	0	1200	1	0	0	0	1	1	0	60	0	1	3	1	1	0	1	0	0	0	0	0	0		1	0	0	0	1	0	0	0	0	1	0	0	0	0	0	0	0
367	2012	gauche	H	0	95	1.91	26.041	8	0	841	5	1	0	0	1	1	0	110	0	1	3	1	0	1	0	0	0	0	0	0	0		1	1	1	0	1	0	0	0	0	0	0	0	0	1	1	1	1
368	2012	gauche	F	1	98	1.68	34.7222	23	1	1400	1	0	0	0	1	1	0	120	0	1	4	1	0	1	1	0	0	0	0	0	0		diabete type II, glaucome, HTA, PNP, PNO, TVP, SAOS, Appendicectomie, varices, hallux valgus, cholecystectomie, éventration, CN, URSS	1	CN, PNO	0	1	0	0	0	0	1	0	0	0	0	1	0	0
369	2012	droite	F	1	71	1.6	27.7344	5	0	300	1	0	0	0	1	1	0	120	0	1	3	1	0	1	1	0	0	0	0	0	0		0	1	1	0	1	1	0	0	0	0	0	0	0	0	0	0	0
370	2012	gauche	H	0	72	1.73	24.0569	6	0	1140	2	0	0	0	1	1	0	100	0	1	3	1	0	1	1	0	0	0	0	0	0		0	0	0	0	1	1	0	0	0	0	0	0	0	0	0	0	0
371	2012	Droite	M	0	110	1.7	38.0623	15	0	900	3	1	0	0	1	1	0		0	1	3	1	0	1	1	0	0	0	0	0	0		JJ, HBP, cancer colique, HTA, URSS	1	CN	1	Suivi	0	0	0	0	0	0	0	0	1	1	1	URSS
372	2012	Gauche	M	0	84	1.78	26.5118	11	0	900	2	0	0	0	0	0	0		0	1	3	1	1	0	0	0	0	0	0	0	0		Intervention en de Tyrone Daviden septembre 2010 + 2 pontages coronariens, épanchement péricardique post operatoire, Tabagisme non sevré à 25 PA, Hypercholestérolemie, IDM, crises d'angor, AOMI, ACFA avec bloc de branche droit complet, Angoisse, Ulcères estomac, Coliques nephretiques	1	CN		CN	1	0	0	0	0	0	0	0	0	0	0	0
373	2012	Droite	F	1	80	1.55	33.2986	2	0	500		1	0	0	1	1	0		0	1	5	1	0	1	1	0	0	0	0	0	0		Spina bifida, NLPC, CN, EP, valve ventriculo péritonéale, fracure fémorale droite, dépression, rupture ligement genou	1	NLPC, URSS, coralliforme incomplet	1	Suivi	0	0	0	0	0	0	0	0	1	1	1	URSS
374	2012	Droite	F	1	48	1.58	19.2277	6	0	320	4	0	0	0	1	1	0	110	0	1	3	1	0	1	1	0	0		0	0	0		clou fémoral gauche, IU à répétition, AVP: pontage pied gauche	0	0	0	0	0	0	0	0	0	0	0	1	0	1	0	0
375	2012	Gauche	F	1	68	1.63	25.5937	9.5	0	1000	2	0	0	0	1	1	0		0	1	3	1	0	1	1	0	0	0	0	0	0		HTA, DNID, dépression, maladie lithiasique, césariennes x2, appendicectomie	1	calculs	0	PNAO	0	0	0	0	1	0	0	0	0	1	0	0
376	2012		F	1	85	1.7	29.4118	15	0	600	0	1	0	0	1	1	0	120	0	1	2	1	0	1	0	0	0	0	0	0	0		0	0	0	0	0	0	0	0	0	0	0	0	0	1	1	1	1
377	2012		M	0	95	1.85	27.7575	7	0	320	2	0	0	0	1	1	0	110	0	1	2	1	0	1	1	0	0	0	0	0	0		1	0	1	0	0	1	0	0	0	1	1	0	0	1	1	0	0
378	2012	Droite	H	0	60	1.6	23.4375	10	0	900	3	0	0	0	1	1	0	120	0	1	3	1	0	1	1	0	0	0	0	0	0		Appendicectomie, AVC, Poliomyelite, hypercholesterolémie, diabète 2	0	0	0	0	1	0	0	0	0	0	0	0	0	1	0	0
379	2012		F	1	70	1.65	25.7117	9	0	550	1	0	0	1	0	0	0	90	0	1	6	1	1	0	1	0	0	0	0	0	0		0	0	0	0	0	0	1	0	0	1	0	0	0	1	1	1	1
380	2012	gauche	H	0	74	1.78	23.3556	12	0	420	2	0	0	0	0	0	0	60	0	0	3	1	1	0	1	0	0	0	0	0	0		1	1	1	1	1	1	0	0	0	0	0	0	0	1	1	0	0
381	2012	Gauche	M	0	115	1.85	33.6012	6	0	1000	1	0	0	1	1	1	0	30	0	1	3	1	0	1	1	0	0	0	0	0	0		DNID, Obésite, HTA, goutte, cataracte	0	0	0	CN	1	0	0	0	0	0	0	0	0	0	1	LEC
382	2012	Gauche	M	0	96	1.65	35.2617	10	0	1300	2	0	0	1	1	1	0	70	0	1	3	1	1	0	1	0	0	0	0	0	0		JJ, CN, LEC	1	CN, JJ, LEC		Suivi	0	0	0	0	0	0	0	0	1	1	1	LEC
383	2012	gauche	H	0	80	1.84	23.6295	10	0	540	2	0	0	1	1	1	0	80	0	1	2	1	0	1	1	0	0	0	0	0	0		0	0	0	0	0	1	0	0	0	0	0	0	0	0	1	1	1
384	2012	Droite	F	1	63	1.57	25.5588	8	0	1000	2	0	0	1	1	1	0	65	0	1	3	1	1	0	1	0	0	0	0	0	0		HTA, chirurgie pied bot, CN, LEC	1	CN, LEC	0	CN	1	0	0	0	0	0	0	0	0	1	1	LEC
385	2012	Droite	M	0	76	1.83	22.694	6.5	0	700	2	0	0	1	0	0	0	45	0	1	3	1	1	0	1	0	0	0	0	0	0		CN, LEC	1	CN, LEC	1	CN	1	0	0	0	0	0	0	0	0	0	1	LEC
386	2012	Gauche	M	0	76	1.83	22.694	5	0	700	2	0	0	0	0	0	0	30	0	1	3	1	1	0	1	0	0	0	0	0	0		CN, LEC	1	CN, LEC	1	CN	1	0	0	0	0	0	0	0	0	0	0	0
387	2012	gauche	F	1	110	1.75	35.9184	9	0	940	6	1	0	0	0	0	0	90	0	1	3	1	0	1	0	0	0	0	0	0	0		1	1	1	1	1	0	0	0	0	0	0	0	0	1	1	1	1
388	2012	Gauche	M	0	80	1.78	25.2493	8.5	0	500	1	0	0	0	1	1	0	75	0	1	2	1	0	1	1	0	0	0	0	0	0			0	0	0	CN	1	0	0	0	0	0	0	0	0	0	0	0
389	2012	droite	H	0	81	1.63	30.4867	10	0	730	3	0	0	0	1	1	0	120	0	1	2	1	1	0	1	0	0	0	0	0	0		0	0	0	0	1	1	0	0	0	0	0	0	0	1	1	0	0
390	2012	Droite	M	0	85	1.75	27.7551	10	0	1300	3	0	0	1	1	1	0	90	0	1	3	1	0	1	1	1	1	0	0	0	0		HTA, DNID, fracure cheville, CN, LEC	1	CN, LEC		Suivi	0	0	0	0	0	0	0	0	1	1	1	LEC
391	2012	droite	H	0	90	1.8	27.7778	11	0	850	1	0	0	1	0	0	0	120	0	1	4	1	1	0	1	0	0	0	0	0	0		0	0	0	0	0	0	0	0	0	0	0	0	0	1	1	1	1
392	2012	Gauche	M	0	93	1.7	32.1799	17	0	360	3	1	0	0	0	0	0	75	0	1	3	1	0	1	1	0	0	0	0	0	0		appendicectomie, amygdalectomie, duodéno pancréatectomie céphalique pour neo de l'ampoule de vater, HTA, scoliose, syndrome respi restrictif, TVP, SAS, CN, maladie lithiasique, URS	1	CN, URSS	0	Suivi	0	0	0	0	0	0	0	0	1	1	1	URSS
393	2012	Gauche	H	0	95	1.8	29.321	10	0	450	2	0	0	0	1	1	0	70	0	1	3	0	0	0	1	0	0	0	0	0	0		DNID, artéritique, stent coronaire	1	CN, URSS	0	Suivi	0	0	0	0	0	0	0	0	1	1	0	0
394	2012	Droite	M	1	108	1.78	34.0866	9	0	800	1	0	0	0	0	0	0	120	0	1	4	1	0	1	1	0	0	0	0	0	0		DNID, HTA	1	CN, URSS	hyperoxalurie, hypercalciurie	Suivi	0	0	0	0	0	0	0	0	1	1	0	0
395	2012	gauche	H	0	95	1.85	27.7575	18	0	740	1	1	0	0	0	0	0	120	1	1	3	1	0	1	0	0	0	0	0	0	0		1	1	1	0	1	0	1	0	0	0	0	0	0	0	1	1	1
396	2012	Gauche	F	1	58	1.63	21.82	10	0	400	1	1	0	0	1	1	0	100	0	1	3	0	0	0	1	0	0	0	0	0	0		AAA, TIH, AVC	0	0	0		0	0	0	0	0	0		0	1	1	1	0
397	2012	Gauche	F	1	52	1.55	21.6441	9	0	1700	3	0	0	0	0	0	0	75	0	1	3	1	0	1	1	0	0	0	0	0	0		CN, LEC, URSS	1	CN, LEC	1	CN	1	0	0	0	0	0	0	0	0	1	0	0
398	2012	Droite	H	0	107	1.71	36.5925	10	0	760	4	0	0	0	1	1	0	120	0	1	3	1	0	1	1	0	0	0	0	0	0		1	0	0	0	1	1	0	0	0	0	0	0	0	0	0	0	0
399	2012	gauche	F	1	106	1.71	36.2505	5	0	1050	2	0	0	1	0	0	0	70	0	1	4	1	1	0	1	1	0	0	1	0	0		1	0	0	0	1	0	0	0	0	0	0	0	1	0	0	1	1
400	2012	Gauche	F	1	60	1.6	23.4375	5	0	500	2	0	0	0	0	0	0	90	0	1	3	0	0	0	1	0	0	0	0	0	0		rein en fer à cheval, ure de jonction pyélo urétéral gauche, CN	1	rein en fer à cheval, cure de jonction pyélo urétéral gauche		CN	1	0	0	0	0	0	0	0	0	0	0	0
401	2012	Gauche	M	0	80	1.65	29.3848	6	0	1000	2	0	0	0	1	1	0	70	0	1	3	1	0	1	1	0	0	0	0	0	0			0	0	0	CN	1	0	0	0	0	0	0	0	0	0	0	0
402	2012	Gauche	M	0	58	1.69	20.3074	6.6	0	500	1	0	0	0	1	1	0	15	0	1	3	0	0	0	1	0	0	0	0	0	0			0	0	0	CN	1	0	0	0	0	0	0	0	0	0	0	0
403	2012	Droite	M	0	110	1.7	38.0623	15	0	900	8	1	0	0	1	1	0	150	0	1	3	1	0	1	0	0	0	0	0	0	0		JJ, HBP, cancer colique, HTA, URSS	1	CN	1	Suivi	0	0	0	0	0	0	0	0	1	1	1	URSS
404	2012	gauche	H	0	63	1.7	21.7993	2	0	1070	1	0	0	0	1	1	0	60	0	1	3	1	1	0	1	0	0	0	0	0	0		1	0	0	0	1	1	0	0	0	0	0	0	0	0	0	0	0
405	2012	gauche	H	0	72	1.85	21.0373	10	0	740	1	1	0	0	1	1	0	120	0	1	3	1	0	1	1	0	0	0	0	0	0		1	0	0	0	1	0	0	0	0	0	0	0	0	1	0	1	1
406	2012	Gauche	F	1	55	1.59	21.7555	5	0	1400	5	0	0	0	0	0	0	70	1	1	3	1	0	1	1	0	0	0	0	0	0		Transplantation hépatique en 2003 pour cirrhose OH compliquée d'une ascite refractaire, DNID, AVC en 2006 avec hemiparésie G, TVP surale G en 2002 avec ACC, appendicectomie, cholecystectomie, hysterectomie	0	0	0	Suivi	0	0	0	0	0	0	0	0	0	1	0	0
407	2012	droite	F	1	104	1.6	40.625	14	0	950	1	0	0	0	0	0	0	90	0	1	3	1	0	1	1	0	0	0	0	0	0		RTUV, PNAO droite, LEC droite , inf urinaire recidivante	0	iu recidivante	0	inf urinaire	0	0	0	1	0	0	0	0	0	0	0	0
408	2012	Gauche	M	1	95	1.67	34.0636	36	1	400	1	0	0	1	1	1	0	165	0	1	3	1	0	1	0	0	0	0	0	0	0		CN, HTA	1	CN	1	Suivi	0	0	0	0	0	0	0	0	1	1	1	LEC
409	2012	Droite	F	1	116	1.54	48.9121	12	0	900	1	0	0	0	0	0	0	80	0	1	3	1	0	1	1	0	0	0	0	0	0		diabète insulino-réquerrent, obésité morbide, HTA, insuffisance veineuse, asthme allergique, lombalgies chroniques, cystites récidivantes	0	0	0	Septicémie	0	0	0	0	0	1	0	0	0	0	0	0
410	2012	Gauche	M	0	92	1.81	28.0822	3	0	350	3	0	0	0	0	0	0	95	0	1	3	1	0	1	1	0	0	0	0	0	0		HBP, CN, LEC	1	CN, LEC, HBP	0	Suivi	0	0	0	0	0	0	0	0	1	1	0	0
411	2012	Gauche	M	0	70	1.71	23.939	19	0	1600	2	0	0	0	1	1	0	120	0	1	3	1	0	1	1	0	0	0		0	0		CN, LEC, URSS	1	CN, LEC, URS	hypercalciurie	CN	1	0	0	0	0	0	0	0	0	1	0	0
412	2012	gauche	f	1	70	1.6	27.3437	5	0	530	2	0	0	0	0	0	0	90	0	1	3	1	0	1	1	0	0	0	0	0	0		hernie inguinale dte, hernie ombilicale, URS, maladie lithiasique, LEC	1	LEC, URS, maladie lithiasique	1	suivi	0	0	0	0	0	0	0	0	1	1	0	0
413	2012	GAUCHE	F	1	61	1.62	23.2434	12	0	1130	2	0	0	0	1	1	0	45	0	1	3	1	1	0	1	0	0	0	0	0	0		LIGATURE DES TROMPES	0	cn	0	cn	1	0	0	0	0	0	0	0	0	0	0	0
414	2012	Gauche	M	0	86	1.83	25.6801	18	0	800	4	1	0	0	1	1	0	150	0	1	3	1	0	1	0	0	0	0	0	0	0		cystinurie, LEC, URSS, Appendicectomie	1	cystinurie, CN, URSS, LEC	1	Suivi	0	0	0	0	0	0	0	0	1	1	1	URSS
415	2012	Gauche	F	1	53	1.6	20.7031	9	0	500	1	0	0	0	0	0	0	90	0	1	3	1	0	1	1	0	0	0	0	0	0		Appendicectomie, Salpingectomie bilatérale, Curetage et césarienne, Dilatation uréthrale avec étincelage trigonal + biopsies vésicales Urétéroscopie rigide et urétéroscopie souple gauche	0	0	0	Hématurie	0	0	1	0	0	0	0	0	0	0	0	0
416	2012	Droite	M	0	100	1.78	31.5617	7	0	400	1	0	0	0	1	1	0	60	0	1	3	1	1	0	1	0	0	0	0	0	0		PTG, HTA, glaucome	0	0	1	CN	1	0	0	0	0	0	0	0	0	0	0	0
417	2012	Droite	F	1	67	1.71	22.913	5	0	850	1	0	0	0	0	0	0	45	0	1	3	1	1	0	1	0	0	0	0	0	0		appendicetomie, HCT	1	CN	1	CN	1	0	0	0	0	0	0	0	0	0	0	0
418	2012	bilaterale	M	0	72	1.82	21.7365	5	0	1050	5	0	0	0	1	1	0	30	0	1	3	0	0	0	1	0	0	0	0	0	0			1	CN	0	0	1	0	0	0	0	0	0	0	0	0	0	0
419	2012	Gauche	M	1	95	1.67	34.0636	36	1	400	2	1	0	0	1	1	0	150	0	1	3	1	0	1	0	0	0	0	0	0	0		CN, HTA	1	CN	1	Suivi	0	0	0	0	0	0	0	0	1	1	1	URSS
420	2012	gauche	f	1	58	1.6	22.6562	12	0	900	1	0	0	1	1	1	0	90	0	1	3	1	1	0	1	0	0	0	0	0	0			0	0	1	douleur lombaire	0	0	0	0	0	0	0	0	1	1	1	LEC
421	2012	Droite	F	1	70	1.65	25.7117	22	1	980	2	0	0	1	0	0	0	150	0	1	3	1	0	1	1	0	0	0	0	0	0		Appendicectomie avec abcès post-opératoire, Thyroïdectomie en 1966, Asthme, Terrain allergique (pollen), Calcul du rein droit connu depuis plus de 15 ans, lithotripsie extracorporelle	1	CN, LEC	1	Suivi	0	0	0	0	0	0	0	0	1	1	1	LEC
422	2012	Gauche	F	1	72	1.59	28.4799	7	0	1090	1	0	0	1	0	0	0	60	1	1	3	1	0	1	1	0	0	0	0	0	0		Hysterectomie, phlebie, hypothyroidie	1	CN	0	CN	1	0	0	0	0	0	0	0	0	0	0	LEC
423	2012	gauche	M	0	130	1.9	36.0111	19	0	850	3	0	0	1	1	1	0	120	0	1	2	1	1	0	1	0	0	0	0	0	0		LEC, amygdalectomie, HTA	1	CN	0	0	1	0	0	0	0	0	0	0	0	0	1	LEC
424	2012	Gauche	M	0	70	1.71	23.939	5	0	600	3	1	0	0	1	1	0	45	0	1	3	0	0	0	1	0	0	0		0	0		CN, LEC, URSS	1	CN, LEC, URS	hypercalciurie	Suivi	0	0	0	0	0	0	0	0	1	1	1	URSS
425	2012	Droite	M	0	70	1.75	22.8571	7	0	900	1	0	0	0	1	1	0	35	0	1	1	0	0	0	1	0	0	0	0	0	0		CN	1	CN	0	CN	1	0	0	0	0	0	0	0	0	0	0	0
426	2012	Gauche	M	0	104	1.72	35.1541	13	0	1300	2	0	0	0	1	1	0	150	0	1	3	1	0	1	1	0	0	0	0	0	0		Embolie pulmonaire, colique néphrétique gauche, JJ, Diabète non insulinodépendant, Hypercholestérolémie, Hypertension artérielle, Surcharge pondérale, Hernie discale opérée à trois reprises (1994, 2000 et 2001), Cure de hernie inguinale gauche en 1983 avec récidive actuelle	1	CN		CN	1	0	0	0	0	0	0	0	0	0	0	0
427	2012	Gauche	M	0	72	1.7	24.9135	13	0	600	2	0	0	0	1	1	0	150	0	1	3	1	0	1	1	0	0	0	0	0	0		Pace Maker, ACFA, HTA, Arthrose, Lithiase coraliforme gauche traitée par chirurgie ouverte, RTUP	1	Lithiase coraliforme gauche traitée par chirurgie ouverte, RTUP	0	CN	1	0	0	0	0	0	0	0	0	0	0	0
428	2012	Gauche	F	1	48	1.56	19.7239	3	0	400	1	0	0	0	1	1	0	60	0	1	3	1	1	0	1	0	0	0	0	0	0		IVG, PNAO	0	0	0	PNAO	0	0	0	0	1	0	0	0	0	0	0	0
429	2012	Gauche	M	0	87	1.7	30.1038	18	0	700	1	0	0	0	0	0	0	150	1	1	3	1	0	1	0	0	0	0	0	0	0		0	0	0	1	Fortuite	0	0	0	0	0	0	0	1	0	0	0	0
430	2012	Gauche	M	0	85	1.66	30.8463	5	0	600	1	0	0	0	1	1	0	30	0	1	3	1	1	0	1	0	0	0	0	0	0		HTA, RTUP, ostéosynthèse fracture de jambe	0	0	0	PNO	0	0	0	0	1	0	0	0	0	1	0	0
431	2012	Gauche	M	0				5	0	500	1	0	0	0	0	0	0	60	0	1	3	0	0	0	1	0	0	0	0	0	0		Fracture genou gauche, mega uretère gauche avec urétéro hydronéphrose	1	mega uretère gauche	0	Hématurie	0	0	1	0	0	0	0	0	0	0	0	0
432	2012	Droite	F	1	105	1.56	43.146	38	1	500	1	0	0	0	1	1	0	180	0	1	3	1	0	1	0	0	0	0	0	0	0		DNID, obésité, hernie ombilicale, cure d'éventration, HTA	0	0	0	PNAO	0	0	0	0	1	0	0	0	0	0	0	0
433	2012	Gauche	F	1	58	1.58	23.2335	14	0	600	2	0	0	0	1	1	0	60	0	1	3	1	0	1	1	0	0	0	0	0	0		0	0	0	0	CN	1	0	0	0	0	0	0	0	0	0	0	0
434	2012	Droite	F	1	58	1.58	23.2335	5	0	600	2	0	0	0	0	0	0	40	0	1	3	1	0	1	1	0	0	0	0	0	0		0	0	0	0	Suivi	0	0	0	0	0	0	0	0	1	0	0	0
435	2012	Droite	F	1	40	1.45	19.025	14	0	400	6	0	0	0	0	1	0	120	0	1	3	1	1	0	1	0	0	0	0	0	0		IMC, maladie lithiasique	1	CN	0	CN	1	0	0	0	0	0	0	0	0	1	0	0
436	2012	Gauche	F	1	88	1.62	33.5315	8	0	600	2	0	0	0	1	1	0	60	0	1	6	1	0	1	1	0	0	0	0	0	0			0	0	0	CN	1	0	0	0	0	0	0	0	0	0	0	0
437	2012	Droite	M	0	81	1.63	30.4867	9	0	400	1	0	0	0	1	1	0	150	0	1	3	1	0	1	1	0	0	0	0	0	0		DNID, HTA, HCT, pancréatite aigue en 2011, hernie discale, AVH endolithotomie vésicale	1	AVH endolithotomie vésicale	0	CN	1	0	0	0	0	0	0	0	0	0	0	0
438	2012	Gauche	M	0	87	1.7	30.1038	7	0	700	6	1	0	0	1	1	0	90	0	1	3	1	0	1	1	0	0	0	0	0	0		0	0	0	1	Fortuite	0	0	0	0	0	0	0	1	0	1	1	URSS
439	2012	Droite	M	0	87	1.7	30.1038	3	0	700	1	0	0	0	1	1	0	30	0	1	3	0	0	0	1	0	0	0	0	0	0		0	0	0	1	CN	1	0	0	0	0	0	0	0	0	1	0	0
440	2012	Droite	M	0	70	1.84	20.6758	25	1	1220	2	0	0	0	0	0	0	135	1	1	3	1	0	1	0	0	0	0	0	0	0		Pyélotomie pour calcul pyélique, RTUP,	1	pyélotomie pour calcul pyélique, RTUP	0	Protéinurie	0	0	0	0	0	0	0	1	0	1	0	0
441	2012	Droite	M	0	62	1.61	23.9188	25	1	700	2	0	0	0	1	0	0	90	0	1	4	1	0	1	0	0	0	0	0	0	0		HTA, DID, pontage aorto coronarien, URSS, NLPC, cancer prostate métastatique	1	1	0	1	0	0	1	0	0	0	0	1	0	0	0	0
442	2012	Droite	M	0	90	1.87	25.7371	12	0	1000	1	0	0	1	0	0	0	90	0	1	3	1	0	1	1	0	0	0	0	0	0		insuffisance respiratoire chronique, maladie lithiasique, SAOS, CN	1	CN	0	CN	1	1	0	0	0	0	0	0	0	1	1	LEC
443	2012	bilaterale	F	1	55	1.53	23.4952	7	0	500	5	0	0	0	1	1	0	50	0	1	3	0	0	0	0	0	0	0	0	0	0		CNA a repeition	1	CN	1	CN	1	0	0	0	0	0	0	0	0	1	0	0
444	2012	Droite	M	0	75	1.78	23.6713	4	0	700	6	1	0	0	1	1	0	140	0	1	3	1	0	1	1	0	0	0	0	0	0		URS, CN	0	0	0	CN	1	0	0	0	0	0	0	0	0	1	1	URSS
445	2012	Bilatérale	H	0	124	1.72	41.9145	15	0	600	4	1	0	0	1	1	0	120	0	1	3	1	0	1	1	0	0	0	0	0	0		maladie lithiasique, HTA	1	maladie lithiasique	1	suvi	0	0	0	0	0	0	0	0	1	1	1	URSS
446	2012	Droite	F	1	48	1.53	20.5049	5	0	800	1	0	0	0	1	1	0	100	0	1	3	1	0	1	1	0	0	0	0	0	0		ligementoplastie genou, kyste ovaire, LEC, maladie lithiasique, CN	1	CN, LEC	1	CN	1	0	0	0	0	0	0	0	0	1	0	0
447	2012	gauche	h	0	64	1.72	21.6333	6	0	430	1	0	0	0	1	1	0	55	0	1	9	0	0	0	1	0	0	0	0	0	0		HTA, AVC ischemique, RTUP, psychose, colectomie (volvulus)	1	RTUP	0	PNAO	0	0	0	0	1	0	0	0	0	0	0	0
448	2012	Droite	F	1	105	1.56	43.146	38	1	500	1	1	0	0	1	1	0	180	0	1	3	1	0	1	0	0	0	0	0	0	0		DNID, obésité, hernie ombilicale, cure d'éventration, HTA	0	0	0	PNAO	0	0	0	0	1	0	0	0	0	1	1	URSS
449	2012	Droite	F	1	116	1.54	48.9121	4.5	0	400	1	1	0	0	0	0	0		0	1	3	1	0	1	1	0	0	0	0	0	0		diabète insulino-réquerrent, obésité morbide, HTA, insuffisance veineuse, asthme allergique, lombalgies chroniques, cystites récidivantes	0	0	0	Suivi	0	0	0	0	0	0	0	0	1	1	1	URSS
450	2012	Droite	F	1	60	1.66	21.7738	3	0	500	3	0	0	0	0	0	0	80	0	1	3	1	0	1	1	0	0	0	0	0	0		0	0	0		Hématurie	0	0	1	0	0	0	0	0	0	1	0	0
451	2012	Gauche	M	0	92	1.83	27.4717	10	0	500	3	0	0	0	1	1	0	170	0	1	3	1	0	1	1	0	0	0	0	0	0		CN, URSR, DNID	1	CN, URSR	1	Suivi	0	0	0	0	0	0	0	0	1	1	0	0
452	2012	gauche	F	1	60	1.6	23.4375	10	0	1400	3	0	0	0	1	1	0	120	0	1	3	1	0	1	1	0	0	0	0	0	0		maladie lithiasique, mélanome, hypothyroïdie	1	maladie lithiasique		CN	1	0	0	0	0	0	0	0	0	1	0	0
453	2012	Droite	F	1	57	1.58	22.8329	7	0	1100	2	0	0	0	1	1	0	15	0	1	3	0	0	0	1	0	0	0	0	0	0		diabète gestationnel, CN	1	CN		CN	1	0	0	0	0	0	0	0	0	1	0	0
454	2012	Droite	M	0	70	1.84	20.6758	9	0	1220	2	1	0	0	1	1	0	165	0	1	3	1	0	1	1	0	0	0	0	0	0		Pyélotomie pour calcul pyélique, RTUP, URSS	1	pyélotomie pour calcul pyélique, RTUP	0	Suivi	0	0	0	0	0	0	0	0	1	1	1	URSS
455	2013	gauche	F	1	65	1.6	25.3906	8	0	1100	1	0	0	0	1	1	0	60	0	1	3	1	0	1	1	0	0	0	0	0	0		hyperparathyroidisme primaire, hysterectomie, cholecystectomie, HCT	1	maladie lithiasique	1	PNAO	0	0	0	0	1	0	0	0	0	1	0	0
456	2013	Droite	M	0	90			15	0	800	3	0	0	1	0	1	0	120	0	1	3	1	0	1	0	0	0	0	0	0	0		CNA	1	CNA	0	CN	1	0	0	0	0	0	0	0	0	1	1	1
457	2013	Droite	M	0	83	183	24.78	11	0	1000	5	1	0	0	0	0	0	105	0	1	3	1	0	1	0	0	0	0	0	0	0		CNA, malformation de l'arbre urinaire, anomalie parathormone, AVC, sarcoïdose	1	CNA		CN	1	0	0	0	0	0	0	0	1	1	1	1
458	2013	Gauche	F	1	72	1.68	25.51	11	0	500	2	0	0	0	1	1	0	60	0	1	8	1	0	1	1	0	0	1	0	0	0		TVP à répétition sous PREVISCAN, Néo du sein traité par radio-chimio et chirurgie en 89, cholecystectomie, appendicetomie,asthme ancien	0	0	0	PNO	1	0	0	0	1	1	0	0	0	0	0	0
459	2013	Gauche	M	0	65	175	21.24	19	0	1000	3				0	0	0	75	0	1	3	1	0	1	0	0	0	0	0	0	0		Maladie lithiasique, maladie du poumon de fermier avec reclassement professionnel en 2007, une colique néphrétique, une appendicectomie, une rhinite allergique, aspergillose bronchopulmonaire, traitée par SOLUPRED 40 et V-FEND, NLPC, appendicectomie, adénoïdectomie	1	CNA	hypercalciurie	CN	1	0	0	0	0	0	0	0	0	1
460	2013	Droite	F	1	74	165	27.206	9	0	1000	3	0	0	0	0	1	0	135	0	1	2	1	0	1	1	0	0	0	0	0	0		Appendicectomie, adenoïdectomie	0	0	0	PNO	0	0	0	0	1	1	0	0	0	0	0	0
461	2013	Gauche	M	0	70	160	27.34	6	0	1200	4	0	0	0	1	1	0	75	0	1	3	1	1	0	1	0	0	0	0	0	0		S.P.A, coliques nephretiques, HBP sous finasteride, nombreux episodes de colique nephretique droit et gche.	1	CN	1	CN	1	0	0	0	0	0	0	0	0	1	1	URSR
462	2013	Droite	F	1	105	156	43.139	24	1	500	1	0	0	0	1	1	0	180	0	1	3	1	0	1	1	0	0	0	0	0	0		DNID, obésité morbide, hernie ombilicale, cure eventration, HTA	1	PNO		PNO emphysémateuse	0	0	0	1	1	1	0	0	0	1	0	0
463	2013	Droite	M	0	100	1.86	28.9051	7	0	500	2	0	0	0	0	0	0	30	0	1	3	1	1	0	1	0	0	0	0	0	0		0	0	0	0	CN	1	0	0	0	0	0	0	0	0	0	0	0
464	2013	Gauche	M	1	60	1.7	20.76	9	0	700	4	0	0	0	1	0	0	190	0	0	20	1	1	0	0	0	0	0	0	0	0		CN, RUP, Cardiopathie dilatées non ischémique (FEVG 25-30%), DIA, SPA, néphropathie interstitielle avec IR	1	RUP, CN, néphropathie interstitielle avec IRC	0	hématurie	0	0	1	0	0	0	0	0	0	1	0	0
465	2013	Gauche	F	1	50	1.68	17.7154	6	0	600	2	0	0	0	1	1	0	90	0	1	3	1	0	1	1	0	0	0	0	0	0		0	0	0	0	CN	1	0	0	0	0	0	0	0	0	0	0	0
466	2013	Droite	M	0	70	174	23.118	30	1	1500	3	0	0	0	0	0	0	180	0	1	3	1	0	1	0	1	1	0	0	0	0		CN, hématurie, Ligaments croisés genou, fracture du poignet.	1	CN, hématurie	1	lombalgie	0	1	0	0	0	0	0	0	0	1	0	0
467	2013	Gauche	M	0	105	178	33.144	6	0	700	1	1	0	0	0	0	0	90	0	1	5	1	0	1	1	0	0	0	0	0	0		CN, Diabète type II, HTA, Hyperuricémie, BPCO	1	coraliforme incomplet, URS	1										1	1	1	URSS
468	2013	Droite	M	0	73	165	26.809	12	0	1000	1	0	0	0	0	1	0	90	0	1	3	1	0	1	0	0	0	0	0	0	0		CN, HTA, hyperparathyroïdie	1	CN	1	CN	1	0	0	0	0	0	0	0	0	1	0	0
469	2013	Droite	F	1	70	171	23.94	21	1	800	3	0	0	1	0	0	0	60	0	1	3	1	0	1	0	0	0	0	0	0	0		CN rein droit, NLPC DROITE EN 1999 pour calcul corraliforme , PNA, appendicectomie, plastie abdominale, ovarectomie et salpingectomie D, kyste ovarien, ulcère gastrique	1	CN, PNA		PNAO	0	0	0	0	1	1	0	0	0	1	1	LEC
470	2013	Droite	M	0	107	170	37.024	60	1	500	4	1	0	0	1	1	0	205	0	1	3	1	0	1	0	0	0	0	0	0	0		CN, URS, LEC	1	maladie lihiasique récidivante sévère	1	Suivi	0	0	0	0	0	0	0	0	1	1	1	URSS
471	2013	Bilatérale	M	0	80	178	25.25	5	0	500	5	0	0	0	1	1	0	90	0	1	3	0	0	0	1	0	0	0	0	0	0		diastasis ligne blanche, cure HI bilat	1	CN		CN	1	0	0	0	0	0	0	0	0	0	0	0
472	2013	Bilatérale	F	1	60	150	26.667	70	1	700	2	1	0	0	1	1	0	150	0	1	3	1	0	1	0	0	0	0	0	0	0		Pré éclampsie, PNAO, Sténose du pylore, HTA	1	PNAO	0	PNAO	0	0	0	0	1	1	0	0	1	0	1	URSS
473	2013	Gauche	F	1	64	1.6	25	20	1	700	6	0	1	0	1	1	0	150	0	1	3	1	0	1	0	0	0	0	0	0	0		lipome de cuisse, amygdalectomie, coralliforme complet, NLPC	1	NLPC, calcul coralliforme	1	Suivi	0	0	0	0	0	0	0	0	1	1	1	NLPC
474	2013	Bilatérale	M	0	76	1.72	25.676	6	0	1000	4	1	0	1	1	1	0	100	0	1	2	1	0	1	0	0	0	0	0	0	0		CN, anevrysme aorte thoracique 2008, prostatectomie radicale 2004, recidive bio jan 2005 radioT puis reascencion PSA 2009 avec localisations osseuses probable mis sous HotmonoT stoppé en dec 2011	1	CN, LEC, URS, prostatectomie radicale 2004, recidive bio jan 2005 radioT puis reascencion PSA 2009 avec localisations osseuses probable mis sous HotmonoT stoppé en dec 2011	1	CN	1	0	0	0	0	0	0	0	0	1	1	URSS + LEC
475	2013	Droite	M	0	70	1.71	23.97	20.5	1	1300	2	1	0	0	1	1	0	60	0	1	3	1	0	1	0	0	0	0	0	0	0		Hernie inguinale, ethylisme chronique, AVC ischémique sylvien gauche athéromateux, HTA	1	rein ectopique détruit sur obstruction chronique par calcul	0	fortuite	0	0	0	0	0	0	0	1	0	0	1	URSS
476	2013	Bilatérale	F	1	103	1.68	36.4938	6	0	400	10	0	0	0	1	1	0	100	1	1	3	1	0	1	1	0	0	0	0	0	0		Maladie Cacci Ricci, Appendicectomie, kystectomie ovaire droite	0	0		PNAO	0	0	0	0	1	1	0	0	0	0	0	0
477	2013	Bilatérale	F	1	77	171	26.37	8	0	1000	5	0	0	1	1	1	0	65	0	1	2	0	0	0	1	0	0	0	0	0	0			1	CN à répétition	1	CN	1	0	0	0	0	0	0	0	0	0	0	LEC
478	2013	Gauche	M	0	68	1.74	22.46	7	0	700	10	1	1	0	0	0	0	150	0	1	3	1	0	1	1	0	0	0	0	0	0		Calcul coralliforme, LEC + URSS x 2, péritonite suivie d'une occlusion sur bride et d'une résection intestinale, sdme du grêle court sur résections du grêle pour occlusion récidivante après appendicectomie, hémicolectomie droite et sigmoïdectomie, hyperoxalurie	1	calcul coralliforme	1	suivi	0	0	0	0	0	0	0	0	1	1	1	NLPC + URSS
479	2013	Gauche	M	0	82	170	28.37	14	0	500	2	0	0	0	0	0	0	90	0	1	3	1	0	1	0	0	0	0	0	0	0		CN, LEC, AVH, CANAL CARPIEN, Coxarthrose, ablation de ménisque, appendicetomie, amygdalectomie	1	CN	1	hématurie	0	0	1	0	0	0	0	0	1	1	0	0
480	2013	Bilatérale	M	0	87	1.88	24.6152	11	0	600	3	0	0	0	1	1	0	120	0	1	4	1	0	1	0	0	0	0	0	0	0		CN, LEC, URS, maladie croh resection ileale + colectomie droite, appendicectomie	1	CN, LEC, URS	1	CN	1	0	0	0	0	0	0	0	1	1	1	URSR
481	2013	Gauche	M	0	80	177	25.53	8	0	1100	3	0	0	0	1	1	0	30	0	1	1	1	0	1	1	0	0	0	0	0	0		CN, psoriasis cutané	1	CN	0	CN	1	0	0	0	0	0	0	0	0	1	0	0
482	2013	Droite	F	1	46	160	17.97	15	0	1100	2	0	0	1	0	0	0	90	0	1	3	1	0	1	1	0	0	0	0	0	0		CN, LEC (2 à gauche et 3 à droite), ligature des trompes, hystérectomie pour fibrome, canal carpein, hypercholestérolémie, tremblement du membre sup droit	1	CN, LEC, calculs bilatéraux	0	CN	1	0	0	0	0	0	0	0	1	1	1	LEC
483	2013	Droite	M	0	75	1.75	24.4898	9	0	500	2	0	0	0	1	0	0	120			3	1	0	1	1	0	0	0	0	0	0		CN, URSS, Prostatectomie radicale, ACFA, HTA	1	CN, URSS, Prostatectomie radicale	1	Suivi	0	0	0	0	0	0	0	0	1	1	0	0
484	2013	Gauche	M	0	78	1.68	27.6361	4	0	600	3	0	0	0	1	0	0	75	0	1	3	1	0	1	1	0	1	0	0	0	0		CN, URS, mal. Cacci Ricci, HBP, RTUP, Diab type 2, hernie hiatale, HVGche , valve aortique mécanique, canal lombaire éroit	1	maladie lithiasique: CN, URS, Cacci Ricci		CN	1	0	0	0	0	0	0	0	1	1	0	0
485	2013	Gauche	F	1	58	158	23.24	6	0	1000	1	0	0	0	1	1	0	60	0	1	3	0	0	0	1	0	0	0	0	0	0		PNAO, méningite choroïdienne, hépatite, chirurgie des sinus, chirurgie de strabisme	1	cystite à répétition		PNAO	0	0	0	0	1	1	0	0	0	0	0	0
486	2013	Droite	M	1	120	180	37.04	20.5	1	1200	3	0	0	0	0	0	0	90	0	1	3	1	0	1	0	0	0	0	0	0	0		CN, 2 séances de LEC, HTA, obésité, Hypertension artérielle,	1	CN, LEC, JJ		Suivi	1	0	0	0	0	0	0	0	1	1	1
487	2013	droite	F	1	85	1.65	31.2213	6	0	500	1	0	0	0	1	1	0	15	0	1	1	0	0	0	1	0	0	0	0	0	0			0	0		CN	1	0	0	0	0	0	0	0	0	0	0	0
488	2013	Gauche	M	0	83	190	22.99	18	0	1200	1	0	0	0	1	1	0	150	0	1	3	1	0	1	1	0	0	0	0	0	0		VIH	0	0		découvert sur douleurs abdo	0	1	0	0	0	0	0	0	0	0	0	0
489	2013	Gauche	M	0	70	1.83	20.9024	21	1	1000	4	0	1	1	1	1	0	230	0	1	11	1	0	1	0	0	0	0	0	0	0		calcul corralifrome du rein G, NLPC en 2004, 2005 et aout 2012, LEC	1	coralliforme, CN		CN	1	0	0	0	0	0	0	0	1	1	1	NLPC, LEC
490	2013	Gauche	M	1	103	1.67	36.9321	8	0	600	1	0	0	0	1	1	0	60		1	3	1	1	0	1	0	0	0	0	0	0		DNID, hypercholestérolémie	0	0		CN	1	0	0	0	0	0	0	0	0	0	0	0
491	2013	Droite	M	0	70	1.74	23.118	22	1	1500	0	1	0	0	1	1	0	120	0	1	3	1	0	1	1	0	0	0	0	0	0		CN, hématurie, Ligaments croisés genou, fracture du poignet.	1	CN, hématurie	1	lombalgie	0	1	0	0	0	0	0	0	0	1	1	URSS
492	2013	Gauche	M	0	133	1.76	42.9365	4	0	400	1	1	0	0	1	0	0	115	0		3	1	0	1	0	1	1	0	0	0	0		URS, HBP, HTA, dyslipidémie, cardiopathie ischémique, prothèse aorto bi iliaque pour anévrysme de l'aorte abdo, canal lombaire étroit, pancréatite aigüe lithiasique	1	URS, HBP		Suivi	0	0	0	0	0	0	0	0	1	1	1	URSS
493	2013	Droite	M	0	80	1.67	28.6851	15	0	400	2	0	0	1	1	1	0	150	0	1	4	1	0	1	1	0	0	0	0	0	0		CN, LEC, URS, IRC, HTA, Dissection aortique opérée en 2007, Anévrisme de l'artère iliaque gauche en 2005,	1	CN, LEC, URS, IRC		Suivi	0	0	0	0	0	0	0	0	1	0	1	LEC
494	2013	Gauche	F	1	110	1.75	35.9184	8	0	800	6	0	0	0	0	0	0	60	0	1	3	1	0	1	1	0	0	0	0	0	0		Maladie Cacci Ricci: CN à répétition, URS, LEC, cystite interstitielle, cholecystectomie + hernie hiatale, arthrodèse lombaire	1	Maladie Cacci Ricci: CN à répétition, URS, LEC, cystite interstitielle	1	suivi	0	0	0	0	0	0	0	0	1	1	0	0
495	2013	Gauche	M	0	94	1.75	30.6939	10	0	1400	4	0	0	0	1	1	0	105	0	1	3	1	1	0	1	0	0	0	0	0	0		CN, prostatite	1	CN, prostatite	0	CN	1	0	0	0	0	0	0	0	0	1	0	0
496	2013	Gauche	M	0	57	1.56	23.4221	25	1	300	5	0	1	0	0	1	0	100	0	1	4	1	1	0	1	0	0	0	0	0	0		Rein unique fonctionnel, rein droit détruit sur coralliforme comple, calcul coralliforme complet, URS, LEC, DNID, HTA, syndrome frontal post traumatique	1	calcul coralliforme complet, URS, LEC, Rein unique fonctionnel, rein droit détruit sur coralliforme comple		Suivi	0	0	0	0	0	0	0	0	1	1	1	NLPC
497	2013	Bilatérale	F	1	60	1.5	26.6667	70	1	700	2	1	0	0	1	1	0	135	0	1	4	1	1	0	1	0	0	0	0	0	0		Pré éclampsie, PNAO, Sténose du pylore, HTA	1	PNAO	0	PNAO	0	0	0	0	1	1	0	0	1	0	1	URSS
498	2013	Gauche	M	0	80	1.72	27.0416	13	0	1500	3	0	0	0	0	0	0	105	0	1	3	1	0	1	1	0	0	0	0	0	0		CN, LEC	1	CN, LEC	1	CN	1	0	0	0	0	0	0	0	0	1	0	0
499	2013	Droite	M	0	70	1.68	24.8016	6	0	1000	1	0	0	0	1	1	0	90	0	1	3	1	0	1	1	0	0	0	0	0	0		CN, AVC ischémique, HTA	1	CN		CN	1	0	0	0	0	0	0	0	0	1	0	0
500	2013	Gauche	F	1	70	1.55	29.1363	9	0	700	3	0	0	0	1	1	0	85	0		3	1	0	1	0	0	0	0	0	0	0		hypothyroïdie, PNAO, CN, obésité	1	CN, PNAO	1	PNAO	0	0	0	0	1	1	0	0	0	1	0	0
501	2013	Gauche	M	0	80	1.72	27.0416	15	0	500	2	0	0	0	1	1	0	170	1	1	3	1	0	1	0	0	0	0	0	0	0		HTA, DNID, dyslipidémie, AVC, amputation D4 et D5 gauche, thrombose artérielle membre inférieur gauche, appendicectomie, fistule anale	0	0		CN	1	0	0	0	0	0	0	0	0	0	0	0
502	2013	gauche	F	1	120	1.6	46.875	6	0	400	3	0	0	0	1	1	0	30	0	1	3	0	0	0	1	0	0	0	0	0	0		gastrectomie partielle, app, cjolecystectomie	0	0	0	CN	1	0	0	0	0	0	0	0	0	0	0	0
503	2013	droite	F	1	85	1.6	33.2031	20	1	1000	5	0	0	1	0	0	0	90	0	1	3	1	0	1	0	0	0	0	0	0	0			0	0	0	suivi	0	0	0	0	0	0	0	0	1	0	1	1
504	2013	Droite	F	1	70	1.55	29.1363	7	0	500	4	0	0	0	1	1	0	45	0	1	4	1	0	1	1	0	0	0	0	0	0		hypothyroïdie, PNAO, CN, obésité	1	CN, PNAO	1	PNAO	0	0	0	0	1	1	0	0	0	1	0	0
505	2013	Gauche	M	0	98	1.85	28.634	8	0	500	1	0	0	0	1	1	0	70	0		3	0	0	0	1	0	0	0	0	0	0		Maladie Cacci Ricci, URS, dyslipidémie, diab type II, lymphome en 2004 (autogreffe de moelle, chimio, radio), paraplégie	1	Maladie Cacci Ricci, URS	1	Suivi	0	0	0	1	0	0	0	0	1	1	0	0
506	2013	droite	F	1	85	1.6	33.2031	12	0	1000	2	1	0	0	1	1	0	90	0	1	3	1	0	1	1	0	0	0	0	0	0			0	0	0	suivi	0	0	0	0	0	0	0	0	0	0	1	1
507	2013	Gauche	F	1	57	160	22.266	2.5	0	250	1	1	0	0	0	0	0	75	0	0	3	0	0	0	1	0	0	0	0	0	0		CN	1	CN, URSS	0	CN	1	0	0	0	0	0	0	0	0	0	1	URSS
508	2013	Droite	M	0	110	1.85	32.1402	9	0	1200	2	0	0	0	1	1	0	30	0	1	3	0	0	0	1	0	0	0	0	0	0		Cholecystectomie, Cure de hernie hiatale et inguinales bilat, Fracture fibula gauche, hernie hiatale avec oesophagite, fissure anale, Diabéte, Goutte	0	0	1	CN	1	0	0	0	0	0	0	0	0	0	0	0
509	2013	Droite	M	0	80	1.8	24.6914	13	0	1000	1	0	0	0	0	0	0	90	0	1	3	1	0	1	1	0	0	0	0	0	0		cirrhose alcoolique, CN, maladie lithiasique, URSS	1	CN, URSS	0	douleurs lombaire, hématurie	0	1	1	0	0	0	0	0	0	1	0	0
510	2013	Droite	M	0	60	1.58	24.0346	9	0	1100	1	0	0	1	0	0	0	60	0	1	3	1	0	1	1	1	1	0	0	0	0		CN	1	CN, LEC	0	Suivi	0	0	0	0	0	0	0	0	1	1	1	LEC
511	2013	Droite	F	1	56	1.65	20.5693	8.5	0	1100	1	0	0	0	1	1	0	30	0	1	3	1	0	1	1	0	0	0	0	0	0		Cure de prolapsus, appendicectomie, Hernie hiatale, Kyste renaux bilatéraux	0	Kyste renaux bilatéraux	1	CN	1	0	0	0	0	0	0	0	0	0	0	0
512	2013	Gauche	M	0	46	1.58	18.4265	7	0	500	4	0	0	0	0	1	0	45	0	1	3	1	0	1	1	0	0	0	0	0	0		cure hernie inguinale gauche, CN, PNO	1	CN, PNO	1	PNAO	0	0	0	0	1	1	0	0	0	1	0	0
513	2013	Gauche	f	1	75	1.6	29.2969	8	0	400	5	0	0	0	1	1	0	150	0	1	3	1	0	1	0	0	0	0	0	0	0		0	0	0	0	cna simple	1	0	0	0	0	0	0	0	0	0	0	0
514	2013	Droite	M	0	95			6	0	600	2				0	0	0	40	0	1	3	0	0	0	1	0	0	0	0	0	0		CN			0	Suivi	0	0	0	0	0	0	0	0	1
515	2013	Gauche	M	0	94	1.72	31.7739	10.5	0	500	8	0	1	0	1	1	0	100	0	1	3	1	0	1	1	0	0	0	0	0	0		CN multiples bilatérales, NLPC	1	CN multiples bilatérales, NLPC	cystinurie	CN	1	0	0	0	0	0	0	0	0	1	1	NLPC
516	2013	droite	H	0	72	1.75	23.5102	12	0	900	2	0	0	0	1	1	0	120	0	1	3	1	0	1	1	0	0	0	0	0	0		PT, Hernie inguinale bilat, hydrocèle bilat, maladie lithiasique, LEC	1	maladie lithiasique, PT, cure hydrocèle	1	CN	1	0	0	0	0	0	0	0	0	1	0	0
517	2013	Gauche	f	1	82	1.6	32.0312	8	0	500	1	0	0	0	1	1	0	60	0	1	3	1	1	0	1	0	0	0	0	0	0		hta,dnid,hct,repermeabilisation iliaque	1	urss	0	PNAO	0	0	0	0	1	0	0	0	0	0	0	0
518	2013	Gauche	m	0	90	1.7	31.1419	10	0	420	2	0	0	0	0	0	0	90	0	1	4	1	0	1	1	0	0	0	0	0	0		HTA, hyperuricemie	Cacchi Ricci	cna raité par lec	0	cna	1	0	0	0	0	0	0	0	0	0	0	0
519	2013	droite	m	0	80	1.77	25.5354	21	1	780	1	0	0	0	1	1	0	155	0	1	4	1	0	1	0	0	0	0	0	0	0		rein multikystique, hemragie sur kyste	rein multikystique, hemragie sur kyste	0	0	suivi	0	0	0	0	0	0	0	0	1	0	0	0
520	2013	Droite	M	0	82	1.7	28.3737	6	0	500	3	0	0	0	0	0	0	60	0	1	3	1	0	1	1	0	0	0	0	0	0		CN, LEC, AVH, CANAL CARPIEN, Coxarthrose, ablation de ménisque, appendicetomie, amygdalectomie	1	CN	1	hématurie	0	0	1	0	0	0	0	0	1	1	0	0
521	2013	droite	f	1	60	1.7	20.7612	11	0	1130	2	0	0	0	1	1	0	75	0	0	3	1	0	1	0	0	0	0	0	0	0		anneau gastrique perforation, pneumopathie	0	0	0	PNAO	0	0	0	0	1	0	0	0	0	0	0	0
522	2013	Gauche	M	0	70	1.83	20.9024	28	1	1000	5	1	1	1	1	1	0	105	0	1	4	0	0	0	1	0	0	0	0	0	0		calcul corralifrome du rein G, NLPC en 2004, 2005 et aout 2012, LEC	1	coralliforme, CN		Suivi	0	0	0	0	0	0	0	0	1	1	1	NLPC, URSS, LEC
523	2013	Gauche	f	1	75	1.6	29.2969	7	0	400	3	1	0	0	1	1	0	105	0	1	3	1	1	0	1	0	0	0	0	0	0		0	0	0	0	2sd temps	0	0	0	0	0	0	0	0	0	0	1	1
524	2013	Bilatérale	F	1	59	1.76	19.047	5	0	700	2	0	0	0	0	0	0	120	0	1	3	1	0	1	1	0	0	0	0	0	0		0	0	0	0	CN	1	0	0	0	0	0	0	0	0	0	0	0
525	2013	gauche	m	0	105	1.84	31.0137	7	0	360	3	0	0	0	0	0	0	65	1	1	3	1	0	1	1	0	0	0	1	0	0		0	Syndrome de la JPU, maladie lithiasique	0	0	douleur lombaire	0	1	0	0	0	0	0	0	0	0	0	0
526	2013	Droite	m	0	64	1.74	21.1389	11	0	900	1	0	0	0	0	0	0	120	1	0	3	1	0	1	0	0	0	0	0	0	0		0	lec echec	0	0	lec echec intolerance procedure	0	0	0	0	0	0	0	0	0	0	0	0
527	2013	Gauche	M	0	47	1.87	13.4405	6.5	0	500	10	0	0	0	0	0	0	30	0	1	3	0	0	0	1	0	0	0	0	0	0		Rupture ligaments cheville droite, Cancer du pancreas: chimioT + DPC sans resection complete, varicocèle, Emphysème bilatéral	0	0		CN	1	0	0	0	0	0	0	0	0	0	0	0
528	2013	Droite	M	0	87	1.88	24.6152	23	1	900	1	0	0	0	0	0	0	180	0	1	3	1	0	1	1	0	0	0	0	0	0		CN, LEC, URS, maladie croh resection ileale + colectomie droite, appendicectomie	1	CN, LEC, URS	1	Suivi	0	0	0	0	0	0	0	0	1	1	0	0
529	2013	droite	F	1	72	1.63	27.0993	10	0	600	1	0	0	0	0	0	0	90	0	1	3	1	0	1	1	0	0	0	0	0	0		néphrotomie par lombotomie pour calcul	1	néphrotomie par lombotomie pour calcul	1	Suivi	0	0	0	0	0	0	0	0	1	1	0	0
530	2013	gauche	f	1	56	1.53	23.9224	8	0	670	1	0	0	0	1	1	0	45	0	0	3	1	0	1	1	0	0	0	0	0	0		hta, cesar*3	1	cn, iu basse reptition, PNA repetée	0	PNAO	0	0	0	0	1	0	0	0	0	1	0	0
531	2013	Droite	M	0	73	1.78	23.04	10	0	600	3	0	0	0	0	0	0	90	1	1	3	1	0	1	1	0	0	0	0	0	0		maladie lithiasique, URS, hernie inguinale, glaucme bilatérale chronique	1	maladie lithiasique, URS	0	CN	1	0	0	0	0	0	0	0	0	0	0	0
532	2013	gauche	f	1	78	1.63	29.3575	6	0	700	2	0	0	0	1	1	0	75	0	1	3	0	0	0	1	0	0	0	0	0	0		hernie discale, diabete gestationnel	cna	0	0	cna gauche hyperalgique	1	0	0	0	0	0	0	0	0	0	0	0
533	2013	Droite	M	0	70	1.71	23.939	18	0	1300	2	0	0	0	1	1	0	180	0	1	3	1	0	1	0	0	0	0	0	0	0		Hernie inguinale, ethylisme chronique, AVC ischémique sylvien gauche athéromateux, HTA	1	rein ectopique détruit sur obstruction chronique par calcul	0	fortuite	0	0	0	0	0	0	0	1	0	0	0	0
534	2013	Gauche	f	1	86	1.8	26.5432	9	0	540	1	0	0	0	1	0	0	75	0	1	8	1	0	1	0	0	0	0	0	0			paraplegie sur fracture D 10, asthme, raa,algodstrophie, tvp, hémorragie méningée	1	cna, pna	0	suvi douleur	0	0	0	0	0	0	0	0	1	0	0	0
535	2013	Gauche	m	0	83	1.72	28.0557	8	0	880	3	0	0	1	1	1	0	125	0	1	3	1	1	0	1	0	0	0	0	0	0		glaucome fermé, AVH	0	0	0	echec lec	0	0	0	0	0	0	0	0	0	0	0	0
536	2013	gauche	m	0	65	1.6	25.3906	30	1	950	1	0	0	0	0	0	0	120	0	1	3	1	0	1	0	0	0	0	0	0	0		avc	0	0	0	fortuite	0	0	0	0	0	0	0	1	0	0	0	0
537	2013	droit	m	0	90	1.74	29.7265	20	1	750	1	1	0	0	1	1	0	180	0	0	3	1	0	1	0	0	0	0	0	0	0		cancer prostate meta os, cacchi ricci, vessie lutte, RTUP	1	cancer prostate meta os, cacchi ricci, vessie lutte, RTUP	0	frag incomplete	0	0	0	0	0	0	0	0	1	0	1	1
538	2013	Gauche	M	0	93	1.7	32.1799	17	0	1200	1	0	0	0	1	1	0	170	0		3	1	0	1	1	0	0	0	0	0	0		orchidectomie, prostatectomie radicale, diabète type II, HTA, appendicectomie, hyperthyroïdieopèrée, hernie inguinale,	1	orchidectomie, prostatectomie radicale		CN	1	0	0	0	0	0	0	0	0	0	0	0
539	2013	Droite	M	0	65	1.6	25.3906	6	0	1200	2	0	0	0	1	1	0	70	0	1	3	1	0	1	1	0	0	0	0	0	0		diabète	0	0	0	CN	1	0	0	0	0	0	0	0	0	0	0	0
540	2013	gauche	m	0	87	1.84	25.6971	5	0	600	1	0	0	0	0	0	0	1	1	1	3	1	1	0	1	0	0	0	0	0	0		genou droit	urss laser	0	0	suivi, anxieté	0	0	0	0	0	0	0	0	1	1	0	0
541	2013	Droite	f	1	93	1.65	34.1598	13	0	1200	1	0	0	0	1	1	0	120	0	1	3	1	0	1	0	0	0	0	0	0	0		0	0	0	0	cna	1	0	0	0	0	0	0	0	0	0	0	0
542	2013	droite	m	0	70	1.75	22.8571	6	0	980	2	0	0	1	0	0	0	60	0	1	3	1	0	1	1	0	0	0	0	0	0		tabac	cna droite	0	0	post lec	0	0	0	0	0	0	0	0	0	0	1	1
543	2013	Gauche	M	0	82	1.8	25.3086	10	0	1400	1	0	0	1	0	0	0	60	0	1	3	1	0	1	1	0	0	0	0	0	0		Appendicectomie, Cure de hernie inguinale bilatérale par coelioscopie, Insuffisance mitrale, hypercalciurie idiopathique	1	maladie lithiasique, LEC, CN, Hypercalciurie	1	Suivi	0	0	0	0	0	0	0	0	1	1	1	LEC
544	2013	Droite	M	0	82	1.8	25.3086	5.6	0	1400	1	0	0	0	0	0	0	30	0	1	3	1	0	1	1	0	0	0	0	0	0		Appendicectomie, Cure de hernie inguinale bilatérale par coelioscopie, Insuffisance mitrale, hypercalciurie idiopathique	1	maladie lithiasique, LEC, CN, Hypercalciurie	1	Suivi	0	0	0	0	0	0	0	0	1	1	0	0
545	2013	Gauche	f	1	68	1.55	28.3039	8	0	1200	1	0	0	0	0	1	0	130	0	1	3	1	0	1	1	0	0	0	0	0	0		conisation	0	0	0	echec lec	0	0	0	0	0	0	0	0	0	0	0	0
546	2013	Droite	m	0	90	1.7	31.1419	7	0	820	4	0	0	0	1	1	0	90	0	1	3	1	0	1	1	0	0	0	0	0	0		0	0	0	0	cna hyperalgique	1	0	0	0	0	0	0	0	0	0	0	0
547	2013	bilaterale	M	0	88	1.76	28.4091	25	1	440	2	0	0	0	1	1	0	120	0	1	2	1	0	1	0	0	0	0	0	0	0		hta, dnid, acfa, saos, esv, hernie discale, splenectomie	1	CN	0	CN	1	1	0	0	0	0	0	0	0	0	0	0
548	2013	Droite	F	1	86	1.72	29.0698	22	1	700	1	0	0	0	0	0	0	75	0	1	5	1	0	1	0	0	0	0	0	0	0		Tétraplégie sensitivo-motrice post-traumatique (accident de la voie publique avec fracture cervicale C4-C5 en 2009), Lithotripsie endovésicale par voie endoscopique pour lithiases vésicales sur SAD, hyperactivité vésicale	1	Lithotripsie endovésicale par voie endoscopique pour lithiases vésicales sur SAD, hyperactivité vésicale		Fortuite	0	0	0	0	0	0	0	1	0	0	0	0
549	2013	Gauche	m	0	89	1.71	30.4367	21	1	1300	1	0	0	1	1	1	0	120	0	1	3	1	0	1	0	1	0	1	0	0	0		0	cna, lec,	0	0	echec lec	0	0	0	0	0	0	0	0	0	0	0	0
550	2013	droite	f	1	86	1.72	29.0698	25	1	380	1	0	0	0	0	0	0	75	0	1	5	1	0	1	0	1	0	1	0	0	0		tetraplegie sur AVP	lithiase endovesicale	0	0	decouverte fortuite	0	0	0	0	0	0	0	1	0	0	0	0
551	2013	droite	f	1	55	1.65	20.202	30	1	540	1	0	0	0	1	1	0	60	0	1	3	1	0	1	0	0	0	0	0	0	0		thyroidectomie, hypothyroidie	0	0	0	PNAO	0	0	0	0	1	0	0	0	0	0	0	0
552	2013	Droite	M	0	130	1.85	37.9839	42	1	500	1	0	0	0	0	0	0	180	0	1	3	1	0	1	0	0	0	0	0	0	0		PNAO, URS, LEC, NLPC, calcul coralliforme, torsion testiculaire, obésité	1	PNAO, URS, LEC, NLPC, calcul coralliforme, torsion testiculaire	1	Suivi	0	0	0	0	0	0	0	0	1	1	0	0
553	2013	Gauche	m	0	80	1.78	25.2493	3	0	385	1	0	0	0	0	1	0	60	0	0	3	0	0	0	1	0	0	0	0	0	0		0	cna	0	1	CNA hyperalgique	1	0	0	0	0	0	0	0	0	0	0	0
554	2013	gauche	m	0	70	1.71	23.939	20	1	470	1	0	0	0	1	0	0	120	0	1	3	1	0	1	0	0	0	0	0	0	0		AIT, avc, hemiplegie, trble phasique, EP	0	0	0	bilan hematurie	0	0	1	0	0	0	0	0	0	0	0	0
555	2013	droite	m	0	50	1.7	17.301	15	0	680	4	0	0	0	1	1	0	125	0	1	3	1	0	1	0	0	0	0	0	0	0		paraplegique sep evoluée	maladie lithiasique	0	0	pnao	0	0	0	0	1	0	0	0	0	0	0	0
556	2013	Gauche	M	0	87	1.78	27.4587	27	1	500	3	0	0	0	1	1	0	150	0	1	3	1	0	1	0	0	0	0	0	0	0		calculs coralliforme complet, PNO, insuffisance cardiaque sur cardiomyopathie dilatée idiopathique, syndrome d'apnée du sommeil appareillé, diabète non insulino dépendant, tabagisme sevré	1	calculs coralliforme complet, PNO	0	PNO	0	0	0	0	1	0	0	0	0	0	0	0
557	2013	Droite	f	1	88	1.62	33.5315	8	0	270	3	0	0	0	1	1	0	60	0	1	1	1	0	1	1	0	0	0	0	0	0		avc, hemiplegie sequellaire, diabete,app,hysterectomie	0	0	0	cna	1	0	0	0	0	0	0	0	0	0	0	0
558	2013	gauche	m	0	65	1.6	25.3906	10	0	950	1	1	0	0	1	1	0	150	0	1	6	1	0	1	0	1	1	0	0	0	0		avc	0	0	0	frag incomplete	0	0	0	0	0	0	0	0	0	0	1	1
559	2013	gauche	m	0	68	1.68	24.093	8	0	700	1	0	0	0	0	0	0	110	0	0	3	0	0	0	1	0	0	0	0	0	0		tuberculose renale, adenome d eprostate, prostatite	urs et lec en 2009	0	0	suivi	0	0	0	0	0	0	0	0	1	0	0	0
560	2013	gauche	f	1	63	1.61	24.3046	4	0	400	1	0	0	0	0	0	0	75	0	0	3	1	0	1	1	0	0	0	0	0	0		cataracte	jj	0	1	cna	0	0	0	0	0	0	0	0	0	0	0	0
561	2013	Droite	m	0	90	1.7	31.1419	7	0	820	2	1	0	0	1	1	0	90	0	1	3	1	0	1	1	0	0	0	0	0	0		0	0	0	0	suivi	0	0		0	0	0	0	0	0	0	0	0
562	2013	Droite	m	0	100	1.8	30.8642	15	0	120	1	0	0	1	0	0	0	90	1	1	3	1	0	1	0	0	0	0	0	0	0		ugd	upr jj dt *3, lec dt *3 lec g*1	0	0	echec lec	0	1	0	0	0	0	0	0	0	1	1	0
563	2013	Gauche	M	0	90	1.72	30.4218	20	1	1100	3	1	0	0	1	1	0	150	0	1	3	1	0	1	1	0	0	0	0	0	0		hta, depression	1	prostatectomie, lithiase vesicale	1	Suivi	0	0	0	0	0	0	0	0	1	1	1	URSS
564	2013	gauche	m	0	117	1.8	36.1111	20	1	460	2	0	0	0	1	1	0	120	0	1	3	1	0	1	0	0	0	0	0	0	0		obesité, saos,hhiatiale	CNA	cna	0	cna	1	0	0	0	0	0	0	0	0	1	0	0
565	2013	Gauche	f	1	63	1.61	24.3046	2	0	400	3	0	0	0	1	1	0	50	0	0	3	1	0	1	1	0	0	0	0	0	0		cataracte	jj	0	0	suivi	1	0	0	0	0	0	0	0	1	1	0	0
566	2013	droite	m	0	80	1.77	25.5354	18	0	780	1	1	0	0	0	1	0	90	0	1	3	1	0	1	0	0	0	0	0	0	0		rein multikystique, hemragie sur kyste	rein multikystique, hemragie sur kyste	0	0	2sd temps urss	0	0	0	0	0	0	0	0	0	0	1	1
567	2014	Gauche	M	0	73	1.6	28.5156	8	0	1000	5	0	0	0	0	0	0	120	0	1	3	1	0	1	1	0	0	0	0	0	0		Colique néphrétique, URSS, HBP, Appendicectomie	1	Colique néphrétique, URSS, HBP	hypercalciurie + hyperoxalurie	CN	1	0	0	0	0	0	0	0	0	1	0	0
568	2014	droite	m	0	50	1.7	17.301	12	0	680	1	1	0	0	1	1	0	120	0	1	4	1	0	1	0	0	0	0	0	0	0		paraplegique sep evoluée	maladie lithiasique	0	0	urs 2eme temps	0	0	0	0	0	0	0	0	0	0	1	1
569	2014	Gauche	F	1	45	1.5	20	7	0	1000	4	0	0	0	1	1	0	90	0	1	3	1	0	1	1	0	0	0	0	0	0		PNO	1	PNO		PNO	0	0	0	0	1	0	0	0	0	0	0	0
570	2014	Droite	M	0	64	1.8	19.7531	50	1	600	1	0	0	0	1	0	0	110	0	0	3	1	0	1	0	1	0	0	0	0	1		PTH gauche, cardiopathie ischémique avec NSTEMI, ACFA paroxystique, AOMI avec pontage fémoro poplité Gche, plaie cutanée chronique du talon avec colonisation à pseudomonas aeruginosa, maladie de Waldenstrom, maladie de charcot, ADK moyen rectum opèré d'une résection colorectale avec colostomie définitive + radio chimio néo adjuvante, hernie inguinale gauche, amputation orteil gauche, choc septiqu…	1	choc septique à point de départ urinaire, sonde à demeure	0	choc septique	0	0	0	0	0	1	0	0	0	0	0	0
571	2014	Gauche	M	0	60	1.52	25.9695	17	0	1000		1	0	0	1	1	0	50	0	1	3	1	0	1	1	0	0	0	0	0	0		LEC, URS, syndrome de jonction bilatéral non opèré, PTH bilatérale en 2005 et 2007, notion d'urétérotomie gauche (Dr Darcq) pour lithiase il y à 25ans (lombotomie), lithiase rénale gauche connue, DNID, HTA, canal cervical étroit non compressif	1	URS, LEC, Syndrome de jonction bilatéral non opèré, urétrotomie par lombotomie pour calcul		Suivi	0	0	0	0	0	0	0	0	1	1	1	URSS
572	2014	droite	f	1	86	1.72	29.0698	12	0	380	1	1	0	1	0	1	0	75	0	1	5	1	0	1	0	0	0	1	0	0	0		tetraplegie sur AVP	lithiase endovesicale	0	0	urs 2emetemps	0	0	0	0	0	0	0	0	0	0	1	1
573	2014	Droite	F	1	86	1.72	29.0698	4	0	400	3	1	0	1	1	0	0	60	0	1	7	1	0	1	1	0	0	0	0	0	0		Tétraplégie sensitivo-motrice post-traumatique (accident de la voie publique avec fracture cervicale C4-C5 en 2009), Lithotripsie endovésicale par voie endoscopique pour lithiases vésicales sur SAD, hyperactivité vésicale	1	Lithotripsie endovésicale par voie endoscopique pour lithiases vésicales sur SAD, hyperactivité vésicale, URSS, lEC		Suivi	0	0	0	0	0	0	0	0	1	1	1	URSS + LEC
574	2014	gauche	f	1	70	1.6	27.3437	5	0	530	5	0	0	0	1	1	0	75	0	1	3	0	0	0	1	0	0	0	0	0	0		hernie inguinale dte, hernie ombilicale, URS, maladie lithiasique, LEC	1	LEC, URS, maladie lithiasique	1	CNA	1	0	0	0	0	0	0	0	0	1	0	0
575	2014	Gauche	m	0	117	1.8	36.1111	8	0	460	2	1	0	0	1	1	0	90	0	1	3	1	0	1	0	0	0	0	0	0	0		obesité, saos,hhiatiale	cna	cna	0	2eme temps urss	0	0	0	0	0	0	0	0	1	1	1	0
576	2014	Droite	F	1	116	1.665	41.8436	70	1	500	1	0	0	0	1	1	0	240	0	1	4	1	0	1	0	0	0	0	0	0			Syndrome du canal carpien, Diabète de type II, ulcère variqueux, HTA, Erysipèle, Pneumopathie infectieuse, Eventration, Calcul du rein droit coralliforme	1	Calcul du rein droit coralliforme, Pyélonéphrite sur calcul coralliforme		IU	0	0	0	1	0	0	0	0	0	1	0	0
577	2014	Droite	M	0	80	1.8	24.6914	6.5	0	1000	1	1	0	0	0	0	0	110	0	1	3	1	0	1	1	0	0	0	0	0	0		cirrhose alcoolique, CN, maladie lithiasique, URSS	1	CN, URSS	0	suivi	0	0	0	0	0	0	0	0	1	1	1	URSS
578	2014	Droite	M	0	110	1.81	33.5765	16	0	800	1	0	0	0	0	0	0	120	0	1	3	1	0	1	1	0	0	0	0	0	0		DNID, hypercholestérolémie, ostéosynthèse tibia péroné et fémur droit, CN	1	CN		Hématurie	0	0	1	0	0	0	0	0	0	1	0	0
579	2014	Droite	M	0	68	1.71	23.255	13	0	530	2	0	0	1	0	0	0	110	0	1	3	1	0	1	1	0	0	0	0	0	0		LEC	1	LEC		Suivi	0	0	0	0	0	0	0	0	1	1	1	LEC
580	2014	Droite	F	1	70	1.66	25.4028	7	0	1500	2	0	0	0	1	1	0	75	0	1	3	1	0	1	1	0	0	0	0	0	0		CN, GEU	1	CN, JJ		CN	1	0	0	0	0	0	0	0	0	1	0	0
581	2014	droite	M	0	77	1.69	26.9598	18	0	500	5	1	0	0	1	1	0	60	0		3	1	0	1	1	0	0	0	0	0	0		Maladie lithiasique sur cystinurie, CN, URS, LMC	1	CN, URS	1	CN	1	0	0	0	0	0	0	0	0	1	1	URSS
582	2014	droite	M	0	88	1.76	28.4091	5	0	440	1	1	0	0	1	1	0	120	1	1	3	1	0	1	0	0	0	0	0	0	0		hta, dnid, acfa, saos, esv, hernie discale, splenectomie	1	cn	0	suivi	0	0	0	0	0	0	0	0	1	0	1	urss
583	2014	Droite	F	1	50			15	0	900	2	0	1	0	1	1	0	90	0	1	4	1	0	1	1	0	0	0	0	0	0		PNO, Calcul coralliforme complet, NLPC, AVC ischémique, hémiplégie séquellaire droite, SEP, hémorragie méningée sur TC, épilepsie, bandelette TOT, méningiome cérébral opèré	1	PNO, Calcul coralliforme complet, NLPC, bandelette TOT		Suivi	0	0	0	0	0	0	0	0	1	1	1	NLPC
584	2014	Gauche	m	0	70	1.71	23.939	5	0	470	1	1	0	0	1	1	0	60	0	1	3	1	0	1	1	0	0	0	0	0	0		AIT, avc, hemiplegie, trble phasique, EP	0	0	0	frag incomplete	0	0	0	0	0	0	0	0	0	0	1	1
585	2014	Droite	M	0	75	1.86	21.6788	9	0	1200	1	0	0	0	1	1	0	90	0	1	3	1	0	1	1	0	0	0	0	0	0		0	0	0		CN	1	0	0	0	0	0	0	0	0	0	0	0
586	2014	Gauche	M	0	65	1.78	20.5151	7	0	1500	2	0	0	0	1	1	0	135	0	1	3	1	0	1	1	0	0	0	0	0	0		CN, HTA, ACFA, IDM stenté	1	CN		CN	1	0	0	0	0	0	0	0	0	0	0	0
587	2014	gauche	F	1	60	1.75	19.5918	11	0	1050	1	0	0	0	0	0	0	75	0	1	3	1	0	1	1	0	0	0	0	0	0		paraplégique C4-C5	0	0	0	PNA	0	0	0	1	0	0	0	0	0	0	0	0
588	2014	Droite	F	1	65	1.63	24.4646	10	0	450	2	1	0	0	1	1	0	200	0	1	3	1	0	1	1	0	0	0	0	0	0		EP, tumeur gliale rolandique gauche traitée par chirurgie et radiothérapie, et chimiothérapie, PNO, HTA, dyslipidémie, epilepsie vasculaire, TVP, SAOS, AVC hémorragique	1	PNO, URSS		Suivi	0	0	0	0	0	0	0	0	1	1	1	URSS
589	2014	Droite	M	0	73	1.6	28.5156	8	0	1000	5	0	0	0	0	0	0	75	0	1	3	1	0	1	1	0	0	0	0	0	0		Colique néphrétique, URSS, HBP, Appendicectomie	1	Colique néphrétique, URSS, HBP	hypercalciurie + hyperoxalurie	CN	1	0	0	0	0	0	0	0	0	1	0	0
590	2014	Gauche	M	0				19	1	1500	5	0	0	0	0	0	0	140	0	1	3	1	0	1	0	1	0	1	0	0	0		IMC sur pathologie épileptogène néonatale (sdme de little), maladie lithiasique rénale bilatérale, pyonéphrose droite sur coralliforme complet, nephrectomie droite	1	maladie lithiasique rénale bilatérale, pyonéphrose droite sur coralliforme complet, nephrectomie droite		Suivi	0	0	0	0	0	0	0	0	1	1	0	0
591	2014	Droite	M	0	83	1.62	31.6263	5	0	500	1	0	0	0	0	0	0	115	0	1	3	1	0	1	1	0	0	0	0	0	0		rupture coiffe rotateurs, SAOS, ongor d'effort, canal carpien, hydrocèle, maladie lithiasique, URS, HBP	1	HBP, hydrocèle, maladie lithiasique, URS	0	douleurs lombaires	0	1	0	0	0	0	0	0	0	1	0	0
592	2014	greffon	M	0	64	1.68	22.6757	11	0	850	3	0	0	0	1	1	0	115	1	0	3	1	0	1	0					0	0		hépatite B, ulcère gastrique, greffe rénale en 1981, CN	1	greffe rénale en 1981, CN		CN	1	0	0	0	0	0	0	0	0	1	0	0
593	2014	Gauche	F	1	67	1.7	23.1834	8.5	0	900	1	0	0	1	1	1	0	45	0	1	3	1	1	0	1	0	0	0	0	0	0		hysterecomie, appendicectomie, thyroidecomie, bandelette sous uretrale (Dr Darc 2012) uro maladie lithiasique (2 episodes de CN G) hysterecomie, appendicectomie, thyroidecomie, bandelette sous uretrale (Dr Darc 2012) uro maladie lithiasique (2 episodes de CN G) hysterectomie, appendicectomie, thyroidectomie, bandelette sous uretrale (Dr Darc 2012), maladie lithiasique (2 episodes de CN G)	1	bandelette sous uretrale (Dr Darc 2012), maladie lithiasique (2 episodes de CN G)	0	CN	1	0	0	0	0	0	0	0	0	1	1	LEC
594	2014	droite	F	1	57	1.55	23.7253	8	0	1200	1	0	0	0	0	0	0	90	0	1	3	1	0	1	1	0	0	0	0	0	0		ADK pancreas, DPC, hysterectomie + annexextomie, app	0	0	0	fortuite	0	0	0	0	0	0	0	1	0	0	0	0
595	2014	Gauche	M	0	110	1.81	33.5765	7	0	700	3	0	0	0	1	1	0	120	0	1	3	1	0	1	1	0	0	0	0	0	0		DNID, hypercholestérolémie, ostéosynthèse tibia péroné et fémur droit, CN	1	CN, URS		Suivi	0	0	0	0	0	0	0	0	1	1	0	0
596	2014	droite	m	0	50	1.7	17.301	0	0	680		0	0	0	1	1	0	150	0	1	4	1	0	1	0	0	0	0	0	0	0		paraplegique sep evoluée	maladie lithiasique	0	0	urs 3eme temps bilat	0	0	0	0	0	0	0	0	0	0	1	1
597	2014	Gauche	M	0	70	1.71	23.939	11.5	0	2000	1	0	0	0	1	1	0	90	0	1	3	1	0	1	1	0	0	0		0	0		CN, LEC, URSS	1	CN, LEC, URS	hypercalciurie	CN	1	0	0	0	0	0	0	0	0	1	0	0
598	2014	Droite	M	0	95	1.75	31.0204	6	0	700	1	0	0	0	0	0	0	90	0	1	3	0	0	0	1	0	0	0	0	0	0		CN, LEC	1	CN, LEC		Suivi	0	0	0	0	0	0	0	0	1	1	0	0
599	2014	Gauche	F	1	53	1.63	19.9481	7	0	1400	1	0	0	0	0	0	0	90	0	1	3	1	0	1	1	0	0	0	0	0	0		cystite	1	cystites		fortuite	0	0	0	0	0	0	0	1	0	0	0	0
600	2014	Gauche	M	0				13	0	1500	1	1	0	0	1	1	0	180	0	1	7	1	0	1	1	0	0	0	0	0	0		IMC sur pathologie épileptogène néonatale (sdme de little), maladie lithiasique rénale bilatérale, pyonéphrose droite sur coralliforme complet, nephrectomie droite, URS	1	maladie lithiasique rénale bilatérale, pyonéphrose droite sur coralliforme complet, nephrectomie droite, URS		Suivi	0	0	0	0	0	0	0	0	1	1	1	URSS
601	2014	Gauche	M	0	65	1.75	21.2245	12	0	1200	1	0	0	0	1	0	0	60	0	1	3	1	1	0	1	0	0	0	0	0			ACFA, insuffisance mitrale, DNID, lombalgies chroniques, paralysie phrénique gauche, hernie inguinale, appendicectomie, CN	1	CN		Fortuite	0	0	0	0	0	0	0	1	0	1	0	0
602	2014	Gauche	F	1	42	1.53	17.9418	6.5	0	700	1	0	0	0	0	0	0	110	0	1	3	1	0	1	1	1	1	0	0	0	0		CN, ulcère gastrique	1	CN, JJ		CN	1	0	0	0	0	0	0	0	0	0	0	0
603	2014	Droite	M	0	82	1.75	26.7755	17	0	1500	5	0	0	0	0	0	0	180	0	1	4	1	0	1	1	1	1	0	0	0	0		HTA, Appendicectomie, cure de hernie inguinale droite, lésions rénales droites traumatiques dans un contexte d’AVP, chirugie de calcul rein droit, LEC, maladie lithiasique, prostatite	1	lésions rénales droites traumatiques dans un contexte d’AVP, chirugie de calcul rein droit, LEC, maladie lithiasique, prostatite	0	douleurs lombaires	0	1	0	0	0	0	0	0	0	1	0	0
604	2014	Droite	F	1				10	0	1000	5	0	0	0	0	0	0	90	1	1	3	1	0	1	1	0	0	0	0	0	0		Hyperparathyroïdie, HTA, Glaucome, Asthme allergique, hystérectomie, coliques néphrétiques récidivantes depuis 1988, Lombotomie gauche pour une lithiase urétérale, LEC, réimplantation urétérale suite à plaie iatrogène, sténose anastomotique, réimplantation itérative sur vessie psoïque	1	coliques néphrétiques récidivantes depuis 1988, Lombotomie gauche pour une lithiase urétérale, LEC, réimplantation urétérale suite à plaie iatrogène, sténose anastomotique, réimplantation itérative sur vessie psoïque	1	Suivi	0	0	0	0	0	0	0	0	1	1	0	0
605	2014	droite	f	1	86	1.72	29.0698	12	0	380	1	1	0	0	1	1	0	60	0	1	6	1	0	1	0	0	0	0	0	0	0		tetraplegie sur AVP	lithiase endovesicale	0	0	urs 3emetemps	0	0	0	0	0	0	0	0	1	0	1	1
606	2014	Gauche	F	1	61	1.63	22.9591	5	0	650	1	0	0	0	0	0	0	150	0	1	3	1	0	1	1	0	0	0	0	0	0		amygdalectomie, appendicectomie, CN	1	CN		douleurs lombaires	0	1	0	0	0	0	0	0	0	0	0	0
607	2014	gauche	M	0	92	1.86	26.5927	8	0	1500	3	0	0	0	1	1	0	80	0	1	3	0	0	0	1	0	0	0	0	0	0			0	0	1	CN	1	0	0	0	0	0	0	0	0	0	0	0
608	2014	Gauche	M	0	89	1.75	29.0612	15	0	1300	1	0	0	1	1	1	0	105	0	1	3	1	1	0	1	0	0	0	0	0	0		CNA G avec LEC, HBP, prostatites, Cholecystectomie, HTA	1	CNA G avec LEC, HBP, prostatites,		CN	1	0	0	0	0	0	0	0	1	1	1	LEC
609	2014	Droite	F	1	100	1.65	36.7309	3	0	600	1	0	0	0	0	0	0	45	0	1	3	0	0	0	1	0	0	0	0	0	0		CN, dyslipidémie, obésité, VIH sous bithérapie, fissure anale, chirurgie glande parotide droite	1	CN	1	CN	1	0	0	0	0	0	0	0	0	1	0	0
610	2014	Gauche	M	0	90	1.7	31.1419	13	0	1400	2	0	0	0	1	1	0	40	0	1	4	0	0	0	1	0	0	0	0	0	0		lithiases oxaliques rein G, sigmoidite aigue diverticulaire , lomboradiculalgies G, trou maculaire de l'oeil D, arterite distale mb sup D, steatose hepatique, goutte, myelopathie cervicale consecutive à un retrecissement canal cervical C2 C3 C4 C5 et lombaire L3 L4 L5, oesophagite, pancreatite A, tendinite d'Achille bilat, erysipele, amygdalectomie, operation sinus maxillaires, amygdalectomie, ch…	1	lithiases oxaliques rein G		PNO	0	0	0	0	1	0	0	0	0	1	0	0
611	2014	Gauche	F	1	88	1.72	29.7458	23	1	850	1	0	0	0	1	1	0	105	0		5	1	0	1	0	0	0	0	0	0	0		PNO, Sd de Friedrich, Diabète insulino-dépendant	1	PNO		PNO	0	0	0	0	1	1	0	0	0	0	0	0
612	2014	gauche	f	1	74	1.62	28.1969	8	0	550	2	0	0	0	1	1	0	45	0	1	3	1	1	0	0	1	0	0	1	0	0		asthme	cna pdt grossesse	1	0	cna	1	0	0	0	0	0	0	0	0	0	0	0
613	2014	Droite	F	1	56	1.6	21.875	14	0	1600	1	0	0	0	1	1	0	100	0	1	3	1	0	1	1	1	0	1	0	0	0		Maladie lithiasique, URS x3 à droite, PNO, FIV	1	Maladie lithiasique, URS x3 à droite, PNO		PNO	0	0	0	0	1	0	0	0	0	1	0	0
614	2014	Gauche	M	0	94	1.72	31.7739	12.5	0	300	6	1	0	0	0	0	0	120	0	1	3	1	0	1	1	1	1	0	0	0	0		CN multiples bilatérales, NLPC, URSS	1	CN multiples bilatérales, NLPC, URSS	cystinurie	Suivi	0	0	0	0	0	0	0	0	1	1	1	URSS
615	2014	Gauche	M	0				9	0	250	1	0	0	0	1	1	0	120	0	1	3	1	0	1	1	0	0	0	0	0	0		IMC avec séquelles motrices et intellectuelles liées à une hémorragie méningée néonatale, syndrome autistique, néphrectomie droite en 1978 suite à une hydronéphrose sur lithiase, réimplantation de l'uretère gauche (type Cohen) en mai 1985, lithiase vésiculaire, pneumopathie, infections urinaires à répétition	1	néphrectomie droite en 1978 suite à une hydronéphrose sur lithiase, réimplantation de l'uretère gauche (type Cohen) en mai 1985, infections urinaires à répétition, bifidité pyélique rein gauche		Fortuite	0	0	0	0	0	0	0	1	0	0	0	0
616	2014	Bilatérale	F	1	60	1.5	26.6667	70	1	700	2	1	0	0	0	0	0	120	0	1	3	1	0	1	1	0	0	0	0	0	0		Pré éclampsie, PNAO, Sténose du pylore, HTA	1	PNAO	0	PNAO	0	0	0	0	1	1	0	0	1	0	1	URSS
617	2014	Droite	M	0	66	1.83	19.708	4	0	600	3	0	0	0	1	1	0	80	0	1	3	0	0	0	1	0	0	0	0	0	0		fundoplicature pour RGO, cholecystectomie, appendicectomie, asthme	0	0	0	CN	1	0	0	0	0	0	0	0	0	0	0	0
618	2014	droite	m	0	81	1.73	27.0641	7	0	880	2	0	0	0	1	0	0	45	1	0	3	1	0	1	0	0	0	0	0	0	0		idm, hta	1	syndrome de jonction PU	1	cna	1	0	0	0	0	0	0	0	0	0	0	0
619	2014	Droite	M	0	65	1.57	26.3702	22	1	600	1	0	0	1	0	0	0	110	0	0	3	1	0	1	1	0	0	0	0	0	0		LEC, Hépatite C, hypogonadisme, LAL, autogreffe de moëlle osseuse, irradiation corporelle totale, thyroïdectomie totale pour cancer radio-induit, diabète type II, colectomie gauche pour ADK	1	LEC		Suivi	0	0	0	0	0	0	0	0	1	1	1	LEC
620	2014	Gauche	M	0	72	1.62	21.7994	7	0	700	2	0	0	0	1	1	0	60	0	1	3	1	0	1	1	0	0	0	0	0	0		CN, LEC, pneumothorax,	1	CN, LEC		CN	1	0	0	0	0	0	0	0	0	1	0	0
621	2014	droite	M	0	79	1.73	26.3958	7	0	880	2	0	0	0	1	1	0		0	1	3	1	1	0	1	0	0	0	0	0	0		maladie lithiasique, HTA	0	0	0	CN	1	0	0	0	0	0	0	0	0	0	0	0
622	2014	Gauche	M	0	80	1.72	27.0416	6	0	400	2	0	0	0	1	0	0	60	0	0	3	1	1	0	1	0	0	0	0	0	0		HTA, DNID, dyslipidémie, AVC, amputation D4 et D5 gauche, thrombose artérielle membre inférieur gauche, appendicectomie, fistule anale	1	URS		CN	1	0	0	0	0	0	0	0	1	1	0	0
623	2014	gauche	H	0	83	1.75	27.102	10	0	1250	1	0	0	0	0	0	0	120	0	1	3	1	0	1	1	0	0	0	0	0	0		Sd dépressif	1	CN	1	CN	1	0	0	0	0	0	0	0	0	1	0	0
624	2014	Droite	F	1	76	1.6	29.6875	18	0	1000	1	0	0	0	1	1	0		0	1	3	1	0	1	1	0	0	0	0	0	0		Amygdalectomie, thyroidectomie, hydrosalpinx avec péritonite, canal carpien G, prothèse trapézoidale du pouce G, sd dépressif, rhizarthrose G, arthrose vertébrale	0	0	0	PNO	0	0	0	0	1	0	0	0	0	0	0	0
625	2014	Droite	M	0	85	1.84	25.1063	7	0	1200	2	0	0	0	1	1	0	120	0	1	3	1	0	1	1	0	0	0	0	0	0		CN, chiurgie coiffe des rotateurs, chirurgie genou, chirurgie tendon d'achille	1	CN		CN	1	0	0	0	0	0	0	0	0	1	0	0
626	2014	droite	M	0	75	1.79	23.4075	4	0	900	1	0	0	0	1	1	0	60	0	0	3	0	0	0	1	0	0	0	0	0	0		0	0	0	0	CN	1	0	0	0	0	0	0	0	0	0	0	0
627	2014	Gauche	M	0	68	169	23.81	9	0	1500	0	0	0	0	1	1	0	60	0	1	3	0	0	0	1	0	0	0	0	0	0		maladie de Cacci Ricci, CN, LEC, URSS, Chirurgie pouce, fibromyalgies, amygdalectomie	1	maladie lithiasique récidivante sur Cacci Ricci: CN, LEC, URS	1	CN	1	0	0	0	0	0	0	0	0	1	0	0
628	2014	Gauche	F	1	77	1.57	28.3987	5.5	0	600	2	0	0	0	1	1	0	120	0	1	3	1	0	1	1	0	0	0	0	0	0		Lithiases rénales bilatérales, URS, LEC, PNO, cystites récidivantes, TVT	1	Lithiases rénales bilatérales, URS, LEC, PNO, cystites récidivantes, TVT	Normal	CN	1	0	0	0	0	0	0	0	0	1	0	0
629	2014	droite	F	0	76	1.55	31.6337	8	0	1300	3	0	0	0	1	1	0	75	0	1	3	0	0	0	1	0	0	0	0	0			hypercholestérlémie, varicectomie bilat, hystérectomie totale, ablation flutter atrial	0	0	0	PNO	0	0	0	0	1	0	0	0	0	0	0	0
630	2014	Droite	M	0	70	1.71	23.939	13	0	600	4	1	0	0	1	1	0	75	0	1	3	1	0	1	1	0	0	0	0	0	0		IDM + stent, URS pour calcul pyélique, JJ	1	URS pour calcul pyélique, JJ		Suivi	0	0	0	0	0	0	0	0	1	1	1	URSS
631	2014	Droite	M	0	93	1.72	31.4359	8	0	550	1	0	0	0	0	0	0	120	0	1	3	1	0	1	1	0	0	0	0	0	0		HBP, maladie lithiasique, Rein pelvien droit, LEC, URS, HTA	1	HBP, maladie lithiasique, Rein pelvien droit, LEC, URS	1	Suivi	0	0	0	0	0	0	0	0	1	1	0	0
632	2014	Droite	M	0	69	1.86	19.9445	3	0	400	2	0	0	0	0	0	0	60	0	1	3	1	0	1	1	0	0	0	0	0	0		CN	CN	1		CN	1	0	0	0	0	0	0	0	0	0	0	0
633	2014	Droite	M	0	58	1.84	17.1314	15	0	500	4	1	0	0	0	0	0	150	0	1	11	1	0	1	1	0	0	0	0	0	0		Handicap psychomoteur majeur suite à traumatisme crânien grave avec hématome sous-dural aigu hémisphérique gauche + effet de masse et engagement temporal bilatéral et frontal droit + fracture occipitale C1-C2 et T10 non opérée, évacuation de l'hématome et crâniotomie décompressive avec crânioplastie secondaire), Etat pauci-relationnel séquellaire, Maladie lithiasique rénale avec calcul corallifor…	1	Maladie lithiasique rénale avec calcul coralliforme du rein droit pris en charge par une néphrolithotomie per- puis une fragmentation laser par urétéroscopie souple, choc septique post opératoire, fistule néphro cutanée		Suivi	0	0	0	0	0	0	0	0	1	1	1	URSS
634	2014	Gauche	M	0	61	1.65	22.4059	9	0	1600	3	0	0	0	1	1	0	135	0	1	3	1	0	1	1	0	0	0	0	0	0		HTA, Diabète de type 2, CN	1	CN		CN	1	0	0	0	0	0	0	0	0	1	0	0
635	2014	droite	H	0	86	1.88	24.3323	19	0	800	1	0	0	0	0	0	0	180	0	1	3	1	0	1	1	0	0	0	0	0	0		MICI	1	maladie lithiasique	0	suivi	0	0	0	0	0	0	0	0	1	1	0	0
636	2014	Droite	M	0	80	1.83	23.8884	10	0	350	3	0	0	0	0	0	0	120	0	1	3	1	0	1	1	0	0	0	0	0	0		polykystose hépato rénale sur maladie de CAROLI, maladie lithiasique bilatérale, asthme	1	polykystose hépato rénale sur maladie de CAROLI, maladie lithiasique bilatérale	0	Suivi	0	0	0	0	0	0	0	0	1	0	0	0
637	2014	Gauche	F	1	90			13	0	600	2	0	0	0	1	0	0	60	0	1	3	1	0	1	1	0	0	0	0	0	0		AVC séquellaire (hémiplégie gauche + aphasie), épilepsie, thrombose veineuse cérébrale, hydrocéphalie à pression normale, hypothyroïdie, phlébite membre inf, hystérectomie + ovariectomie, cholecystectomie, cataracte	0	0	0	hématurie	0	0	1	0	0	0	0	0	0	0	0	0
638	2014	gauche	m	0	80	1.77	25.5354	15	0	830	1	0	0	0	0	0	0	120	0	0	3	1	0	1	0	0	0	0	0	0	0		rein multikystique, hemragie sur kyste	rein multikystique, hemragie sur kyste	0	0	suivi controlat	0	0	0	0	0	0	0	0	1	0	0	0
639	2014	droite	F	1	101	1.6	39.4531	9	0	1000	1	0	0	0	0	0	0	90	0	1	3	1	0	1	1	0	0	0	0	0	0		Kc utérus, hypothyroidie, SAS, glaucome	0	0	1	IU	0	0	0	1	0	0	0	0	0	0	0	0
640	2014	Gauche	M	0	75	1.72	25.3515	7	0	800	2	0	0	0	1	1	0	100	0	1	3	1	0	1	1	0	0	0	0	0			, ACFA, cardiomyopathie hypertrophique, HBP, RTUP laser, endolithotomie vésicale, LEC	1	HBP, RTUP laser, endolithotomie vésicale, LEC		CN	1	0	0	0	0	0	0	0	0	0	0	0
641	2014	Gauche	F	1	60	1.5	26.6667	70	1	700	1	0	0	0	0	0	0	140	0	1	4	1	0	1	0	0	0	0	0	0	0		Pré éclampsie, PNAO, Sténose du pylore, HTA	1	PNAO	0	PNAO	0	0	0	0	1	1	0	0	1	0	0	0
642	2014	Droite	M	0	120	1.8	37.037	18	0	1300	1	0	0	0	0	0	0	120	0	1	6	1	0	1	1	0	0	0	0	0	0		Appendicetomie, hémophilie, ac anti phospholipide lupique,	0	0		douleurs lombaires	0	1	1	0	0	0	0	0	0	0	0	0
643	2014	Droite	M	0	50	1.68	17.7154	14	0	60	1	0	0	0	1	1	0	120	0	1	3	1	0	1	1	0	0	0	0	0	0		appendicectomie, DID, carcinome gastrique opèré, CN, IRC, rein droit atrophique, LEC, URS	1	CN, IRC, rein droit atrophique, LEC, URS	0	CN	1	0	0	0	0	0	0	0	0	1	0	0
644	2014	Droite	M	0	65	1.7	22.4913	25	1	700	3	0	0	1	0	0	0	120	0	0	3	1	0	1	0	0	0	0	0	0	0		maladie lithiasique, LEC x 7-8, lithotomie endovésicale	maladie lithiasique, LEC x 7-8, lithotomie endovésicale	1	1	Suivi	0	0	0	0	0	0	0	0	1	1	1	LEC
645	2014	Gauche	M	0	143	1.72	48.3369	4	0	600	1	0	0	0	1	1	0	60	0	1	3	1	1	0	1	0	0	0	0	0	0		Cholectytectomie, CN	CN	1	0	CNA	1	0	0	0	0	0	0	0	0	0	0	0
646	2014	Droite	F	1	54	1.6	21.0937	9	0	700	1	0	0	0	1	1	0	60	0	0	8	0	0	0	1	0	0	0	0	0	0		fracture bras, pontage artériel membres inférieurs, cataracte, nodule thyroïdien, hernie discale, canal carpien, arthrodèse L2-L3, splénectomie, diabète type II, AOMI, dyslipidémie, troubles bipolaires, cystites récidivantes, CN	1	CN, PNAO	0	PNO	0	0	0	0	1	0	0	0	0	1	0	0
647	2014	Droite	M	0	75	1.7	25.9516	16	0	1000	1	0	0	0	1	1	0	90	0	0	3	1	0	1	1	0	0	0	0	0	0		CN, appendicectomie, AVH, NLPC, URS	1	CN, NLPC, URS, AVH		CN	1	0	0	0	0	0	0	0	0	1	0	0
648	2014	Gauche	F	1	88	1.72	29.7458	11	0	850	2	1	0	0	1	1	0	155	0		6	1	0	1	1	1	0	1	0	0	0		URS, PNO, Sd de Friedrich, Diabète insulino-dépendant	1	PNO, URS		PNO, URS	Suivi	0	0	0	0	0	0	0	1	1	1	URSS
649	2014	Gauche	M	0	74	1.7	25.6055	7	0	500	3	0	0	0	1	1	0	120	0	1	3	1	0	1	1	0	0	0	0	0	0		Cure de hernie inguinale et inguino-scrotale, Péritonite appendiculaire en 1993, Hypercholestérolémie, Arthrite du genou droit avec crise de goutte, Orchite ourlienne droite, Eczéma, tachycardie, AVH,	1	AVH, CN	1	CN	1	0	0	0	0	0	0	0	0	0	0	0
650	2014	Gauche	F	1	63	1.75	20.5714	0		600	3	0	1	0	1	1	0	180	0	1	4	1	0	1	1	0	0	0	0	0	0		calcul coralliforme bilatéral (complet gauche et incomplet droite), LEC, varices	1	calcul coralliforme bilatéral (complet gauche et incomplet droite), LEC	1	IU	0	0	0	1	0	0	0	0	0	1	1	NLPC
651	2014	Droite	M	0	58	1.84	17.1314	10	0	500	6	1	0	0	1	1	0	100	0	1	15	0	0	0	1	0	0	0	0	0	0		Handicap psychomoteur majeur suite à traumatisme crânien grave avec hématome sous-dural aigu hémisphérique gauche + effet de masse et engagement temporal bilatéral et frontal droit + fracture occipitale C1-C2 et T10 non opérée, évacuation de l'hématome et crâniotomie décompressive avec crânioplastie secondaire), Etat pauci-relationnel séquellaire, Maladie lithiasique rénale avec calcul corallifor…	1	Maladie lithiasique rénale avec calcul coralliforme du rein droit pris en charge par une néphrolithotomie per- puis une fragmentation laser par urétéroscopie souple, choc septique post opératoire, fistule néphro cutanée		Suivi	0	0	0	0	0	0	0	0	1	1	1	URSS
652	2014	Gauche	M	0	58	1.84	17.1314	20	1	1000	1	0	0	0	0	0	0	120	0	1	15	1	1	0	1	0	0	0	0	0	0		Handicap psychomoteur majeur suite à traumatisme crânien grave avec hématome sous-dural aigu hémisphérique gauche + effet de masse et engagement temporal bilatéral et frontal droit + fracture occipitale C1-C2 et T10 non opérée, évacuation de l'hématome et crâniotomie décompressive avec crânioplastie secondaire), Etat pauci-relationnel séquellaire, Maladie lithiasique rénale avec calcul corallifor…	1	Maladie lithiasique rénale avec calcul coralliforme du rein droit pris en charge par une néphrolithotomie per- puis une fragmentation laser par urétéroscopie souple, choc septique post opératoire, fistule néphro cutanée		Suivi	0	0	0	0	0	0	0	0	1	1	0	0
653	2014	Gauche	M	0	83	0		5	0	800	1	0	0	0	1	0	0	30	0	1	1	0	0	0	1	0	0	0	0	0			RCH, colectomie, phlébite,	1	0		fortuite	0	0	0	0	0	0	0	1	0	0	0	0
654	2014	Gauche	M	0	98	1.85	28.634	7	0	500	1	0	0	0	0	0	0	70	0		3	1	0	1	1	0	0	0	0	0	0		Maladie Cacci Ricci, URS, dyslipidémie, diab type II, lymphome en 2004 (autogreffe de moelle, chimio, radio), paraplégie	1	Maladie Cacci Ricci, URS	1	Suivi	0	0	0	0	0	0	0	0	1	1	0	0
655	2014	Gauche	M	0	68	1.7	23.5294	5	0	866	1	0	0	0	1	1	0	30	0	0	1	0	0	0	1	0	0	0	0	0	0		CN	1	CN		CN	1	0	0	0	0	0	0	0	0	0	0	0
656	2014	Gauche	M	0	80	1.76	25.8264	10	0	1100	3	0	0	0	0	0	0	60	1	1	3	1	0	1	1	0	0	0	0	0	0		ECZEMA, CN	1	CN		CN	1	0	0	0	0	0	0	0	0	0	0	0
657	2014	droite	F	1	58	1.62	22.1003	11	0	700	1	0	0	0	0	0	0	110	0	1	3	1	0	1	1	0	0	0	0	0	0		DT2, HTA, AVC, épilepsie, Sd JPU droite, maladie lithiasique	1	Sd JPU droite, maladie lithiasique		suivi	0	0	0	0	0	0	0	0	1	1	0	0
658	2014	Gauche	M	0	87	1.88	24.6152	6	0	700	1	0	0	0	0	0	0	105	0	1	3	0	0	0	1	0	0	0	0	0	0		CN, LEC, URS, maladie croh resection ileale + colectomie droite, appendicectomie	1	CN, LEC, URS	1	Suivi	0	0	0	0	0	0	0	0	1	1	0	0
659	2014	Gauche	F	1	80	1.65	29.3848	8	0	1000	1	0	0	0	1	1	0	40	0	1	3	1	0	1	1	0	0	0	0	0	0		ACFA, HTA, hypothyroïide auto immune, IRC, cataracte, PTH bilat, eventration, hématome du psoas, thyroïdectomie, appendicectomie, cholecystectomie, maladie lithiasique	1	maladie lithiasique		CNA	1	0	0	0	0	0	0	0	0	1	0	0
660	2014	Gauche	F	1	60	1.5	26.6667	70	1	700	1	1	0	0	1	1	0	180	0	1	4	1	0	1	0	0	0	0	0	0	0		Pré éclampsie, PNAO, Sténose du pylore, HTA	1	PNAO	0	PNAO	0	0	0	0	1	1	0	0	1	0	1	URSS
661	2014	Droite	M	0	69	1.68	24.4473	16	0	1200	1	0	0	0	1	1	0	60	0	1	3	1	0	1	1	0	0	0	0	0	0		CN, appendicectomie	1	CN	1	PNO	0	0	0	0	1	1	0	0	0	0	0	0
662	2014	Gauche	F	1	90	0	0	11	0	350	2	1	0	0	1	1	0	80	0	1	3	1	0	1	0	0	0	0	0	0			AVC séquellaire (hémiplégie gauche + aphasie), épilepsie, thrombose veineuse cérébrale, hydrocéphalie à pression normale, hypothyroïdie, phlébite membre inf, hystérectomie + ovariectomie, cholecystectomie, cataracte	0	0	0	suivi	0	0	0	0	0	0	0	0	1	0	1	URSS
663	2014	Gauche	F	1	49	1.57	19.8791	8.5	0	700	3	0	0	0	0	1	0	60	1	1	3	1	0	1	1	1	1	0	0	0	0		lombosciatique chronique, discectomie L5-S1, prothèse discale L4-L5 et L5-S1	0	0		douleurs lombaires	0	1	0	0	0	0	0	0	0	0	0	0
664	2014	Gauche	f	1	75	1.6	29.2969	6	0	400	2	0	0	0	0	0	0	50	0	1	3	1	1	0	0	0	0	0	0	0	0		0	0	0	0	suivi	0	0	0	0	0	0	0	0	1	0	0	0
665	2014	Gauche	F	1	52	1.55	21.6441	15	0	1700	3	0	0	0	0	0	0	120	0	1	3	1	0	1	1	0	0	0	0	0	0		CN, LEC, URSS	1	CN, LEC	1	douleurs	0	1	0	0	0	0	0	0	0	1	0	0
666	2014	Droite	M	0	73	1.69	25.5593	5	0	1100	1	0	0	0	1	1	0	30	0	1	3	0	0	0	1	0	0	0	0	0	0		sarcoïdose, uvetie, cataracte, HTA	0	0	0	CN	1	0	0	0	0	0	0	0	0	0	0	0
667	2014	droite	F	1	100	1.67	35.8564	13	0	1100	1	0	0	0	0	0	0	100	0	1	3	1	0	1	1	0	0	0	0	0	0		cholecystectomie	0	0	0	douleurs lombaires	0	1	0	0	0	0	0	0	0	0	0	0
668	2014	Gauche	M	0	86	1.79	26.8406	5	0	1000	1	0	0	0	1	1	0	60	0	1	3	1	1	0	1	0	0	0	0	0	0		HTA, varices	0	0	1	CN	1	0	0	0	0	0	0	0	0	0	0	0
669	2014	gauche	F	1	46	1.55	19.1467	8	0	900	4	0	0	0	1	1	0	40	0	1	3	1	1	0	1	0	0	0	0	0	0		ADK pancreas + carcinose	0	0	0	CN	1	0	0	0	0	0	0	0	0	0	0	0
670	2014	droite	M	0	77	1.69	26.9598	24	1	700	2	0	0	0	0	0	0	170	0	1	3	1	0	1	0	0	0	0	0	0	0		Maladie lithiasique sur cystinurie, CN, URS, LMC	1	CN, URS	1	Suivi	0	0	0	0	0	0	0	0	1	1	0	0
671	2014	droite	f	1	51	1.68	18.0697	8	0	830	1	0	0	0	1	1	0	60	0	1	3	1	0	1	1	0	0	0	0	0	0		reduction mammaire, jj droite	0	0	0	CN	1	0	0	0	0	0	0	0	0	0	0	0
672	2015	Gauche	F	1	66	1.66	23.9512	26	1	1500	4	0	1	0	1	1	0	105	0	1	3	1	0	1	0	1	1	0	0	0	0		Calcul coralliforme, NLPC, adénome hypophysaire opéré en 1981, hypertension artérielle, diabète non insulino-dépendant, choc septique compliqué d'un ACR post URSS, trachéotomie	1	Coraliforme complet, NLPC	1	Suivi	0	0	0	0	0	0	0	0	1	1	1	NLPC
673	2015	Gauche	M	0	78	1.75	25.4694	5	0	500	5	0	0	0	0	0	0	30	0	1	3	0	0	0	1	0	0	0	0	0	0		Rupture des ligaments croisés, CN	1	CN		CN	1	0	0	0	0	0	0	0	0	1	0	0
674	2015	Droite	M	0	60	1.71	20.5191	6	0	1300	1	0	0	0	1	1	0	100	0	1	3	1	0	1	1	0	0	0	0	0	0		amygdalectomie	0	0		CN	1	0	0	0	0	0	0	0	0	0	0	0
675	2015	Droite	M	0	80	1.76	25.8264	6	0	500	2	0	0	0	1	1	0		0	1	3	1	0	1	1	0	0	0	0	0	0		Diabète non insulino dépendant, HTA	0	0		CN	1	0	0	0	0	0	0	0	0	0	0	0
676	2015	Droite	f	1	100	1.6	39.0625	8	0	700	2	0	0	0	0	0	0	90	0	0	3	1	0	1	0	0	0	0	0	0	0		Obesite morbide, appendicectomie	0	0	0	pnao	0	0	0	0	1	0	0	0	0	0	0	0
677	2015	droite	M	0	77	1.69	26.9598	10		450	2	1	0	0	1	1	0	165	0	1	3	1	0	1	1	0	0	0	0	0	0		Maladie lithiasique sur cystinurie, CN, URS, LMC	1	CN, URS	1	Suivi	0	0	0	0	0	0	0	0	1	1	1	URSS
678	2015	droite	M	0	62	1.68	21.9671	9	0	700	1	0	0	0	0	0	0	120	0	1	3	1	0	1	1	0	0	0	0	0	0		ADK gastrique en remission (gastrectomie+chimio)	1	maladie lithiasique, HBP	1	suivi	0	0	0	0	0	0	0	0	1	1	0	0
679	2015	Droite	M	1	96	1.82	28.982	10	0	600	1	0	0	0	1	1	0	60	0	1	3	0	0	0	1	0	0	0	0	0	0		colique hépatique, CN, IDM stenté en 2014	0	0	0	CN	1	0	0	0	0	0	0	0	0	0	0	0
680	2015	Droite	H	1	93	1.88	26.3128	14	0	1300	4	0	1	0	1	1	0	150	0	1	7	1	0	1	1	0	0	0	0	0	0		déficit en facteur willebrand, maladie lithiaqique, mégacalicose, URSS, NLPC	1	maladie lithiaqique, mégacalicose, URSS, NLPC	1	Suivi	0	0	0	0	0	0	0	0	1	1	1	NLPC
681	2015	Droite	M	0	89	1.79	27.7769	13	0	1300	1	0	0	0	1	1	0	90	0	1	3	1	0	1	1	0	0	0	0	0	0		Diabète type 2, pyélonéphite obrstructive, résection sigmoïdienne	1	PNO	1	PNO	0	0	0	0	1	0	0	0	0	0	0	0
682	2015	Gauche	M	0	61	1.65	22.4059	9	0	1600	3	1	0	0	0	0	0		0	1	3	1	0	1	1	0	0	0	0	0	0		HTA, Diabète de type 2, CN	1	CN		Suivi	0	0	0	0	0	0	0	0	1	1	1	URSS
683	2015	droite	M	0	57	1.67	20.4382	16	0	500	6	0	0	0	1	1	0	90	0	1	4	1	0	1	1	1	0	1	0	0	0		IMC, Trachéotomie, alimentation par jéjunostomie, Rétraction des membres supérieurs et inférieurs	0	0	1	PNO	0	0	0	0	1	0	0	0	0	0	0	0
684	2015	Gauche	M	1	81	177	25.854	6	0	1000	1	0	0	0	1	1	0	55	0	0	4	0	0	0	0	0	0	0	0	0	0		appendicectomie, amygdalectomie, fracture cheville, malaise sur arythmie, méningite	0	0	0	CN	1	0	0	0	0	0	0	0	0	0	0	0
685	2015	Gauche	F	1	120	1.75	39.1837	6	0	800	10	0	0	0	0	0	0	60	1	1	3	0	0	0	1	1	1	0	0	0	0		Maladie Cacci Ricci: CN à répétition, URS, LEC, cystite interstitielle, cholecystectomie + hernie hiatale, arthrodèse lombaire	1	Maladie Cacci Ricci: CN à répétition, URS, LEC, cystite interstitielle	1	uivi + douleurs	0	1	0	0	0	0	0	0	1	1	1	URSS
686	2015	Droite	F	1	80	1.6	31.25	5	0	300	2	0	0	0	1	1	0	60	0	1	3	1	1	0	1	0	0	0	0	0	0		CN, maladie lithiasique, URSR, maladie Cacci Ricci, URSS, LEC, appendicectomie, cholecystectomie	0	0	0	Suivi	0	0	0	0	0	0	0	0	1	1	1	URSR
687	2015	gauche	m	0	83	1.7	28.7197	9	0	930	1	0	0	0	1	1	0	85	0	1	2	1	0	1	1	0	0	0	0	0	0		EP	0	0	0	CN	1	0	0	0	0	0	0	0	0	0	0	0
688	2015	Gauche	M	0				11	0	800	1	0	0	0	0	0	0	130	0	1	3	0	0	0	1	0	0	0	0	0	0		IMC avec séquelles motrices et intellectuelles liées à une hémorragie méningée néonatale, syndrome autistique, néphrectomie droite en 1978 suite à une hydronéphrose sur lithiase, réimplantation de l'uretère gauche (type Cohen) en mai 1985, lithiase vésiculaire, pneumopathie, infections urinaires à répétition, bifidité pyélique gauche, URSS	1	néphrectomie droite en 1978 suite à une hydronéphrose sur lithiase, réimplantation de l'uretère gauche (type Cohen) en mai 1985, infections urinaires à répétition, bifidité pyélique rein gauche		Hématurie	0	0	1	0	0	0	0	0	0	1	0	0
689	2015	droite	M	0	88	1.8	27.1605	5	0	650	1	0	0	0	1	1	0	30	0	1	3	1	0	1	1	0	0	0	0	0	0		PTG droite	0	0	1	CNA	1	0	0	0	0	0	0	0	0	0	0	0
690	2015	Droite	M	0	80	1.77	25.5354	19	0	1400	2	0	0	0	0	0	0	115	0	1	3	1	0	1	1	0	0	0	0	0	0		rein multikystique, hemorragie sur kyste, megacalicose, CN à répétition, maladie lithiasique, LEC, URSS	1	rein multikystique, hemorragie sur kyste, megacalicose, CN à répétition, maladie lithiasique, LEC, URSS	1	suivi controlat	0	0	0	0	0	0	0	0	1	1	0	0
691	2015	Droite	F	1	56	1.6	21.875	6	0	600	1	0	0	0	1	1	0	80	0	1	3	1	1	0	1	0	0	0	0	0	0		hernie disclae, hystérectomie	0	0		CN	1	0	0	0	0	0	0	0	0	0	0	0
692	2015	droite	M	0	77	1.69	26.9598	5	0	400	1	0	0	0	1	1	0	45	0	1	3	1	1	0	1	0	0	0	0	0	0		Maladie lithiasique sur cystinurie, CN, URS, LMC	1	CN, URS	1	Suivi	0	0	0	0	0	0	0	0	1	1	0	0
693	2015	Droite	f	1	45	1.68	15.9439	15	0	950	1	0	0	0	0	0	0	90	0	1	3	1	0	1	1	0	0	0	0	0	0		KC sein dt, tumorectmie, app	0	0	0	pnao	0	0	0	0	1	0	0	0	0	0	0	0
694	2015	gauche	F	1	140	1.64	52.0523	11	0	400	1	0	0	0	1	1	0	40	0	1	3	1	1	0	1	0	0	0	0	0	0		HTIC, migraine, thrombophilie, cholescystemie	0	0	0	PNAO	0	0	0	0	1	0	0	0	0	0	0	0
695	2015	gauche	M	0	88	1.8	27.1605	5	0	650	1	0	0	0	1	1	0	53	0	1	3	0	0	0	1	0	0	0	0	0	0		PTG droite	0	0	0	suivi	0	0	0	0	0	0	0	0	1	0	0	0
696	2015	Gauche	F	1	80	1.6	31.25	9	0	1300	2	0	0	0	1	1	0	40	0	1	3	1	0	1	1	0	0	0	0	0	0		CN, maladie lithiasique, URSR, maladie Cacci Ricci, URSS, LEC, appendicectomie, cholecystectomie	0	0	0	Suivi	0	0	0	0	0	0	0	0	1	1	0	0
697	2015	Droite	M	0	64	1.87	18.3019	5	0	870	1	0	0	0	0	1	0	70	0	1	3	0	0	0	1	0	0	0	0	0	0		Appendicectomie, CN	1	CN	0	CN	1	0		0	0	0	0	0	0	1	0	0
698	2015	Droite	M	0	68	1.71	23.255	8	0	1000	1	0	0	0	0	0	0	65	0	1	3	0	0	0	1	0	0	0	0	0	0		LEC, URS	1	LEC, URS		Suivi	0	0	0	0	0	0	0	0	1	1	0	0
699	2015	Droite	M	0	60	1.67	21.5139	7	0	1300	3	0	0	0	1	1	0	165	0	1	3	1	0	1	0	0	0	0	0	0	0		CN, céphalées chroniques	1	CN	0	Suivi	0	0	0	0	0	0	0	0	1	0	0	0
700	2015	Droite	F	1	80	1.63	30.1103	7	0	1200	1	0	0	0	0	0	0	70	0	1	4	1	0	1	1	0	0	0	0	0	0		URSS, maladie lihiasique, sdme anxio dépressif	1	CN, URSS		CN	1	0	0	0	0	0	0	0	0	1	0	0
701	2015	Gauche	M	0	87	1.78	27.4587	13	0	500	4	1	0	0	1	1	0	130	0	1	3	1	0	1	0	0	0	0	0	0	0		calculs coralliforme complet, PNO, insuffisance cardiaque sur cardiomyopathie dilatée idiopathique, syndrome d'apnée du sommeil appareillé, diabète non insulino dépendant, tabagisme sevré	1	calculs coralliforme complet, PNO, URS	0	Suivi	0	0	0	0	0	0	0	0	1	1	1	URSS
702	2015	Gauche	F	1	65	1.58	26.0375	7	0	700	2	0	0	0	1	1	0	90	0	1	3	1	0	1	1	0	0	0	0	0	0		appendicectomie, amygdalectomie	0	0	1	CN	1	0	0	0	0	0	0	0	0	0	0	0
703	2015	droite	F	1	49	1.54	20.6612	7	0	1070	2	0	0	0	1	1	0	45	0	1	4	0	0	0	1	0	0	0	0	0	0		thyroïdectomie partielle , CBC, tachycardie jonctionnelle, HTA, ostéomyélite du pied droit, ugd HBP, syndrome anxiodépressif, pyélonéphrite aiguë obstructive en 2011, pancréatite aiguë lithiasique en décembre 2014.	1	PNAO	0	pnao	0	0	0	0	1	0	0	0	0	0	0	0
704	2015	gauche	m	0	80	1.75	26.1224	6	0	770	1	0	0	0	0	0	0	90	0	1	3	1	1	0	1	0	0	0	0	0	0		ras	0	0	1	CN	1	0	0	0	0	0	0	0	0	0	0	0
705	2015	Gauche	F	1	63	1.75	20.5714	24	1	700		1	0	0	0	0	0	90	0	1	3	1	0	1	0	0	0	0	0	0	0		calcul coralliforme bilatéral (complet gauche et incomplet droite), LEC, varices	1	calcul coralliforme, LEC, URS	1	Suivi	0	0	0	0	0	0	0	0	1	1	1	URSS
706	2015	Droite	F	1	63	1.75	20.5714	5	1	700	1	0	1	0	1	1	0	90	0	1	3	0	0	0	1	0	0	0	0	0	0		calcul coralliforme bilatéral (complet gauche et incomplet droite), LEC, varices	1	calcul coralliforme, LEC, URS	1	Suivi	0	0	0	0	0	0	0	0	1	1	1	NLPC
707	2015	Gauche	F	1	83	1.62	31.6263	8	0	500	1	0	0	0	1	1	0	35	0	1	3	0	0	0	1	0	0	0	0	0	0		CN	0	0	0	CN	1	0	0	0	0	0	0	0	0	0	0	0
708	2015	Gauche	M	0	57	1.56	23.4221	13	0	300	3	1	1	0	0	0	0	160	0	1	3	1	0	1	0	0	0	0	0	0	0		Rein unique fonctionnel, rein droit détruit sur coralliforme comple, calcul coralliforme complet, URS, LEC, DNID, HTA, syndrome frontal post traumatique	1	calcul coralliforme complet, URS, LEC, Rein unique fonctionnel, rein droit détruit sur coralliforme comple		Suivi	0	0	0	0	0	0	0	0	1	1	1	URSS + NLPC
709	2015	gauche	f	1	83	1.7	28.7197	11	0	1200	1	0	0	0	1	1	0	105	0	1	3	1	1	0	1	0	0	0	0	0	0		cesarienne, cystopexie, SAOS, DNID, ACFA, RGO	1	cystopexie	1	PNAO	0	0	0	0	1	0	0	0	0	0	0	0
710	2015	Droite	F	1	65	1.58	26.0375	5	0	700	2	0	0	0	1	1	0	60	0	1	1	0	0	0	1	0	0	0	0	0	0		appendicectomie, amygdalectomie	0	0	1	Suivi	0	0	0	0	0	0	0	0	1	0	0	0
711	2015	Droite	M	0	60	1.67	21.5139	10	0	1300	1	1	0	0	1	1	0	125	0	1	3	1	0	1	1	0	0	0	0	0	0		CN, céphalées chroniques	1	CN	0	Suivi	0	0	0	0	0	0	0	0	1	1	1	URSS
712	2015	Droite	m	0	126	1.76	40.6767	7	0	400	1	0	0	0	1	1	0	85	0	1	3	1	0	1	1	0	0	0	0	0	0		HTA, de BPCO, de syndrome d'apnée obstructive du sommeil, d'ACFA paroxystique, de colique néphrétique aiguë et de cholécystectomie.	0	0	0	pnao	0	0	0	0	1	0	0	0	0	0	0	0
713	2015	Gauche	F	1	48	1.55	19.9792	14	0	300	1	0	0	0	1	1	0	80	0	1	3	1	0	1	1	0	0	0	0	0	0		Ovariectomie, diverticulose, HTA, appendicectomie, amygdalectomie	0	0	0	PNO	0	0	0	0	1	0	0	0	0	0	0	0
714	2015	Droite	m	0	72	1.73	24.0569	15	0	1500	1	0	0	0	1	1	0	90	0	1	3	1	0	1	1	0	0	0	0	0	0		Pancreatite aigue, app, amygd,cpre, HCT	0	0	1	fortuite	0	0	0	0	0	0	0	1	0	0	0	0
715	2015	Droite	F	1	74	1.69	25.9095	10	0	400	1	0	0	0	1	1	0	80	0	1	20	1	0	1	1	0	0	0	0	0	0		EP x 2, PTG bilat, PTH droite atrophie rein gauche, IRC	1	IRC, atrophie rein gauche		PNO	0	0	0	0	1	0	0	0	0	0	0	0
716	2015	Gauche	M	0	87	1.78	27.4587	10	0	500	1	1	0	0	1	1	0	195	0	1	3	0	0	0	1	0	0	0	0	0	0		calculs coralliforme complet, PNO, insuffisance cardiaque sur cardiomyopathie dilatée idiopathique, syndrome d'apnée du sommeil appareillé, diabète non insulino dépendant, tabagisme sevré	1	calculs coralliforme complet, PNO, URS	0	Suivi	0	0	0	0	0	0	0	0	1	1	1	URSS
717	2015	gauche	f	1	50	1.65	18.3655	6	0	550	1	0	0	0	1	1	0	30	0	1	2	0	0	0	1	0	0	0	0	0	0		endometriose, rein unique gauche, ivg, kyse, bartholinite	1	rein unique	1	CN	1	0	0	0	0	0	0	0	0	0	0	0
718	2015	Gauche	M	0	60	1.73	20.0474	7	0	1200	1	0	0	0	1	1	0	60	0	1	3	0	0	0	1	0	0	0	0	0	0		0	0	0	0	CN	1	0	0	0	0	0	0	0	0	0	0	0
719	2015	droite	f	1	51	1.68	18.0697	6	0	830	1	1	0	0	1	1	0	85	0	0	4	1	0	1	1	0	0	0	0	0	0		reduction mammaire, jj droite	0	0	0	suivi	0	0	0	0	0	0	0	0	1	0	1	urs
720	2015	Droite	M	0	53	1.7	18.3391	11	0	1000	3	0	0	0	1	1	0	100	0	1	3	0	0	0	1	0	0	0	0	0	0		Eczema, HBP	0	0	0	PNO	0	0	0	0	1	0	0	0	0	0	0	0
721	2015	Gauche	m	0	82	1.7	28.3737	7	0	500	1	0	0	0	1	1	0	80	0	1	3	1	0	1	1	0	0	0	0	0	0		surrenalectomie et nephrectomie droiteamygdalectomie	1	cf	0	cn	1	0	0	0	0	0	0	0	0	0	0	0
722	2015	droite	m	0	60	1.58	24.0346	17	0	700	3	0	0	0	0	0	0	150	1	1	3	1	0	1	1	0	0	0	0	0	0		DNID, RGO, SAS, Glaucome, cornaropathie bitronc (mais pas de ttt ac ni aap retrouvé)	1	hbp	1	hematurie micro	0	0	1	0	0	0	0	0	0	0	0	0
723	2015	droite	H	0	70	1.73	23.3887	12	0	1000	1	0	0	0	1	1	0	60	0	1	3	0	0	0	1	0	0	0	0	0	0		0	0	0	1	PNAO	0	0	0	0	1	0	0	0	0	0	0	0
724	2015	Droite	M	0	72	1.73	24.0569	17	0	1400	1	0	0	0	1	1	0	140	0	1	5	1	0	1	1	0	0	0	0	0	0		HTA, diabète type 2, adénocarcinome prostatique, maladie lithiasique	1	adénocarcinome prostatique, maladie lithiasique	0	CN	1	0	0	0	0	0	0	0	0	1	0	0
725	2015	droite	f	1	101	1.6	39.4531	6	0	800	2	0	0	0	1	1	0	95	0	0	5	1	0	1	1	1	0	1	0	0	0		SAOS, Glaucome, KC uterus, hysterectomie, amygdalectomie, cesarienne	0	0	1	CN	1	0	0	0	0	0	0	0	0	0	0	0
726	2015	Gauche	f	1	93	1.64	34.5776	0	0	300	1	0	0	0	0	0	0	90	0	1	3	1	0	1	0	0	0	0	0	0	0		strabisme	reimplantation uretero vesicale	0	0	0	0	1	0	0	0	0	0	0	0	0	0	0
727	2015	droite	m	0	80	1.75	26.1224	5	0	771	1	0	0	0	0	0	0	65	0	1	3	1	0	1	1	0	0	0	0	0	0		ras	0	0	1	suivi	0	0	0	0	0	0	0	0	1	1	0	0
728	2015	Gauche	M	0	89	1.75	29.0612	7	0	800	1	0	0	0	1	1	0	45	0	1	5	1	1	0	1	0	0	0	0	0	0		CNA G avec LEC, URS, HBP, prostatites, Cholecystectomie, HTA	1	CNA G avec LEC, URS, HBP, prostatites	1	CN	1	0	0	0	0	0	0	0	1	1	0	0
729	2015	Gauche	F	1	66	1.66	23.9512	26	1	1500	4	1	0	0	1	1	0	90	0	1	3	1	0	1	0	0	0	0	0	0	0		Calcul coralliforme, NLPC, adénome hypophysaire opéré en 1981, hypertension artérielle, diabète non insulino-dépendant, choc septique compliqué d'un ACR post URSS, tracheotomie	1	Coraliforme complet, NLPC, URSS	1	Suivi	0	0	0	0	0	0	0	0	1	1	1	URSS
730	2015	gauche	F	1	70	1.7	24.2215	7	0	850	1	0	0	0	1	1	0	80	0	0	3	1	0	1	1	0	0	0	0	0	0		IVG	0	0	0	PNAO	0	0	0	0	1	0	0	0	0	0	0	0
731	2015	Droite	M	0	82	1.8	25.3086	8	0	650	4	0	0	0	0	0	0	90	0	1	3	1	0	1	1	0	0	0	0	0	0		Appendicectomie, Cure de hernie inguinale bilatérale par coelioscopie, Insuffisance mitrale, hypercalciurie idiopathique	1	maladie lithiasique, LEC, CN, Hypercalciurie	1	Suivi	0	0	0	0	0	0	0	0	1	1	0	0
732	2015	Gauche	F	1	60	1.55	24.974	11	0	1100	3	0	0	0	1	1	0	90	0	1	3	1	0	1	0	0	0	0	0	0	0		BPCO, Insuffisance respi chronique, HTA, AVC hémorragique, dermatose bulleuse, RGO, syndrome dépressif, cholecystectomie	0	0		CN	1	0	0	0	0	0	0	0	0	0	0	0
733	2015	Droite	F	1	60	1.44	28.9352	12	0	1200	1	0	0	0	0	0	0	130	0	1	3	1	0	1	1	0	0	0	0	0	0		HTA, hernie diaphragmatique, GEU	0	0	1	Douleurs	0	1	0	0	0	0	0	0	0	0	0	0
734	2015	Gauche	M	0	82	1.79	25.5922	17	0	1000	2	0	0	0	0	0	0	150	0	1	3	1	0	1	1	0	0	0	0	0	0		Diabète non insulino dépendant, CN	0	0		douleurs lombaires	0	1	0	0	0	0	0	0	0	1	0	0
735	2015	droite	f	1	110	1.55	45.7856	21	1	650	1	0	0	0	1	1	0	120	0	1	3	1	0	1	1	0	0	0	0	0	0		NDID, hpothyroidie, Chol, appendicectomie	0	0	0	PNAO	0	0	0	0	1	0	0	0	0	0	0	0
736	2015	Gauche	m	0	96	1.78	30.2992	11	0	450	1	0	0	0	1	1	0	150	0	1	4	1	0	1	1	0	0	0	0	0	0		HEART MATE, DAI HTA, Asthme, ICG	0	0	0	CN	1	0	0	0	0	0	0	0	0	0	0	0
737	2015	Gauche	m	0	60	1.75	19.5918	9	0	940	2	0	0	0	0	0	0	120	0	1	3	1	0	1	0	0	0	0	0	0	0		cure de la jonction, app, amygd	0	0	0	cna	1	0	0	0	0	0	0	0	0	0	0	0
738	2015	Gauche	M	0	75	1.7	25.9516	11	0	400	1	0	0	0	1	1		180	0	1	3	1	0	1	1	0	0	0	0	0	0		DNID, HTA, HCT kardegic	0	0	0	CN	1	0	0	0	0	0	0	0	0	0	0	0
739	2015	gauche	M	0	85	1.82	25.6612	5	0	750	1	0	0	0	1	1	0	45	0	0	3	1	1	0	1	0	0	0	0	0	0		thyroidectomie,append	0	0		CN	1	0	0	0	0	0	0	0	0	0	0	0
740	2015	Gauche	M	0	86	1.86	24.8584	9	0	1400	1	0	0	0	1	1	0	45	0	1	3	1	1	0	1	0	0	0	0	0	0		cure hernie inguinale	0	0	0	CN	1	0	0	0	0	0	0	0	0	0	0	0
741	2015	gauche	F	1	69	1.65	25.3444	8	0	500	2	0	1	0	0	0	0	50	0	1	5	1	0	1	1	0	0	0	0	0	0		HTA, DNID, Rao, appendicectomie	0	0	0	PNAO	0	0	0	0	1	0	0	0	0	0	1	NLPC
742	2015	Gauche	F	1	66	1.66	23.9512	26	1	1500	3	1	0	0	1	1	0	70	0	1	3	1	1	0	0	0	0	0	0	0	0		Calcul coralliforme, NLPC, adénome hypophysaire opéré en 1981, hypertension artérielle, diabète non insulino-dépendant, choc septique compliqué d'un ACR post URSS, tracheotomie	1	Coraliforme complet, NLPC, URSS	1	Suivi	0	0	0	0	0	0	0	0	1	1	1	URSS
743	2015	Droite	M	0	64	1.69	22.4082	13	0	600	2	0	0	0	0	0	0	90	0	1	3	1	0	1	1	0	0	0	0	0	0		AIT, canal carpien	0	0		douleurs lombaires	0	1	0	0	0	0	0	0	0	0	0	0
744	2015	Gauche	F	1	50	1.7	17.301	15	0	1200	2	0	0	0	0	0	0	60	0	1	2	1	0	1	0	0	0	0	0	0	0		maladie lithiasique, atrophie congénitale rénale gauche, PNA obstructive, NLPC, pyélotomie, URS, syndrome de jnction pyélo urétérale, incision endoscopique de jonction pyélo urétérale	1	maladie lithiasique, atrophie congénitale rénale gauche, PNA obstructive, NLPC, pyélotomie, URS, syndrome de jnction pyélo urétérale, incision endoscopique de jonction pyélo urétérale	1	CN	1	0	0	0	0	0	0	0	0	1	0	0
745	2015	Droite	M	0	53	1.7	18.3391	6	0	1000	3	1	0	0	0	0	0	120	0	1	3	0	0	0	1	0	0	0	0	0	0		Eczema, HBP	1	CN, URSS	0	Suivi	0	0	0	0	0	0	0	0	1	0	1	URSS
746	2015	droite	m	0	170	1.85	49.6713	12	0	1200	1	0	0	0	1	1	0	120	0	1	3	1	1	0	1	0	0	0	0	0	0		maladie, lithiasique, pna, hta, obesité, cryptorchidie, appendicectomie	1	pNA		PNAO	0	0	0	0	1	0	0	0	0	0	0	0
747	2015	Droite	M	0	88	1.76	28.4091	9	0	560	1	0	0	0	1	0	0	30	0	1	3	1	0	1	0	0	0	0	0	0	0		hta, dnid, acfa, saos, esv, hernie discale, splenectomie	1	cn	0	suivi	0	1	0	0	0	0	0	0	1	1	0	0
748	2015	Droite	M	0	85	1.79	26.5285	12	0	1500	1	0	0	0	1	1	0		0	1	3	1	0	1	1	0	0	0	0	0	0		HTA, HBP, pontage iliaque, hyperthyroïdie	0	0		IRA	0	0	0	0	0	0	0	1	0	0	0	0
749	2015	Droite	M	0	72	1.7	24.9135	5	0	400	3	0	0	0	1	1	0	45	0	1	3	1	1	0	1	0	0	0	0	0	0		HTA, scoliose	0	0		PNO	0	0	0	0	1	0	0	0	0	0	0	0
750	2015	gauche	M	0	83	1.73	27.7323	12	0	1700	2	0	0	0	1	1	0	50	0	1	3	1	1	0	1	0	0	0	0	0	0		appenduicectomie, greffe tympan, maladie d'addison, saos, ddb	1	cn		cn	1	0	0	0	0	0	0	0	0	0	0	0
751	2015	Droite	M	0	88	1.76	28.4091	9	0	560	1	0	0	0	1	1	0	130	0	1	3	1	0	1	0	0	0	0	0	0	0		hta, dnid, acfa, saos, esv, hernie discale, splenectomie	1	cn	0	suivi	0	1	0	0	0	0	0	0	1	1	0	0
752	2015	Gauche	F	1	50	1.7	17.301	15	0	1200	2	1	0	0	1	1	0	90	0	1	3	1	0	1	1	0	0	0	0	0	0		maladie lithiasique, atrophie congénitale rénale gauche, PNA obstructive, NLPC, pyélotomie, URS, syndrome de jnction pyélo urétérale, incision endoscopique de jonction pyélo urétérale	1	maladie lithiasique, atrophie congénitale rénale gauche, PNA obstructive, NLPC, pyélotomie, URS, syndrome de jnction pyélo urétérale, incision endoscopique de jonction pyélo urétérale	1	Suivi	0	0	0	0	0	0	0	0	1	1	1	URSS
753	2015	Gauche	M	0	90	1.75	29.3878	8	0	600	1	0	0	0	1	1	0	130	0	1	3	1	0	1	1	0	0	0	0	0	0		canal lombiare etroit, arthrose	1	cn		cn	1	0	0	0	0	0	0	0	0	0	0	0
754	2015	droite	f	1	50	1.68	17.7154	22	1	300	1	0	0	0	1	1	0	120	0	1	3	1	0	1	1	0	0	0	0	0	0		maladie lithiasique	1	maladie lithiasique	1	pnao	0	0	0	0	1	0	0	0	0	0	0	0
755	2015	Gauche	f	1	125	1.74	41.2868	7	0	530	2	0	0	0	1	1	0	70	0	1	3	1	0	1	0	0	0	0	0	0	0		obesite	0		0	PNAO	0	0	0	0	1	0	0	0	1	0	0	0
756	2015	Gauche	M	0	74	1.65	27.1809	9	0	900	1	0	0	0	1	1	0	75	0	1	3	0	0	0	1	0	0	0	0	0	0		CN	0	0		CN	1	0	0	0	0	0	0	0	0	0	0	0
757	2015	droite	m	0	69	1.72	23.3234	7	0	400	1	0	0	0	1	1	0	60	0	0	3	0	0	0	1	0	0	0	0	0	0		EP, ACFA, ADK gastrique, PNAO, HTA, DNID, PR	1	PNAO	1	PNAO	0	0	0	0	1	0	0	0	0	0	0	0
758	2015	Gauche	f	1	88	1.52	38.0886	13	0	550	2	0	0	0	0	0	0	90	0	1	3	1	0	1	0	0	0	0	0	0	0		ADK endomere, DT2, HTA, hysterectomie	0	0		fortuite	0	0	0	0	0	0	0	1	0	0	0	0
759	2015	bilaterale	M	0	58	1.6	22.6562	15	0	560	1	0	0	0	1	1	0	120	0	1	5	1	0	1	1	0	0	0	0	0	0		RTUV, maladie lithiasique, hyprocephalie, epilepsie, peri arterite noueuse, hemrragie meningée,anevryse cerebral, thyroïdectomie, VC	1	maladie lithiasique carcinome urothelial de vessie	0	suivi	0	0	0	0	0	0	0	1	0	1	0	0
760	2015	Droite	M	0	75	1.78	23.6713	8	0	1000	2	0	0	0	0	0	0	60	0	1	4	1	0	1	1	1	0	1	0	0	0		Diabète de type II non insulino dépendant, hernie discale L4-L5 avec cruralgie, chirurgies menisque droit et chir fractures membre inférieur gauche, RGO	0	0	1	CN	1	0	0	0	0	0	0	0	0	0	0	0
761	2015	gauche	F	1	70	1.65	25.7117	7	0	400	1	0	0	0	1	1	0	55	0	1		1	1	0	1	0	0	0	0	0	0		HRA, Hyperthyroïdie, maladie lithiasique, appendicectime, glaucome	1	maladie lithiasique		PNAO	0	0	0	0	1	0	0	0	0	1	0	0
762	2015	Gauche	F	1	64	1.6	25	9.7	0	450	5	1	0	0	0	0	0	150	0	1	3	1	0	1	1	0	0	0	0	0	0		lipome de cuisse, amygdalectomie, coralliforme complet, NLPC, URSS	1	NLPC, calcul coralliforme, URSS	1	Suivi	0	1	0	0	0	0	0	0	1	1	1	URSS
763	2015	gauche	m	0	125	1.75	40.8163	20	1	550	2	0	0	0	0	0	0	75	0	1	3	1	0	1	0	0	0	0	0	0	0		HTA, obesité, CNA, HCT maladie lithiasique, app, hernie ligne blanche	1	maladie lithiasique		hematurie0	0	0	1	0	0	0	0	0	0	0	0	0
764	2015	Gauche	f	1	88	1.52	38.0886	10	0	550	2	0	0	0	1	1	0	110	0	1	3	1	0	1	1	0	0	0	0	0	0		ADK endomere, DT2, HTA, hysterectomie	0	0		fortuite	0	0	0	0	0	0	0	1	0	0	0	0
765	2015	Droite	F	1	36	53	1.63	14	0	700	2	0	0	0	0	0	0	60	0	1	3	1	0	1	1	0	0	0	0	0	0		PNO, LEC, PNA, CN	1	CN, PNO, PNA, LEC		IU	0	0	0	1	0	0	0	0	0	1	0	0
766	2015	Droite	M	0	87	1.88	24.6152	14	0	500	8	0	0	0	0	0	0	185	1	1	2	1	0	1	0	0	0	0	0	0	0		CN, LEC, URS, maladie croh resection ileale + colectomie droite, appendicectomie	1	CN, LEC, URS	1	Suivi	0	0	0	0	0	0	0	0	1	1	0	0
767	2015	Droite	F	1	60	1.62	22.8624	11	0	1100	2	0	0	0	1	1	0	120	0	1	5	1	0	1	1	0	0	0	0	0	0		0	0	0	1	CN	1	0	0	0	0	0	0	0	0	0	0	0
768	2015	droite	f	1	73	1.62	27.8159	11	0	400	2	0	0	0	0	0	0	120	0	1	3	1	0	1	1	0	0	0	0	0	0		ACFA, DNID, HTA, canal carpien, app, URS, cholescystectomie	0	0		lombalgie	0	1	0	0	0	0	0	0	0	0	0	0
769	2015	droite	f	1	85	1.55	35.3798	7	0	650	2	0	0	0	0	0	0	95	0	1	3	0	0	0	1	0	0	0	0	0	0		maladie lithiasique	1	maladie lithiasique, rein gauche detruit		CNA	1	0	0	0	0	0	0	0	0	0	0	0
770	2015	Gauche	M	0	103	1.72	34.8161	22	1	1200	2	0	0	0	1	1	0	115	0	1	3	1	0	1	0	0	0	0	0	0	0		AVC hémorragique en 2015 avec déficit hémicorporel gauche séquellaire, hypertension artérielle, dyslipidémie, SAS appareillé, obésité	1	CN		CN	1	0	0	0	0	0	0	0	0	0	0	0
771	2015	Droite	f	1	57	1.55	23.7253	7	0	800	1	0	0	0	0	0	0	120	0	1	5	1	0	1	1	0	0	0	0	0	0		cystite recidivante, hta, adk pancreatique, hysterectomie, ovariectomie, annexextomie, app	1	cystites		fortuite	0	0	0	0	0	0	0	1	0	0	0	0
772	2015	Droite	M	0	76	1.76	24.5351	5	0	700	1	0	0	0	0	0	0	90	0	1	4	1	0	1	1	0	0	0	0	0	0		Ulcère, hernie inguinale, maladie lithiasique	0	0		CN	1	0	0	0	0	0	0	0	0	1	0	0
773	2015	Gauche	F	1	67	1.76	21.6296	17	0	780	1	0	0	0	0	0	0	120	0	1	3	1	0	1	1	0	0	0	0	0	0		maladie lithiasique	1	maladie lithiasique		Douleur	0	1	0	0	0	0	0	0	0	1	0	0
774	2015	Droite	M	0	87	1.88	24.6152	4	0	400	4	1	0	0	1	1	0	30	0	1	4	1	1	0	1	0	0	0	0	0	0		CN, LEC, URS, maladie croh resection ileale + colectomie droite, appendicectomie	1	CN, LEC, URS	1	Suivi	0	0	0	0	0	0	0	0	1	1	1	URSS
775	2015	Gauche	M	0	87	1.88	24.6152	8	0	700	1	0	0	0	1	1	0	60	0	1	4	1	1	0	1	0	0	0	0	0	0		CN, LEC, URS, maladie croh resection ileale + colectomie droite, appendicectomie	1	CN, LEC, URS	1	CN	1	0	0	0	0	0	0	0	0	1	0	0
776	2015	gauche	f	1	85	1.55	35.3798	5	0	650	2	0	0	0	0	0	0	70	0	1	3	1	1	0	1	0	0	0	0	0	0		maladie lithiasique	2	maladie lithiasique, rein gauche detruit		CNA	1	0	0	0	0	0	0	0	0	0	0	0
777	2015	Gauche	M	0	59	1.75	19.2653	7.5	0	800	2	0	0	0	1	1	0	80	0	1	3	0	0	0	1	0	0	0	0	0	0			1	Jonction yélo urétérale	1	CN	1	0	0	0	0	0	0	0	0	0	0	0
778	2015	Gauche	M	0	61	1.65	22.4059	9	0	1600	3	1	0	0	0	0	0	90	0	1	3	1	0	1	1	0	0	0	0	0	0		HTA, Diabète de type 2, CN	1	CN		Suivi	0	0	0	0	0	0	0	0	1	1	1	URSS
779	2015	Droite	M	0	75	1.76	24.2123	8	0	1000	1	0	0	0	1	1	0	45	0	1	3	1	0	1	1	0	0	0	0	0	0		amygdalectomie	1	CN		CN	1	0	0	0	0	0	0	0	0	0	0	0
780	2015	droite	m	0	75	1.85	21.9138	5	0	900	1	0	0	0	0	0	0	30	0	1	3	0	0	0	1	0	0	0	0	0	0		Maladie de Cacci ricci	1	maladie cacci ricci	1	douleur	0	1	0	0	0	0	0	0	0	0	0	0
781	2015	Gauche	M	0	89	1.8	27.4691	11	0	1200	2	0	0	0	0	0	0	105	0	1	3	1	0	1	1	0	0	0	0	0	0		TVP, EP, SAOS, HTA, HBP, cure DIDte	1	HBP	1	CN	1	0	0	0	0	0	0	0	0	0	0	0
782	2015	Gauche	M	0	103	1.72	34.8161	15		1200	2	1	0	0	1	1	0	100	0	1	3	1	0	1	1	0	0	0	0	0	0		AVC hémorragique en 2015 avec déficit hémicorporel gauche séquellaire, hypertension artérielle, dyslipidémie, SAS appareillé, obésité	1	CN		Suivi	0	0	0	0	0	0	0	0	1	1	1	URSS
783	2015	gauche	M	0	80	1.69	28.0102	9	0	860	3	0	0	0	0	0	0	50	0	0	3	0	0	0	1	0	0	0	0	0	0		maladie lithiasique	1	maladie lithiasique	0	CN	1	0	0	0	0	0	0	0	0	0	0	0
784	2015	gauche	m	0	100	1.73	33.4124	15	0	1300	1	0	0	0	0	0	0	140	1	1	3	1	0	1	1	0	0	0	0	0	0		amygdalectomie	0	0	1	fortuite	0	0	0	0	0	0	0	1	0	0	0	0
785	2015	droite	f	1	80	1.62	30.4832	13	0	800	1	0	0	0	0	0	0	90	1	1	3	1	0	1	1	0	0	0	0	0	0		GEU, app, meniscectomie	0			Cn	1	0	0	0	0	0	0	0	0	0	0	0
786		Droite	F	1	70	1.55	29.1363	7	0	900	1	0	0	0	0	0	0	75	0	1	3	1	0	1	1	0	0	0	0	0	0		hypothyroïdie, PNAO, CN, obésité	1	CN, PNAO	1	Suivi	0	0	0	0	0	0	0	0	1	1	0	0
787		Gauche	F	1	60	1.55	24.974	11	0	1100	3	1	0	0	0	0	0		0	1	7	1	0	1	0	0	0	0	0	0	0		BPCO, Insuffisance respi chronique, HTA, AVC hémorragique, dermatose bulleuse, RGO, syndrome dépressif, cholecystectomie	0	0	1	Suivi	0	0	0	0	0	0	0	0	1	1	1	URSS
788		Gauche	H	0	78	1.77	24.8971	13	0	1400	1	0	0	0	0	1	0	100	0	1	4	1	0	1	1	0	0	0	0	0	0		syndrome jonction pyélo urétérale, prostatectomie radicale, maladie lithiasique, HTA, appendicectomie	1	syndrome jonction pyélo urétérale, prostatectomie radicale	1	Suivi	0	0	0	0	0	0	0	0	1	1	0	0
789		Gauche	M	0	89	1.79	27.7769	7	0	450	2	0	0	0	1	1	0	115	0	1	3	1	0	1	1	0	0	0	0	0	0		Diabète type 2, pyélonéphite obrstructive, résection sigmoïdienne	1	PNO	1	PNO	0	0	0	0	1	0	0	0	0	1	0	0
790		Droite	M	0	76	1.76	24.5351	9	0	700	1	1	0	0	0	0	0	120	0	1	3	1	0	1	1	0	0	0	0	0	0		Ulcère, hernie inguinale, maladie lithiasique	0	0		CN	1	0	0	0	0	0	0	0	0	1	1	URSS
791		Gauche	M	0	80	1.77	25.5354	7	0	300	2	0	0	0	0	0	0	130	0	1	3	1	0	1	1	0	0	0	0	0	0		rein multikystique, hemorragie sur kyste, megacalicose, CN à répétition, maladie lithiasique, LEC, URSS	1	rein multikystique, hemorragie sur kyste, megacalicose, CN à répétition, maladie lithiasique, LEC, URSS	1	suivi controlat	0	0	0	0	0	0	0	0	1	1	0	0
792		Droite	M	0	83	1.83	24.78	13	0	1000	2	1	0	0	0	0	0	120	0	1	3	1	0	1	1	0	0	0	0	0	0		CNA, malformation de l'arbre urinaire, anomalie parathormone, AVC, sarcoïdose	1	CNA		Suivi	0	0	0	0	0	0	0	0	1	1	1	URSS
793		Gauche	M	0	61	1.65	22.4059	9	0	1600	3	1	0	0	0	0	0	90	0	1	3	1	0	1	1	1	1	0	0	0	0		HTA, Diabète de type 2, CN	1	CN		Suivi	0	0	0	0	0	0	0	0	1	1	1	URSS
794		droite	M	0	57	1.67	20.4382	10	0	500	3	0	0	0	0	0	0	120	1	1	6	1	0	1	1	1	0	1	0	0	0		IMC, Trachéotomie, alimentation par jéjunostomie, Rétraction des membres supérieurs et inférieurs	1	PNO, URSS	1	Suivi	0	0	0	0	0	0	0	0	1	1	0	0
795		Gauche	F	1	70	1.55	29.1363	6	0	900	1	0	0	0	0	0	0	60	0	1	1	1	0	1	1	1	1	0	0	0	0		hypothyroïdie, PNAO, CN, obésité	1	CN, PNAO	1	Suivi	0	0	0	0	0	0	0	0	1	1	0	0
796		Gauche	F	1	64	1.6	25	14	0	550	5	0	0	0	0	0	0	150	0	1	3	1	0	1	1	0	0	0	0	0	0		lipome de cuisse, amygdalectomie, coralliforme complet, NLPC, URSS	1	NLPC, calcul coralliforme, URSS	1	Suivi	0	0	0	0	0	0	0	0	1	1	0	0
797		Droite	H	0	77	1.79	24.0317	11	0	350	1	0	0	0	1	1	0	150	0	1	12	1	0	1	1	1	0	1	0	0	0		HTA, maladie d'Alzheimer, apendicectomie, IRC, rein unique fonctionnel droit, colique néphrétique, IRA sur PNAO	1	IRC, rein unique fonctionnel droit, colique néphrétique, IRA sur PNAO	0	PNAO	0	0	0	0	1	0	0	0	0	1	0	0
798		droite	F	1	56	1.56	23.0112	7	0		2	0	0	0	0	0	0	120	0	0	7	1	0	1	1	1	0	1	0	0	0		1	1	0	0	0	0	0	0	0	0	0	0	1	1	0	0	0
799		gauche	M	0	107	1.83	31.9508	9	0		1	0	0	1	0	0	0	120	1	1	2	1	0	1	1	0	0	0	0	0	0		0	0	0	0	0	0	0	0	0	0	0	0	0	1	1	1	1
800		Droite	M	0	75	1.76	24.2123	7	0	900	3	0	0	1	1	1	0	180	0	1	2	1	0	1	0	0	0	0	0	0	0		seminome testiculaire	0	1	Carence vitD	CN	1	0	0	0	0	0	0	0	0	10	0	LEC
				0.375			26.5948	11.1048	84	780.208	1.89912	0.183187	0.0351317	0.111669				93.0753	0.0512821	0.906494	3.29662	692	124	568		75	40	41	3	0	1
				0.394619			26.611	11.6806	87	782.967	2.04374	0.206897	0.041979	0.118441				97.1444	0.0531915	0.932308	3.28293	590	103	487	0.74125	62	32	33	3	0	1
				300			5.8503	8.45455		334.086	1.34274	0.387063	0.184228	0.315156				41.6782	40	698	2.01146	108			0.720478	9.375	5	5.125	0.375	0	0.125
				264			5.97134	8.99299		337.531	1.40657	0.405385	0.200692	0.323372				42.5431	35	606	1.85353	79				9.26756	4.78326	4.93274	0.44843	0	0.149477
												146
[truncated: 102 more columns]

## Sheet: Base 669 
Date		location	sex	female	weight	size	BMI	BMI<30	BMI≥30	experience surgeon	hospitalisation stay	antecedent	antecedent	antecedent	analysis	discovery circumstance	nephritic colic	pain	blood	infection	obstruction	Sepsis	anuria	fortuitous	follow	antecedent lithiasis	residual fragment	residual fragment after	FR after PCNL	FR after SWL	FR after RIRS	FR after RIRS	failure	failure after	failure after SWL	Derivation	JJ	PCN	since	left	right	ureter lumbar	JPU	URETERE	Pyelon	TCS	TCM	TCI	CS
2009		gauche	M	0	65	1.7	22.4913	1	0	25	2	myopathie	1	CN, URS, LEC	NR	CN, suivi	1	0	0	0	0	0	0	0	1	1	0	0	0	0	0	0	0	0	0	0	0	0		1	0	0	0	0	0	0	0	0	0
2009		Gauche	M	0	77	1.74	25.4327	1	0	27	2	app	1	CN à répétition	NR	CN, IU	1	0	0	1	0	0	0	0	0	1	0	0	0	0	0	0	0	0	0	1	1	0	58	1	0	0	0	0	0	1	0	0	0
2009		Gauche	M	0	79	1.76	25.5036	1	0	83	3	déficit fact IX, OP, polype colique, Berger, greffe rénale x2, HTA	1	greffe x2	hypocitraturie, hyperoxalurie	hématurie	0	0	1	0	0	0	0	0	0	0	0	0	0	0	0	0	0	0	0	0	0	0		1	0	0	0	0	1	0	0	0	0
2009		Gauche	M	0	74	1.77	23.6203	1	0	6	2	SPA, varices, all iode, plastie JPU	1	CN, plastie JPU	NR	douleur lombaire, hématurie	0	1	1	0	0	0	0	0	0	1	0	0	0	0	0	0	0	0	0	0	0	0		1	0	0	0	0	0	0	0	0	0
2009		Droite	M	0	80	0		0	0	85	7	AVC, hémiparésie, dysphasie, HTA, sclérodermie, athérome carotide, all iode, TVP, thrombose artère fémorale, AVC ischémique, syndrome raynaud bilatéral, pancréatite, TIH, rein droit unique foncitonnel, PTH	1	Rein unique	hypocitraturie, hypomagnésurie	CN	1	0	0	0	0	0	0	0	0	0	0	0	0	0	0	0	0	0	0	1	1	0	58	0	1	0	0	0	1	0	0	0	0
2009		Gauche	M	0	67	1.69	23.4586	1	0	40	5	leiomyome œsophage	1	prostatite, RTUP, tuberculose rein G	Normal	fortuite	0	0	0	0	0	0	0	1	0	0	0	0	0	0	0	0	0	0	0	0	0	0		1	0	0	0	0	0	0	0	0	0
2009		Droite	F	1	80	1.57	32.4557	0	1	88	2	non	1	cancer rein droit, tumorectomie, lithi récidivantes	cystinurie	suivi	0	0	0	0	0	0	0	0	1	1	0	0	0	0	0	0	0	0	0	0	0	0		0	1	0	0	0	0	0	0	0	0
2009		Droite	M	0	74	1.83	22.0968	1	0	41	4	sarcoidose	1	lithiase récidivantes, NLPC, LEC, URS, CN, cure JPU droite 2002	NR	suivi, 2° temps	0	0	0	0	0	0	0	0	1	1	1	URSS	0	0	0	1	0	0	0	1	1	0	64	0	1	0	0	0	0	0	0	0	0
2009		Gauche	M	0	82	1.64	30.4878	0	1	8	5	HTA, SAS, diabète, bicytopénie, IDM, arthite chronique	1	PR, orchidectomie, maladie lithiasique	NR	infection	0	0	0	1	0	0	0	0	0	1	0	0	0	0	0	0	0	0	0	1	0	0	0	1	0	0	0	0	0	0	0	0	0
2009		Gauche	M	0	50	1.67	17.9282	1	0	91	3	non	1	maladie lithiasique, URR, LEC	hyperoxalurie	CN, hématurie	1	1	1	0	0	0	0	0	0	1	0	0	0	0	0	0	1	1	1	0	0	0		1	0	0	0	0	0	0	0	0	0
2009		Droite	F	1	55	1.71	18.8092	1	0	92	4	tétraplégie sur SEP évoluée, colostomie, ostéoporose	1	maladie lithiasique	NR	suivi	0	0	0	0	0	0	0	0	1	0	0	0	0	0	0	0	0	0	0	0	0	0		0	1	0	0	0	1	0	0	0	1
2009		Droite	F	1	103	1.62	39.2471	0	1	93	3	obésité, all iode, kyste ov, cancer sein, diab	1	rein droit hypofl, infections urinaires, CI décubitus ventral pour NLPC	NR	IU	0	0	0	1	0	0	0	0	0	0	1	URSR	0	0	1	0	0	0	0	1	1	0	92	0	1	1	0	1	0	0	0	0	0
2009		Droite	M	0	87	1.69	30.4611	0	1	1	5	cure éventration, infection chronique pseudomonas	1	rein fer à cheval, PNO, LEC, NLPC	NR	PNO, sepsis	0	0	0	0	1	1	0	0	0	1	0	0	0	0	0	0	0	0	0	1	1	0		0	1	0	1	1	0	0	0	0	0
2009		Gauche	F	1	60	1.65	22.0386	1	0	27	2	non	0		NR	PNO	0	0	0	0	1	0	0	0	0	0	0	0	0	0	0	0	0	0	0	1	1	0	184	1	0	0	0	0	0	1	0	0	0
2009		Droite	M	0	87	1.69	30.4611	0	1	1	5	cure éventration, infection chronique pseudomonas	1	rein fer à cheval, PNO, LEC, NLPC	NR	suivi, 2°temps	0	0	0	0	0	0	0	0	1	1	1	URSS	0	0	0	1	0	0	0	1	1	0	42	0	1	0	0	0	1	0	0	0	0
2009		Droite	M	0	113	1.82	34.1142	0	1	37	2	AVH, sepsis, IRA et PNA obstr, dupuytren psoriasis	1	PNO, sepsis	hyperuricurie	PNO, sepsis	0	0	0	0	1	1	0	0	0	0	0	0	0	0	0	0	0	0	0	1	1	0	125	0	1	0	0	0	0	0	0	0	0
2009		Droite	F	1	60	1.63	22.5827	1	0	109	2	non	0		NR	douleur lombaire, infection urinaire	0	1	0	1	0	0	0	0	0	0	0	0	0	0	0	0	0	0	0	0	0	0		0	1	0	0	0	1	0	0	0	0
2009		Droite	M	0	87	1.69	30.4611	0	1	1	6	cure éventration, infection chronique pseudomonas	1	rein fer à cheval, PNO, LEC, NLPC	NR	suivi pour FR	0	0	0	0	0	0	0	0	1	1	1	URSS	0	0	0	1	0	0	0	1	1	0	105	0	1	0	0	0	0	0	0	0	0
2009		Gauche	F	1	76	1.64	28.257	1	0	111	3	DNID	1	pyélo, NLPC	NR	fortuite, 3° temps	0	0	0	0	0	0	0	1	1	0	1	URSS	1	0	0	1	0	0	0	1	1	0	97	1	0	0	0	0	0	0	0	0	0
2009		Droite	F	1	80	1.57	32.4557	0	1	112	2	non	1	cancer rein droit, tumorectomie, lithi récidivantes	cystinurie	CN	1	0	0	0	0	0	0	0	0	1	1	URSS	0	0	0	1	0	0	0	1	1	0	48	0	1	0	0	0	0	0	0	0	0
2009		Gauche	M	0	90	1.8	27.7778	1	0	35	2	non	1	prostatite chronique, JPU g opérée	NR	infection urinaire	0	0	0	1	0	0	0	0	0	0	0	0	0	0	0	0	0	0	0	1	1	0	77	1	0	0	0	0	0	0	0	0	0
2009		Gauche	M	0	90	1.81	27.4717	1	0	12	2	péritonite app	0		hypercalciurie	CN	1	0	0	0	0	0	0	0	0	1	1	LEC	0	1	0	0	0	0	0	0	0	0		1	0	0	0	0	0	0	0	0	0
2010		Gauche	M	0	75	1.76	24.2123	1	0	123	2	0	PR + colostomie	1	NR	suivi	0	0	0	0	0	0	0	0	1	1	1	URSS	0	0	0	1	0	0	0	1	1	0	90	1	0	0	0	0	1	0	0	0	0
2010		Gauche	F	1	70	1.61	27.0051	1	0	55	3	SEP,Asthme, tétraplégie flasque	1	LEC, CN, JJ	NR	suivi	0	0	0	0	0	0	0	0	1	1	0	0	0	0	0	0	0	0	0	1	0	0	0	1	0	0	0	0	1	0	0	0	0
2010		Droite	M	0	79	1.83	23.5898	1	0	58	2	sarcoidose	sd JPU D	1	hypercalciurie	suivi	0	0	0	0	0	0	0	0	1	1	0	1	0	1	0	1	0	0	0	0	0	0		0	1	0	0	0	0	0	1	0	0
2010		Gauche	M	0	75	1.76	24.2123	1	0	125	2	0	PR + colostomie	1	NR	suivi	0	0	0	0	0	0	0	0	1	1	1	URSS	0	0	0	1	0	0	0	1	1	0	55	1	0	0	0	0	1	0	0	0	0
2010		Gauche	M	0	96	1.86	27.7489	1	0	14	2	0	0	1	Hyperuricurie,hyperoxalurie	CN	1	0	0	0	0	0	0	0	0	1	0	0	0	1	0	0	1	1	1	0	0	0	0	1	0	0	0	0	0	0	0	0	0
2010		Droite	F	1	92	1.56	37.8041	0	1	130	3	0	ureterectomie gauche + reimplantation vésicale,pyelonephrite,JJ multiples	1	cystinurie	PNO	0	0	0	0	1	0	0	0	1	1	0	0	0	0	0	0	0	0	0	1	1	0	60	0	1	0	0	0	1	0	0	0	1
2010		Gauche	F	1	83	1.86	23.9912	1	0	64	2	ACFA,Valve mitrale	0	0	Hypercalciurie, deficit vitD	CN	1	0	0	0	0	0	0	0	0	1	1	URSS	0	0	0	1	0	0	0	1	0	0	0	1	0	0	0	0	0	0	0	0	0
2010		Gauche	M	0	65	1.8	20.0617	1	0	65	2	0	0	0	NR	CN	1	0	0	0	0	0	0	0	0	0	0	0	0	0	0	0	0	0	0	0	0	0		1	0	0	0	0	0	0	0	0	0
2010		Droite	F	1	57	1.63	21.4536	1	0	136	3	0	0	1	cystinurie	pyelonephrite	0	0	0	0	0	0	0	0	1	1	1	NLPC	1	1	0	0	1	LEC	1	1	1	0	90	0	1	0	0	0	1	1	1	1	0
2010		Gauche	M	0	67	1.72	22.6474	1	0	137	2	VIH,Crohn	0	0	NR	douleurs	0	1	1	0	0	0	0	0	0	0	0	0	0	0	0	0	0	0	0	0	0	0		1	0	0	0	0	1	0	0	1	0
2010		Gauche	M	0	82	1.72	27.7	1	0	46	2	0	0	1	Hyperuricurie	suivi	0	0	0	0	0	0	0	0	1	1	1	NLPC	1	0	0	0	0	0	0	1	1	0		1	0	0	0	0	0	0	1	0	0
2010		Droite	F	1	50	1.61	19.2894	1	0	22	2	sarcoidose	Cohen Bilat	0	NR	suivi	0	0	0	0	0	0	0	0	1	1	1	URSS	0	0	0	1	0	0	0	0	0	0	0	0	1	0	0	0	0	0	0	0	0
2010		Gauche	F	1	76	1.64	28.257	1	0	140	3	DNID	1	pyélo, NLPC	NR	fortuite, 2° temps	0	0	0	0	0	0	0	1	1	0	1	NLPC, URSS	1	0	0	1	0	0	0	0	0	0		1	0	1	0	1	0	0	0	0	1
2010		Droite	F	1	120	1.6	46.9	0	1	23	3	HTA,DNID	0	1	NR	Fortuite	0	0	0	0	0	0	0	0	1	1	0	0	0	0	0	0	0	0	0	1	1	0	800	0	1	0	0	0	0	0	0	0	0
2010		Droite	M	0	56	1.66	20.3223	1	0	141	2	0	0	1	hypercalciurie	douleurs	0	1	1	0	0	0	0	0	0	1	1	LEC	0	1	0	0	1	LEC	1	0	0	0		0	1	0	0	0	1	0	0	0	0
2010		Gauche	M	0	100	1.7	34.6	0	1	143	3	0	0	1	Hyperuricurie	suivi	0	0	0	0	0	0	0	0	1	1	0	0	0	0	0	0	0	0	0	1	1	0	60	1	0	0	0	0	1	0	0	1	0
2010		Gauche	M	0	65	1.65	23.8751	1	0	52	2	Asthme	Kc prostate	0	NR	Fortuite	0	0	0	0	0	0	0	1	0	0	0	0	0	0	0	0	0	0	0	0	0	0		1	0	0	0	0	0	0	0	0	0
2010		Gauche	M	0	100	1.7	34.6	0	1	145	3	0	0	1	Hyperuricurie	suivi	0	0	0	0	0	0	0	0	1	1	1	URSS	0	0	0	1	0	0	0	1	1	0	35	1	0	0	0	0	0	0	0	1	0
2010		Droite	F	1	75	1.55	31.2175	0	1	11	2	Asthme	0	1	RAS	PNO	0	0	0	0	1	0	0	0	0	1	0	0	0	0	0	0	0	0	0	1	1	0		0	1	0	0	0	0	0	0	0	1
2010		Droite	M	0	82	1.83	24.4857	1	0	147	2	0	0	1	hypercalciurie, hyperoxalurie	suivi	1	0	0	0	0	0	0	0	1	1	0	0	0	0	0	0	0	0	0	0	0	0	0	0	1	0	0	0	0	0	0	0	0
2010		Droite	F	1	50	1.61	19.2894	1	0	26	2	sarcoidose	Cohen Bilat	0	NR	CN	1	0	0	0	0	0	0	0	0	0	0	LEC	0	1	0	0	1	LEC	1	1	1	0		1	1	1	0	1	0	0	0	0	1
2010		Gauche	F	1	50	1.61	19.2894	1	0	27	2	sarcoidose	Cohen Bilat	0	NR	CN	1	0	0	0	0	0	0	0	0	0	0	LEC	0	0	0	0	1	LEC	1	1	1	0		1	0	0	0	0	0	0	0	0	0
2010		Gauche	M	0	91	1.68	32.2421	0	1	73	2	HTA,DNID	0	0	Hyperoxalurie,hypocitraturie	CN	1	0	0	0	0	0	0	0	1	1	NLPC	0	1	0	0	0	0	0	0	0	0	0		1	0	0	0	0	0	0	0	1	0
2010		Droite	F	1	63	1.62	24.0055	1	0	29	6	AVC,HTA,TVP,Hyperparathyroidie avec hypercalcemie	0	0	hypercalciurie	PNO	0	0	0	0	1	1	0	0	0	0	0	0	0	0	0	0	0	0	0	1	1	0	30	0	1	1	0	1	0	0	0	0	0
2010		Droite	M	0	72	1.75	23.5102	1	0	12	4	SGM,DNID,HTA,IRC	0	0	NR	PNO	0	0	0	1	1	0	1	0	0	0	0	0	0	0	0	0	0	0	0	1	1	0	180	0	1	0	0	0	1	0	0	0	0
2010		Droite	M	0	76	1.82	22.9441	1	0	53	4	HTA,DNID,Paraplegie post traumatique	vessie neuro	0	NR	suivi	0	0	0	0	0	0	0	0	0	1	1	URSS	0	0	0	1	0	0	0	1	1	0	30	0	1	0	0	0	0	0	0	0	1
2010		Gauche	F	1	54	1.54	22.7694	1	0	75	3	hernie hiatale, ostéoporose, pontage fémoral droit, hystérectomie + annexectomie, LEC, URS, NLPC	1	LEC, URS, NLPC	NR	suivi	0	0	0	0	0	0	0	0	1	1	0	0	0	0	0	0	0	0	0	1	0	0	0	1	0	0	0	0	0	1	0	1	1
2010		Droite	F	1	44	1.56	18.0802	1	0	76	4	HTA,ACFA,BBD	1	URS, CN	NR	PNO	0	0	0	0	1	0	0	0	0	0	0	0	0	0	0	0	0	0	0	1	1	0	130	0	1	0	0	0	1	0	0	0	0
2010		Gauche	F	1	80	1.7	27.6817	1	0	30	2	0	0	1	hypercalciurie, hyperoxalurie	CN	1	0	0	0	0	0	0	0	0	1	0	URSS	0	0	0	1	1	0	0	1	1	0		1	0	0	0	0	0	0	0	1	0
2010		Gauche	M	0	65	1.65	23.8751	1	0	55	2	Asthme	Kc prostate	0	NR	suivi	0	0	0	0	0	0	0	0	1	1	1	URSS	0	0	0	1	0	0	0	1	1	0	90	1	0	0	0	0	0	0	0	0	0
2010		Bilatérale	F	1	63	1.62	24.0055	1	0	31	6	AVC,HTA,TVP,Hyperparathyroidie avec hypercalcemie	0	0	hypercalciurie	suivi	0	0	0	0	0	0	0	0	1	1	1	URSS	0	0	0	1	0	0	0	1	1	0	30	0	1	0	0	0	1	1	1	0	1
2010		Gauche	M	0	65	1.65	23.8751	1	0	58	2	Asthme	Kc prostate	0	NR	suivi	0	0	0	0	0	0	0	0	1	1	1	URSS	0	0	0	1	0	0	0	1	1	0	30	1	0	0	0	0	0	0	0	0	0
2011		Droite	M	0	73	1.6	28.5156	1	0	59	3	Colique néphrétique, URSS, HBP, Appendicectomie	1	Colique néphrétique, URSS, HBP	hypercalciurie + hyperoxalurie	CN	1	0	0	0	0	0	0	0	0	1	0	0	0	0	0	0	0	0	0	1	1	0	60	0	1	0	0	0	0	0	0	0	0
2011		Droite	M	0	70	1.71	23.939	1	0	2	3	DID, rétinopathie diab, AIT x 2, insuff cardiaque, HTA, AOMI, HBP avec rétention chronique nécessitant SAD, PNO, URS laser, IRC sur néphropathie diab	1	HBP avec rétention chronique nécessitant SAD, PNO, URS laser, IRC sur néphropathie diab	0	1	0	0	0	0	1	1	0	0	1	0	0	0	0	0	0	0	0	0	0	1	1	0	23	0	1	0	0	0	1	0	0	0	0
2011		gauche	H	0	90	1.86	26.0146	1	0	163	6	Willebrand	1	1	0	1	1	0	0	0	0	0	0	0	0	1	1		0	0	0	0	0	0	0	1	1	0		0	1	0	0	0	1	1	1	1	1
2011		droite	F	1	56	1.56	23.0112	1	0	303	3	0	0	0	0	0	0	0	0	0	0	0	0	0	1	1	1	1	1	0	0	0	0	0	0	0	0	0		0	1	0	0	0	0	0	0	0	1
2011		gauche	H	0	105	1.72	35.4922	0	1	15	3	SAS, dyspnée, obésité, HTA, cure de syndrome de jonction pyélo urétéral	1	1	0	0	0	0	0	0	0	0	0	0	1	1	0		0	0	0	0	0	0	0	1	1	0	0	1	0	0	0	0	1	0	0	0	0
2011		Droite	H	0	72	1.75	23.5102	1	0	16	7	splénomégalie myéloïde, HTA, IDM, DNID, IRC, polyneuropathie sensitivo motrice, URS laser	1	URS laser, CN	0	1	1	0	1	0	0	0	0	0	0	1	0		0	0	0	1	0	0	0	1	1	0	0	0	1	0	0	0	0	0	0	0	0
2011		gauche	H	0	65	1.74	21.4692	1	0	164	3	1	1	1	1	1	0	0	0	0	0	0	0	1	1	1	1	1	1	0	0	0	0	0	0	1	1	0	30	1	0	0	0	0	0	0	0	0	1
2011		Droite	M	0	110	1.7	38.0623	0	1	43	3	JJ, HBP, cancer colique, HTA, URSS	1	CN	1	Suivi	0	0	0	0	0	0	0	0	1	1	0	0	0	0	0	0	0	0	0	1	1	0		0	1	1	1	1	1	0	0	0	0
2011		Gauche	M	0	87	1.8	26.8519	1	0	45	3	anévrysme aorte abdo opèré, pancréatite chronique alcoolique, HTA, endocardite infectieuse mitralen pontage aorto bi iliaque, basocellulaire nez	0	0	0	0	0	0	0	0	0	0	0	0	1	1	1	1	0	0	0	1	0	0	0	1	1	0	51	1	0	0	0	0	1	0	0	0	0
2011		droite	H	0	90	1.86	26.0146	1	0	166	7	Willebrand	1	1	0	0	0	0	0	0	0	0	0	0	1	1	1		0	0	0	1	0	0	0	1	1	0		0	1	0	0	0	1	1	1	1	1
2011		Gauche	M	0	84	1.71	28.7268	1	0	65	2	Hodgkin	0	1	NR	CN	1	0	0	0	0	0	0	0	1	1	1	LEC	0	1	0	0	1	LEC	1	1	1	0	180	1	0	0	0	0	0	0	0	0	0
2011		gauche	M	0	90	1.71	30.7787	0	1	66	2	Lymphome	0	0	0	0	0	0	0	0	0	0	0	0	1	1	1	1	0	1	0	0	1	0	1	0	1	0		1	0	0	0	0	0	0	0	0	0
2011		Droite	M	0	110	1.7	38.0623	0	1	48	2	JJ, HBP, cancer colique, HTA, URSS	1	CN	1	Suivi	0	0	0	0	0	0	0	0	1	1	1	URSS	0	0	0	1	0	0	0	1	1	0	21	0	1	1	1	1	1	0	0	0	0
2011		gauche	H	0	65	1.74	21.4692	1	0	168	3	1	1	1	1	1	0	0	0	0	0	0	0	0	1	1	1	1	0	0	0	1	0	0	0	1	1	0	40	1	0	0	0	0	0	0	0	0	0
2011			M	0	95	1.85	27.7575	1	0	6	2	1	0	0	0	0	0	0	0	0	0	0	0	1	0	0	0	0	0	1	0	0	1	0	1	1	1	0	45	0	1	0	0	0	1	0	0	0	1
2011			H	0	90	1.86	26.0146	1	0	170	6	Willebrand	1	1	0	0	0	0	0	0	0	0	0	0	1	1	1		0	0	0	1	0	0	0	1	1	0		0	1	0	0	0	1	1	1	1	1
2011		Droite	H	0	65	1.78	20.5151	1	0	171	5	Hemochromatose, IDM, Cancer Colon: hémicolectomie, insuffisance rénale chronique, thrombopénie sur hypersplénie, AAA sous rénale: endoprothèse, hernie hiatale, Cacci Ricci	1	cure de JPU, URSS	0	1	1	0	0	0	0	0	0	0	0	1	0	0	0	0	0	0	0	0	0	1	1	0	90	0	1	0	0	0	1	0	0	0	0
2011			H	0	63	1.8	19.4444	1	0	54	3	1	1	1	1	1	0	1	0	0	0	0	0	0	1	1	1	1	1	0	0	0	0	0	0	1	1	0	45	0	1	0	0	0	0	0	0	1	0
2011			M	0	95	1.85	27.7575	1	0	9	6	1	0	0	0	0	0	0	0	0	0	0	0	1	0	1	1	1	0	0	0	1	0	0	0	1	1	0	15	0	1	1	0	1	1	0	0	0	0
2011			F	1	45	1.45	21.4031	1	0	2	3	1	1	1	1	0	0	0	0	0	0	0	0	0	1	1	1	1	1	1	0	0	0	0	0	0	0	0		1	0	1	0	1	0	0	0	0	1
2011		Droite	M	0	110	1.7	38.0623	0	1	56	3	JJ, HBP, cancer colique, HTA, URSS	1	CN	1	Suivi	0	0	0	0	0	0	0	0	1	1	1	URSS	0	0	0	1	0	0	0	1	1	0	11	0	1	1	0	1	0	0	0	0	0
2011		droite	M	0	98	1.72	33.126	0	1	69	2	HTA, HCT, surpôids, anevrysme Ao tho, Thyron david, tabac	1	CNA, LEC, NLPC	1	suivi	0	0	0	0	0	0	0	0	1	1	1	1	1	0	0	0	0	0	0	0	0	0	0	0	1	0	0	0	0	0	0	0	0
2011		Gauche	F	1	58.5	1.65	21.4876	1	0	173	3	1	1	1	1	1	0	1	0	0	0	0	0	0	1	1	1	1	0	0	0	1	1	1	0	1	0	0		1	0	0	0	0	0	0	0	0	0
2011		Gauche	H	0	75	1.7	25.9516	1	0	13	7	1	1	1	0	1	0	0	0	0	1	0	0	0	0	1	0	0	0	0	0	0	0	0	0	1	1	0	60	0	1	0	0	0	1	0	0	1	0
2011		Gauche	H	0	90	1.86	26.0146	1	0	175	5	Willebrand	1	1	0	0	0	0	0	0	0	0	0	0	1	1	1		0	0	0	1	0	0	0	1	1	0		0	1	0	0	0	1	1	1	1	1
2011		Gauche	H	0	81	1.76	26.1493	1	0	17	3	IDM (1992), coloscopie (polypectomie 2007) PTG droite 2009, HIG,	0	0	0	0	0	0	0	0	0	0	0	0	1	1	1	1	0	0	1	0	1	LEC	1	1	1	0	37	1	0	1	0	1	0	0	0	0	0
2011		Gauche	F	1	71	1.74	23.4509	1	0	94	3	1	1	1	0	1	1	0	0	0	0	0	0	0	0	1	0	0	0	0	0	0	0	0	0	0	0	0		1	0	0	0	0	0	0	0	0	0
2011		droite	F	1	75	1.55	31.2175	0	1	4	3	0	0	0	0	0	0	0	0	0	0	0	0	0	1	1	1	1	1	0	0	0	0			0	0	0	0	0	1	0	0	0	0	0	0	0	0
2011		gauche	M	0	110	1.7	38.0623	0	1	5	5	JJ, HBP, cancer colique, HTA, URSS	1	CN	1	Suivi	0	0	0	0	0	0	0	0	1	1	1	URSS	0	0	0	1	0	0	0	1	1	0	89	0	1	1	1	1	0	0	0	0	0
2011		0	F	1	85	1.7	29.4118	0	1	182	3	0	0	0	0	0	1	0	0	0	0	0	0	0	0	0	0	0	0	0	0	0	0	0	0	0	0	0	0	1	0	0	0	0	1	0	0	0	0
2011		Droite	M	0	110	1.7	38.0623	0	1	7	3	JJ, HBP, cancer colique, HTA, URSS	1	CN	1	Suivi	0	0	0	0	0	0	0	0	1	1	1	URSS	0	0	0	1	0	0	0	1	1	0	89	0	1	1	1	1	0	0	0	0	0
2011		Gauche	H	0	95	1.91	26.041	1	0	21	3	1	1	1	0	1	0	0	0	0	0	0	0	0	1	1	1	1	0	1	0	1	0	0	0	0	0	0		0	1	0	0	0	1	0	0	0	1
2012		Gauche	F	1	85	1.7	29.4118	0	1	184	2	0	0	0	0	0	0	0	0	0	0	0	0	0	1	1	1	1	0	0	0	1	0	0	0	1	1	0		1	0	0	0	0	1	0	0	0	0
2012		droite	H	0	68	1.72	22.9854	1	0	1	2	0	0	0	0	0	0	1	0	0	0	0	0	0	0	0	0	0	0	0	0	0	0	0	0	0	0	0	0	0	1	0	0	0	1	0	0	0	1
2012		gauche	H	0	95	1.91	26.041	1	0	22	3	1	1	1	0	1	0	0	0	0	0	0	0	0	1	1	1	1	0	0	0	1	0	0	0	1	1	0		1	1	0	0	0	1	0	0	0	1
2012		Gauche	M	0	84	1.78	26.5118	1	0	25	3	Intervention en de Tyrone Daviden septembre 2010 + 2 pontages coronariens, épanchement péricardique post operatoire, Tabagisme non sevré à 25 PA, Hypercholestérolemie, IDM, crises d'angor, AOMI, ACFA avec bloc de branche droit complet, Angoisse, Ulcères estomac, Coliques nephretiques	1	CN		CN	1	0	0	0	0	0	0	0	0	0	0	0	0	0	0	0	0	0	0	0	0	0	0	1	0	1	0	0	0	0	0	0	0
2012			F	1	85	1.7	29.4118	0	1	189	2	0	0	0	0	0	0	0	0	0	0	0	0	0	1	1	1	1	0	0	0	1	0	0	0	1	1	0		1	0	0	0	0	1	0	0	0	0
2012		gauche	F	1	110	1.75	35.9184	0	1	14	3	1	1	1	1	1	0	0	0	0	0	0	0	0	1	1	1	1	0	0	0	1	0	0	0	0	0	0		1	0	0	0	0	1	0	0	0	1
2012		gauche	H	0	95	1.85	27.7575	1	0	193	3	1	1	1	0	1	0	1	0	0	0	0	0	0	0	1	1	1	0	0	0	1	0	0	0	0	0	0		0	1	0	0	0	0	0	0	0	0
2012		Droite	M	0	110	1.7	38.0623	0	1	21	3	JJ, HBP, cancer colique, HTA, URSS	1	CN	1	Suivi	0	0	0	0	0	0	0	0	1	1	1	URSS	0	0	0	1	0	0	0	1	1	0	120	0	1	1	0	1	1	0	0	0	0
2012		Gauche	M	1	95	1.67	34.0636	0	1	17	3	CN, HTA	1	CN	1	Suivi	0	0	0	0	0	0	0	0	1	1	1	LEC	0	1	0	0	0	0	0	1	1	0	71	1	0	0	0	0	1	1	0	1	1
2012		Gauche	M	0	86	1.83	25.6801	1	0	198	3	cystinurie, LEC, URSS, Appendicectomie	1	cystinurie, CN, URSS, LEC	1	Suivi	0	0	0	0	0	0	0	0	1	1	1	URSS	0	0	0	1	0	0	0	1	1	0	47	1	0	1	0	1	0	0	0	0	0
2012		Gauche	M	1	95	1.67	34.0636	0	1	19	3	CN, HTA	1	CN	1	Suivi	0	0	0	0	0	0	0	0	1	1	1	URSS	0	0	0	1	0	0	0	1	1	0	26	1	0	0	1	0	1	1	0	1	1
2012		Gauche	M	0	87	1.7	30.1038	0	1	23	3	0	0	0	1	Fortuite	0	0	0	0	0	0	0	1	0	0	0	0	0	0	0	0	0	0	0	0	0	0	0	1	0	0	0	0	1	0	0	0	0
2012		Droite	F	1	105	1.56	43.146	0	1	209	3	DNID, obésité, hernie ombilicale, cure d'éventration, HTA	0	0	0	PNAO	0	0	0	0	1	0	0	0	0	0	0	0	0	0	0	0	0	0	0	1	1	0	122	0	1	0	0	0	1	1	1	1	1
2012		Droite	M	0	70	1.84	20.6758	1	0	211	3	Pyélotomie pour calcul pyélique, RTUP,	1	pyélotomie pour calcul pyélique, RTUP	0	Protéinurie	0	0	0	0	0	0	0	1	0	1	0	0	0	0	0	0	0	0	0	0	0	0	0	0	1	0	0	0	1	0	0	0	0
2012		Droite	M	0	62	1.61	23.9188	1	0	111	4	HTA, DID, pontage aorto coronarien, URSS, NLPC, cancer prostate métastatique	1	1	0	1	0	0	1	0	0	0	0	1	0	0	0	0	0	0	0	0	0	0	0	1	0	0	0	0	1	0	0	0	1	0	0	0	0
2012		bilaterale	F	1	55	1.53	23.4952	0	1	80	3	CNA a repeition	1	CN	1	CN	1	0	0	0	0	0	0	0	0	1	0	0	0	0	0	0	0	0	0	1	1	0	14	1	1	0	0	0	0	0	0	0	0
2012		Droite	F	1	105	1.56	43.146	0	1	212	3	DNID, obésité, hernie ombilicale, cure d'éventration, HTA	0	0	0	PNAO	0	0	0	0	1	0	0	0	0	1	1	URSS	0	0	0	1	0	0	0	1	1	0	64	0	1	0	0	0	0	1	1	1	1
2013		Droite	M	0	90					221	3	CNA	1	CNA	0	CN	1	0	0	0	0	0	0	0	0	1	1	1	0	1	0	0	1	lec	1	0	1	0	139	0	1	0	1	0	0	0	0	0	0
2013		Droite	M	0	83	183	24.78	1	0	118	3	CNA, malformation de l'arbre urinaire, anomalie parathormone, AVC, sarcoïdose	1	CNA		CN	1	0	0	0	0	0	0	0	1	1	1	1	0	0	0	1	0	0	0	0	0	0		0	1	0	0	0	0	0	0	1	0
2013		Gauche	M	0	65	175	21.24	1	0	34	3	Maladie lithiasique, maladie du poumon de fermier avec reclassement professionnel en 2007, une colique néphrétique, une appendicectomie, une rhinite allergique, aspergillose bronchopulmonaire, traitée par SOLUPRED 40 et V-FEND, NLPC, appendicectomie, adénoïdectomie	1	CNA	hypercalciurie	CN	1	0	0	0	0	0	0	0	0	1							0	0	0	0	0	0	0	1	0	0	0	0	1	0	0	0	0
2013		Gauche	M	1	60	1.7	20.76	1	0	120	20	CN, RUP, Cardiopathie dilatées non ischémique (FEVG 25-30%), DIA, SPA, néphropathie interstitielle avec IR	1	RUP, CN, néphropathie interstitielle avec IRC	0	hématurie	0	0	1	0	0	0	0	0	0	1	0	0	0	0	0	0	0	0	0	1	0	0	0	1	0	0	0	0	0	0	0	0	0
2013		Droite	M	0	70	174	23.118	1	0	223	3	CN, hématurie, Ligaments croisés genou, fracture du poignet.	1	CN, hématurie	1	lombalgie	0	1	0	0	0	0	0	0	0	1	0	0	0	0	0	0	0	0	0	0	0	0	0	0	1	0	0	0	1	0	0	0	0
2013		Droite	M	0	73	165	26.809	1	0	17	3	CN, HTA, hyperparathyroïdie	1	CN	1	CN	1	0	0	0	0	0	0	0	0	1	0	0	0	0	0	0	0	0	0	0	1	0	7	0	1	0	0	0	1	0	0	0	0
2013		Droite	F	1	70	171	23.94	1	0	65	3	CN rein droit, NLPC DROITE EN 1999 pour calcul corraliforme , PNA, appendicectomie, plastie abdominale, ovarectomie et salpingectomie D, kyste ovarien, ulcère gastrique	1	CN, PNA		PNAO	0	0	0	0	1	1	0	0	0	1	1	LEC	0	1	0	0	0	0	0	0	0	0	0	0	1	0	0	0	0	0	0	0	1
2013		Droite	M	0	107	170	37.024	0	1	37	3	CN, URS, LEC	1	maladie lihiasique récidivante sévère	1	Suivi	0	0	0	0	0	0	0	0	1	1	1	URSS	0	0	0	1	0	0	0	1	1	0	240	0	1	1	0	1	1	0	1	1	0
2013		Bilatérale	F	1	60	150	26.667	1	0	226	3	Pré éclampsie, PNAO, Sténose du pylore, HTA	1	PNAO	0	PNAO	0	0	0	0	1	1	0	0	1	0	1	URSS	0	0	0	1	0	0	0	1	1	0	229	1	1	0	0	0	1	1	1	1	1
2013		Gauche	F	1	64	1.6	25	1	0	227	3	lipome de cuisse, amygdalectomie, coralliforme complet, NLPC	1	NLPC, calcul coralliforme	1	Suivi	0	0	0	0	0	0	0	0	1	1	1	NLPC	1	0	0	0	0	0	0	1	1	0	66	1	0	1	0	1	0	0	0	0	0
2013		Bilatérale	M	0	76	1.72	25.676	1	0	39	2	CN, anevrysme aorte thoracique 2008, prostatectomie radicale 2004, recidive bio jan 2005 radioT puis reascencion PSA 2009 avec localisations osseuses probable mis sous HotmonoT stoppé en dec 2011	1	CN, LEC, URS, prostatectomie radicale 2004, recidive bio jan 2005 radioT puis reascencion PSA 2009 avec localisations osseuses probable mis sous HotmonoT stoppé en dec 2011	1	CN	1	0	0	0	0	0	0	0	0	1	1	URSS + LEC	0	1	0	1	0	0	0	1	1	0	104	1	1	1	0	1	0	0	0	0	1
2013		Droite	M	0	70	1.71	23.97	1	0	40	3	Hernie inguinale, ethylisme chronique, AVC ischémique sylvien gauche athéromateux, HTA	1	rein ectopique détruit sur obstruction chronique par calcul	0	fortuite	0	0	0	0	0	0	0	1	0	0	1	URSS	0	0	0	1	0	0	0	1	1	0	122	0	1	0	1	0	1	0	0	0	0
2013		Gauche	M	0	82	170	28.37	1	0	125	3	CN, LEC, AVH, CANAL CARPIEN, Coxarthrose, ablation de ménisque, appendicetomie, amygdalectomie	1	CN	1	hématurie	0	0	1	0	0	0	0	0	1	1	0	0	0	0	0	0	0	0	0	0	0	0	0	1	0	1	0	1	0	0	0	0	0
2013		Bilatérale	M	0	87	1.88	24.6152	1	0	41	4	CN, LEC, URS, maladie croh resection ileale + colectomie droite, appendicectomie	1	CN, LEC, URS	1	CN	1	0	0	0	0	0	0	0	1	1	1	URSR	0	0	1	0	0	0	0	1	1	0	25	1	1	1	0	1	0	0	0	0	0
2013		Droite	M	1	120	180	37.04	0	1	230	3	CN, 2 séances de LEC, HTA, obésité, Hypertension artérielle,	1	CN, LEC, JJ		Suivi	1	0	0	0	0	0	0	0	1	1	1		0	0	0	0	1	LEC	1	0	0	0	0	0	1	0	0	0	1	0	0	1	0
2013		Gauche	M	0	70	1.83	20.9024	1	0	41	11	calcul corralifrome du rein G, NLPC en 2004, 2005 et aout 2012, LEC	1	coralliforme, CN		CN	1	0	0	0	0	0	0	0	1	1	1	NLPC, LEC	1	1	0	0	0	0	0	1	1	0	210	1	0	0	0	0	1	0	0	0	1
2013		Gauche	M	0	133	1.76	42.9365	0	1	128	3	URS, HBP, HTA, dyslipidémie, cardiopathie ischémique, prothèse aorto bi iliaque pour anévrysme de l'aorte abdo, canal lombaire étroit, pancréatite aigüe lithiasique	1	URS, HBP		Suivi	0	0	0	0	0	0	0	0	1	1	1	URSS	0	0	0	1	0	0	0	1	0	0	0	1	0	0	0	0	0	0	0	0	0
2013		Gauche	F	1	70	1.55	29.1363	1	0	132	3	hypothyroïdie, PNAO, CN, obésité	1	CN, PNAO	1	PNAO	0	0	0	0	1	1	0	0	0	1	0	0	0	0	0	0	0	0	0	1	1	0	70	1	0	0	0	0	0	0	0	0	1
2013		Gauche	M	0	80	1.72	27.0416	1	0	46	3	HTA, DNID, dyslipidémie, AVC, amputation D4 et D5 gauche, thrombose artérielle membre inférieur gauche, appendicectomie, fistule anale	0	0		CN	1	0	0	0	0	0	0	0	0	0	0	0	0	0	0	0	0	0	0	1	1	0	27	1	0	0	0	0	1	0	0	0	0
2013		droite	F	1	85	1.6	33.2031	0	1	19	3		0	0	0	suivi	0	0	0	0	0	0	0	0	1	0	1	1	0	1	0	0	0	0	0	0	0	0	0	0	1	1	0	1	1	0	0	0	1
2013		Gauche	f	1	75	1.6	29.2969	1	0	1	3	0	0	0	0	cna simple	1	0	0	0	0	0	0	0	0	0	0	0	0	0	0	0	0	0	0	1	1	0	38	1	0	1	0	1	1	0	0	0	0
2013		droite	m	0	80	1.77	25.5354	1	0	139	4	rein multikystique, hemragie sur kyste	rein multikystique, hemragie sur kyste	0	0	suivi	0	0	0	0	0	0	0	0	1	0	0	0	0	0	0	0	0	0	0	1	1	0	118	0	1	0	0	0	0	0	0	1	0
2013		droite	f	1	60	1.7	20.7612	1	0	141	3	anneau gastrique perforation, pneumopathie	0	0	0	PNAO	0	0	0	0	1	0	0	0	0	0	0	0	0	0	0	0	0	0	0	1	1	0	57	0	1	1	0	0	0	0	0	0	0
2013		Droite	m	0	64	1.74	21.1389	1	0	55	3	0	lec echec	0	0	lec echec intolerance procedure	0	0	0	0	0	0	0	0	0	0	0	0	0	0	0	0	0	1	1	0	0	0	0	0	1	0	0	0	0	0	0	0	1
2013		Droite	M	0	70	1.71	23.939	1	0	52	3	Hernie inguinale, ethylisme chronique, AVC ischémique sylvien gauche athéromateux, HTA	1	rein ectopique détruit sur obstruction chronique par calcul	0	fortuite	0	0	0	0	0	0	0	1	0	0	0	0	0	0	0	0	0	0	0	1	1	0	74	0	1	0	1	0	1	0	0	0	0
2013		Gauche	f	1	86	1.8	26.5432	1	0	247	8	paraplegie sur fracture D 10, asthme, raa,algodstrophie, tvp, hémorragie méningée	1	cna, pna	0	suvi douleur	0	0	0	0	0	0	0	0	1	0	0	0	0	0	0	0	0	0	0	1	0	0	45	1	0	0	0	0	1	0	0	0	0
2013		gauche	m	0	65	1.6	25.3906	0	1	2	3	avc	0	0	0	fortuite	0	0	0	0	0	0	0	1	0	0	0	0	0	0	0	0	0	0	0	0	0	0	0	1	0	0	0	0	1	0	1	1	0
2013		droit	m	0	90	1.74	29.7265	1	0	248	3	cancer prostate meta os, cacchi ricci, vessie lutte, RTUP	1	cancer prostate meta os, cacchi ricci, vessie lutte, RTUP	0	frag incomplete	0	0	0	0	0	0	0	0	1	0	1	1	0	0	0	1	0	0	0	1	1	0	35	0	1	0	0	0	0	0	0	0	0
2013		Droite	f	1	93	1.65	34.1598	0	1	60	3	0	0	0	0	cna	1	0	0	0	0	0	0	0	0	0	0	0	0	0	0	0	0	0	0	1	1	0	62	0	1	0	0	0	1	0	0	0	0
2013		bilaterale	M	0	88	1.76	28.4091	1	0	1	2	hta, dnid, acfa, saos, esv, hernie discale, splenectomie	1	CN	0	CN	1	1	0	0	0	0	0	0	0	0	0	0	0	0	0	0	0	0	0	1	1	0	60	1	1	0	1	1	1	0	0	0	1
2013		Droite	F	1	86	1.72	29.0698	1	0	3	5	Tétraplégie sensitivo-motrice post-traumatique (accident de la voie publique avec fracture cervicale C4-C5 en 2009), Lithotripsie endovésicale par voie endoscopique pour lithiases vésicales sur SAD, hyperactivité vésicale	1	Lithotripsie endovésicale par voie endoscopique pour lithiases vésicales sur SAD, hyperactivité vésicale		Fortuite	0	0	0	0	0	0	0	1	0	0	0	0	0	0	0	0	0	0	0	0	0	0	0	0	1	0	0	0	0	0	0	0	0
2013		Gauche	m	0	89	1.71	30.4367	0	1	4	3	0	cna, lec,	0	0	echec lec	0	0	0	0	0	0	0	0	0	0	0	0	0	1	0	0	0	0	0	1	1	0	153	1	0	0	0	0	1	0	0	0	0
2013		droite	f	1	86	1.72	29.0698	1	0	5	5	tetraplegie sur AVP	lithiase endovesicale	0	0	decouverte fortuite	0	0	0	0	0	0	0	1	0	0	0	0	0	0	0	0	0	0	0	0	0	0	0	0	1	0	0	0	0	0	0	0	0
2013		droite	f	1	55	1.65	20.202	1	0	95	3	thyroidectomie, hypothyroidie	0	0	0	PNAO	0	0	0	0	1	0	0	0	0	0	0	0	0	0	0	0	0	0	0	1	1	0	62	0	1	0	1	1	1	0	0	0	0
2013		Droite	M	0	130	1.85	37.9839	0	1	254	3	PNAO, URS, LEC, NLPC, calcul coralliforme, torsion testiculaire, obésité	1	PNAO, URS, LEC, NLPC, calcul coralliforme, torsion testiculaire	1	Suivi	0	0	0	0	0	0	0	0	1	1	0	0	0	0	0	0	0	0	0	0	0	0	0	0	1	0	0	0	1	0	0	1	0
2013		gauche	m	0	70	1.71	23.939	1	0	7	3	AIT, avc, hemiplegie, trble phasique, EP	0	0	0	bilan hematurie	0	0	1	0	0	0	0	0	0	0	0	0	0	0	0	0	0	0	0	1	0	0	0	1	0	0	0	0	1	0	0	0	0
2013		droite	m	0	50	1.7	17.301	1	0	8	3	paraplegique sep evoluée	maladie lithiasique	0	0	pnao	0	0	0	0	1	0	0	0	0	0	0	0	0	0	0	0	0	0	0	1	1	0	25	0	1	0	0	1	0	0	0	0	1
2013		Gauche	M	0	87	1.78	27.4587	1	0	5	3	calculs coralliforme complet, PNO, insuffisance cardiaque sur cardiomyopathie dilatée idiopathique, syndrome d'apnée du sommeil appareillé, diabète non insulino dépendant, tabagisme sevré	1	calculs coralliforme complet, PNO	0	PNO	0	0	0	0	1	0	0	0	0	0	0	0	0	0	0	0	0	0	0	1	1	0	203	1	0	0	0	0	1	1	0	1	1
2013		gauche	m	0	65	1.6	25.3906	0	1	149	6	avc	0	0	0	frag incomplete	0	0	0	0	0	0	0	0	0	0	1	1	0	0	0	1	0	0	0	1	1	0	61	1	0	0	0	0	1	0	1	1	0
2013		Droite	m	0	100	1.8	30.8642	0	1	255	3	ugd	upr jj dt *3, lec dt *3 lec g*1	0	0	echec lec	0	1	0	0	0	0	0	0	0	1	1	0	0	1	0	0	0	0	0	0	0	0	0	0	1	0	0	0	1	0	0	0	0
2013		gauche	m	0	117	1.8	36.1111	0	1	2	3	obesité, saos,hhiatiale	CNA	cna	0	cna	1	0	0	0	0	0	0	0	0	1	0	0	0	0	0	0	0	0	0	1	1	0	26	1	0	0	0	0	1	0	0	0	0
2013		droite	m	0	80	1.77	25.5354	1	0	153	3	rein multikystique, hemragie sur kyste	rein multikystique, hemragie sur kyste	0	0	2sd temps urss	0	0	0	0	0	0	0	0	0	0	1	1	0	0	0	1	0	0	0	0	1	0	82	0	1	0	0	0	0	0	0	0	0
2014		droite	m	0	50	1.7	17.301	1	0	61	4	paraplegique sep evoluée	maladie lithiasique	0	0	urs 2eme temps	0	0	0	0	0	0	0	0	0	0	1	1	0	0	0	1	0	0	0	1	1	0	55	0	1	0	0	0	0	0	0	0	0
2014		Droite	M	0	64	1.8	19.7531	0	1	6	3	PTH gauche, cardiopathie ischémique avec NSTEMI, ACFA paroxystique, AOMI avec pontage fémoro poplité Gche, plaie cutanée chronique du talon avec colonisation à pseudomonas aeruginosa, maladie de Waldenstrom, maladie de charcot, ADK moyen rectum opèré d'une résection colorectale avec colostomie définitive + radio chimio néo adjuvante, hernie inguinale gauche, amputation orteil gauche, choc septiqu…	1	choc septique à point de départ urinaire, sonde à demeure	0	choc septique	0	0	0	0	0	1	0	0	0	0	0	0	0	0	0	0	0	0	0	1	0	0	0	0	1	0	0	0	1	1	1	1	1
2014		droite	f	1	86	1.72	29.0698	1	0	12	5	tetraplegie sur AVP	lithiase endovesicale	0	0	urs 2emetemps	0	0	0	0	0	0	0	0	0	0	1	1	0	1	0	1	0	0	0	0	1	0	48	0	1	0	0	0	0	0	0	0	0
2014		Gauche	m	0	117	1.8	36.1111	0	1	4	3	obesité, saos,hhiatiale	cna	cna	0	2eme temps urss	0	0	0	0	0	0	0	0	1	1	1	0	0	0	0	1	0	0	0	1	1	0	32	1	0	0	0	0	0	0	0	0	1
2014		Droite	F	1	116	1.665	41.8436	0	1	154	4	Syndrome du canal carpien, Diabète de type II, ulcère variqueux, HTA, Erysipèle, Pneumopathie infectieuse, Eventration, Calcul du rein droit coralliforme	1	Calcul du rein droit coralliforme, Pyélonéphrite sur calcul coralliforme		IU	0	0	0	1	0	0	0	0	0	1	0	0	0	0	0	0	0	0	0	1	1	0	62	0	1	0	0	0	1	1	1	1	1
2014		droite	M	0	88	1.76	28.4091	1	0	6	3	hta, dnid, acfa, saos, esv, hernie discale, splenectomie	1	cn	0	suivi	0	0	0	0	0	0	0	0	1	0	1	urss	0	0	0	1	0	0	0	1	1	0	90	0	1	0	0	0	1	0	0	1	0
2014		Gauche	M	0						7	3	IMC sur pathologie épileptogène néonatale (sdme de little), maladie lithiasique rénale bilatérale, pyonéphrose droite sur coralliforme complet, nephrectomie droite	1	maladie lithiasique rénale bilatérale, pyonéphrose droite sur coralliforme complet, nephrectomie droite		Suivi	0	0	0	0	0	0	0	0	1	1	0	0	0	0	0	0	0	0	0	0	0	0	0	1	0	1	0	1	0	0	0	0	0
2014		greffon	M	0	64	1.68	22.6757	1	0	69	3	hépatite B, ulcère gastrique, greffe rénale en 1981, CN	1	greffe rénale en 1981, CN		CN	1	0	0	0	0	0	0	0	0	1	0	0	0	0	0	0	1	URSS	0	1	1	0				0	0	0	0	0	0	0	0
2014		droite	m	0	50	1.7	17.301	1	0	22	4	paraplegique sep evoluée	maladie lithiasique	0	0	urs 3eme temps bilat	0	0	0	0	0	0	0	0	0	0	1	1	0	0	0	0	0	0	0	1	1	0	91	0	1	0	0	0	0	0	0	0	1
2014		droite	f	1	86	1.72	29.0698	1	0	26	6	tetraplegie sur AVP	lithiase endovesicale	0	0	urs 3emetemps	0	0	0	0	0	0	0	0	1	0	1	1	0	0	0	1	0	0	0	1	1	0	119	0	1	0	0	0	0	0	0	0	0
2014		Gauche	F	1	88	1.72	29.7458	1	0	162	5	PNO, Sd de Friedrich, Diabète insulino-dépendant	1	PNO		PNO	0	0	0	0	1	1	0	0	0	0	0	0	0	0	0	0	0	0	0	1	1	0	22	1	0	0	0	0	1	0	0	0	0
2014		gauche	f	1	74	1.62	28.1969	1	0	40	3	asthme	cna pdt grossesse	1	0	cna	1	0	0	0	0	0	0	0	0	0	0	0	0	0	0	0	0	0	0	1	1	0	60	1	0	0	0	0	0	0	0	0	0
2014		droite	m	0	81	1.73	27.0641	1	0	72	3	idm, hta	1	syndrome de jonction PU	1	cna	1	0	0	0	0	0	0	0	0	0	0	0	0	0	0	0	0	0	0	1	0	0	0	0	1	0	1	0	0	0	0	0	0
2014		gauche	m	0	80	1.77	25.5354	1	0	172	3	rein multikystique, hemragie sur kyste	rein multikystique, hemragie sur kyste	0	0	suivi controlat	0	0	0	0	0	0	0	0	1	0	0	0	0	0	0	0	0	0	0	0	0	0	0	1	0	0	0	0	0	0	0	0	0
2014		Gauche	F	1	60	1.5	26.6667	1	0	271	4	Pré éclampsie, PNAO, Sténose du pylore, HTA	1	PNAO	0	PNAO	0	0	0	0	1	1	0	0	1	0	0	0	0	0	0	0	0	0	0	0	0	0	0	1	0	0	1	1	1	1	1	1	1
2014		Droite	M	0	65	1.7	22.4913	1	0	35	3	maladie lithiasique, LEC x 7-8, lithotomie endovésicale	maladie lithiasique, LEC x 7-8, lithotomie endovésicale	1	1	Suivi	0	0	0	0	0	0	0	0	1	1	1	LEC	0	1	0	0	1	LEC	1	0	0	0	0	0	1	0	0	0	1	0	0	0	0
2014		Gauche	F	1	60	1.5	26.6667	1	0	283	4	Pré éclampsie, PNAO, Sténose du pylore, HTA	1	PNAO	0	PNAO	0	0	0	0	1	1	0	0	1	0	1	URSS	0	0	0	1	0	0	0	1	1	0	57	1	0	0	0	0	1	1	1	1	1
2014		Gauche	F	1	90	0	0	0	0	112	3	AVC séquellaire (hémiplégie gauche + aphasie), épilepsie, thrombose veineuse cérébrale, hydrocéphalie à pression normale, hypothyroïdie, phlébite membre inf, hystérectomie + ovariectomie, cholecystectomie, cataracte	0	0	0	suivi	0	0	0	0	0	0	0	0	1	0	1	URSS	0	0	0	1	0	0	0	1	1	0	85	1	0	0	0	0	0	0	0	0	1
2014		Gauche	f	1	75	1.6	29.2969	1	0	4	3	0	0	0	0	suivi	0	0	0	0	0	0	0	0	1	0	0	0	0	0	0	0	0	0	0	0	0	0	0	1	0	0	0	0	0	0	0	0	1
2014		droite	M	0	77	1.69	26.9598	1	0	30	3	Maladie lithiasique sur cystinurie, CN, URS, LMC	1	CN, URS	1	Suivi	0	0	0	0	0	0	0	0	1	1	0	0	0	0	0	0	0	0	0	0	0	0	0	0	1	0	0	0	1	0	0	0	0
2015		Gauche	F	1	66	1.66	23.9512	1	0	77	3	Calcul coralliforme, NLPC, adénome hypophysaire opéré en 1981, hypertension artérielle, diabète non insulino-dépendant, choc septique compliqué d'un ACR post URSS, trachéotomie	1	Coraliforme complet, NLPC	1	Suivi	0	0	0	0	0	0	0	0	1	1	1	NLPC	1	0	0	0	0	0	0	1	1	0	167	1	0	1	0	1	0	0	0	0	1
2015		Droite	f	1	100	1.6	39.0625	0	1	8	3	Obesite morbide, appendicectomie	0	0	0	pnao	0	0	0	0	1	0	0	0	0	0	0	0	0	0	0	0	0	0	0	0	0	0		0	1	0	0	0	0	0	0	0	0
2015		Gauche	M	1	81	177	25.854	1	0	78	4	appendicectomie, amygdalectomie, fracture cheville, malaise sur arythmie, méningite	0	0	0	CN	1	0	0	0	0	0	0	0	0	0	0	0	0	0	0	0	0	0	1	1	1	0	56	1	0	0	0	0	0	0	0	0	0
2015		Droite	M	0	60	1.67	21.5139	1	0	15	3	CN, céphalées chroniques	1	CN	0	Suivi	0	0	0	0	0	0	0	0	1	0	0	0	0	0	0	0	0	0	0	1	1	0		0	1	1	0	1	0	0	0	0	0
2015		Gauche	M	0	87	1.78	27.4587	1	0	36	3	calculs coralliforme complet, PNO, insuffisance cardiaque sur cardiomyopathie dilatée idiopathique, syndrome d'apnée du sommeil appareillé, diabète non insulino dépendant, tabagisme sevré	1	calculs coralliforme complet, PNO, URS	0	Suivi	0	0	0	0	0	0	0	0	1	1	1	URSS	0	0	0	1	0	0	0	1	1	0	434	1	0	1	0	1	0	0	0	0	1
2015		Gauche	F	1	63	1.75	20.5714	1	0	288	3	calcul coralliforme bilatéral (complet gauche et incomplet droite), LEC, varices	1	calcul coralliforme, LEC, URS	1	Suivi	0	0	0	0	0	0	0	0	1	1	1	URSS	0	0	0	1	0	0	0	0	0	0	0	1	0	0	0	0	0	0	0	0	1
2015		Gauche	M	0	57	1.56	23.4221	1	0	17	3	Rein unique fonctionnel, rein droit détruit sur coralliforme comple, calcul coralliforme complet, URS, LEC, DNID, HTA, syndrome frontal post traumatique	1	calcul coralliforme complet, URS, LEC, Rein unique fonctionnel, rein droit détruit sur coralliforme comple		Suivi	0	0	0	0	0	0	0	0	1	1	1	URSS + NLPC	1	0	0	1	0	0	0	0	0	0	0	1	0	0	0	0	1	0	0	0	0
2015		Gauche	f	1	93	1.64	34.5776	0	1	37	3	strabisme	reimplantation uretero vesicale	0	0	0	0	1	0	0	0	0	0	0	0	0	0	0	0	0	0	0	0	0	0	0	0	0	0	1	0	0	0	0	0	0	0	0	0
2015		Gauche	F	1	66	1.66	23.9512	1	0	80	3	Calcul coralliforme, NLPC, adénome hypophysaire opéré en 1981, hypertension artérielle, diabète non insulino-dépendant, choc septique compliqué d'un ACR post URSS, tracheotomie	1	Coraliforme complet, NLPC, URSS	1	Suivi	0	0	0	0	0	0	0	0	1	1	1	URSS	0	0	0	1	0	0	0	1	1	0	170	1	0	0	0	0	0	0	0	0	1
2015		Gauche	F	1	60	1.55	24.974	1	0	13	3	BPCO, Insuffisance respi chronique, HTA, AVC hémorragique, dermatose bulleuse, RGO, syndrome dépressif, cholecystectomie	0	0		CN	1	0	0	0	0	0	0	0	0	0	0	0	0	0	0	0	0	0	0	1	1	0	113	1	0	1	0	1	0	0	0	0	0
2015		Gauche	m	0	60	1.75	19.5918	1	0	39	3	cure de la jonction, app, amygd	0	0	0	cna	1	0	0	0	0	0	0	0	0	0	0	0	0	0	0	0	0	0	0	0	0	0	0	1	0	0	1	0	0	0	0	0	0
2015		Gauche	F	1	66	1.66	23.9512	1	0	82	3	Calcul coralliforme, NLPC, adénome hypophysaire opéré en 1981, hypertension artérielle, diabète non insulino-dépendant, choc septique compliqué d'un ACR post URSS, tracheotomie	1	Coraliforme complet, NLPC, URSS	1	Suivi	0	0	0	0	0	0	0	0	1	1	1	URSS	0	0	0	1	0	0	0	1	1	0	30	1	0	0	0	0	0	0	0	0	1
2015		Gauche	F	1	50	1.7	17.301	1	0	40	2	maladie lithiasique, atrophie congénitale rénale gauche, PNA obstructive, NLPC, pyélotomie, URS, syndrome de jnction pyélo urétérale, incision endoscopique de jonction pyélo urétérale	1	maladie lithiasique, atrophie congénitale rénale gauche, PNA obstructive, NLPC, pyélotomie, URS, syndrome de jnction pyélo urétérale, incision endoscopique de jonction pyélo urétérale	1	CN	1	0	0	0	0	0	0	0	0	1	0	0	0	0	0	0	0	0	0	0	0	0	0	1	0	0	1	0	0	0	0	0	0
2015		Droite	M	0	88	1.76	28.4091	1	0	14	3	hta, dnid, acfa, saos, esv, hernie discale, splenectomie	1	cn	0	suivi	0	1	0	0	0	0	0	0	1	1	0	0	0	0	0	0	0	0	0	1	0	0	0	0	1	0	0	0	1	0	0	0	0
2015		Droite	M	0	88	1.76	28.4091	1	0	15	3	hta, dnid, acfa, saos, esv, hernie discale, splenectomie	1	cn	0	suivi	0	1	0	0	0	0	0	0	1	1	0	0	0	0	0	0	1	urss	0	1	1	0	21	0	1	0	0	0	0	0	0	0	0
2015		Gauche	f	1	125	1.74	41.2868	0	1	53	3	obesite	0		0	PNAO	0	0	0	0	1	0	0	0	1	0	0	0	0	0	0	0	0	0	0	1	1	0	37	1	0	1	0	1	0	0	0	0	0
2015		Gauche	f	1	88	1.52	38.0886	0	0	193	3	ADK endomere, DT2, HTA, hysterectomie	0	0		fortuite	0	0	0	0	0	0	0	1	0	0	0	0	0	0	0	0	0	0	0	0	0	0		1	0	1	0	0	0	0	0	0	0
2015	0	gauche	m	0	125	1.75	40.8163	0	0	16	3	HTA, obesité, CNA, HCT maladie lithiasique, app, hernie ligne blanche	1	maladie lithiasique		hematurie0	0	0	1	0	0	0	0	0	0	0	0	0	0	0	0	0	0	0	0	0	0	0		1	0	0	0	0	0	0	0	0	0
2015	1	Droite	M	0	87	1.88	24.6152	1	0	35	2	CN, LEC, URS, maladie croh resection ileale + colectomie droite, appendicectomie	1	CN, LEC, URS	1	Suivi	0	0	0	0	0	0	0	0	1	1	0	0	0	0	0	0	0	0	0	0	0	0	0	0	1	0	0	0	0	1	0	0	1
2015	0	Gauche	M	0	103	1.72	34.8161	0	1	40	3	AVC hémorragique en 2015 avec déficit hémicorporel gauche séquellaire, hypertension artérielle, dyslipidémie, SAS appareillé, obésité	1	CN		CN	1	0	0	0	0	0	0	0	0	0	0	0	0	0	0	0	0	0	0	1	1	0	31	1	0	0	0	0	0	0	0	0	0
2016	0	Gauche	F	1	60	1.55	24.974	1	0	203	7	BPCO, Insuffisance respi chronique, HTA, AVC hémorragique, dermatose bulleuse, RGO, syndrome dépressif, cholecystectomie	0	0	1	Suivi	0	0	0	0	0	0	0	0	1	1	1	URSS	0	0	0	1	0	0	0	0	0	0	0	1	0	1	0	1	0	0	0	0	0
2010	1	Droite	M	0	75	1.76	24.2123	1	0	154	2	seminome testiculaire	0	1	Carence vitD	CN	1	0	0	0	0	0	0	0	0	10	0	LEC	0	1	0	0	0	0	0	1	1	0	180	0	1	1	0	1	0	0	0	0	1
2009		droite	M	0	65	1.7	22.4913	1	0	24	2	myopathie	1	CN, URS, LEC	NR	CN, suivi	1	0	0	0	0	0	0	0	1	1	0	0	0	0	0	0	0	0	0	0	0	0		0	1	0	0	0	0	0	0	0	0
2009		Gauche	M	0	62	1.72	20.9573	1	0	18	3	amyg, polykystose rénale	0		NR	CN	1	0	0	0	0	0	0	0	0	0	0	0	0	0	0	0	0	0	0	0	0	0		1	0	0	0	0	0	0	0	0	0
2009		Gauche	F	1	53	1.63	19.9481	1	0	19	2	non	1	infections à répétion	NR	hématurie	0	0	1	1	0	0	0	0	0	0	0	0	0	0	0	0	0	0	0	0	0	0		1	0	1	0	1	0	0	0	0	0
2009		Droite	M	0	75	0		0	0	26	4	ACFA, cure hernie inguinale	1	CN	NR	CN	1	0	0	0	0	0	0	0	0	1	0	0	0	0	0	0	0	0	0	1	1	0	54	0	1	0	0	0	0	0	0	0	0
2009		Gauche	M	0	79	1.75	25.7959	1	0	1	3	DNID, AVC, thyroidectomie, HTA	1	prostatite, CN, PNO	hypercalciurie	PNO	0	0	0	0	1	0	0	0	0	1	0	0	0	0	0	0	0	0	0	1	1	0	29	1	0	1	0	1	1	0	0	0	0
2009		Droite	M	0	105	1.8	32.4074	0	1	86	3	HTA, cholecystectomie, SAS, all iode	1	maladie lithiasique bilat	hyperuricurie, hyperoxalurie, hypercalciurie	CN, douleur lombaire	1	1	0	0	0	0	0	0	0	1	0	0	0	0	0	0	0	0	0	0	0	0		0	1	1	0	1	0	0	0	0	0
2009		Droite	M	0	83	1.78	26.1962	1	0	39	2	UGD	1	PR, maladie lithiasique	NR	fortuite	0	0	0	0	0	0	0	1	0	1	1	URSS	0	0	0	1	0	0	0	1	1	0	52	0	1	0	0	0	1	0	0	0	0
2009		Gauche	F	1	50	1.61	19.2894	1	0	89	2	non	1	CN	hypercalciurie	CN	1	0	0	0	0	0	0	0	0	1	0	0	0	0	0	0	0	0	0	1	1	0	50	1	0	1	0	1	0	0	0	0	0
2009		Droite	F	1	51	1.59	20.1733	1	0	44	2	endométriose coelio	1	maladie lithiasique	Normal	CN	1	0	0	0	0	0	0	0	0	1	0	0	0	0	0	0	0	0	0	0	0	0		0	1	0	0	0	1	0	0	0	0
2009		Droite	F	1	66	1.6	25.7812	1	0	1	2	HTA, cholecystectomie	0		NR	CN	1	0	0	0	0	0	0	0	0	0	0	0	0	0	0	0	0	0	0	1	1	0	78	0	1	0	0	0	0	0	0	0	0
2009		Gauche	F	1	76	1.64	28.257	1	0	94	11	DNID	1	pyelo, NLPC G corall	NR	fortuite	0	0	0	0	0	0	0	1	0	0	1	NLPC	1	0	0	0	0	0	0	1	0	1	7	1	0	0	0	0	0	0	0	0	0
2009		Droite	M	0	77	1.74	25.4327	1	0	29	6	app	1	CN à répétition	hypercalciurie	douleur lombaire	0	1	0	0	0	0	0	0	0	1	1	URSS	0	0	0	1	0	0	0	0	0	0		0	1	0	0	0	0	0	0	0	0
2009		Gauche	M	0	77	1.74	25.4327	1	0	30	6	app	1	CN à répétition	hypercalciurie	douleur lombaire	0	1	0	0	0	0	0	0	0	1	1	URSS	0	0	0	1	0	0	0	0	0	0		1	0	0	0	0	0	0	0	0	0
2009		Gauche	F	1	51	1.59	20.1733	1	0	46	2	endométriose coelio	1	maladie lithiasique	Normal	suivi	0	0	0	0	0	0	0	0	1	1	0	0	0	0	0	0	0	0	0	0	0	0		1	0	0	0	0	0	0	0	0	0
2009		Droite	M	0	46					28	3	microPAN, IMC	1	NPC g, NLPC d, vessie neuro,	NR	IR	0	0	0	0	0	0	0	0	0	0	1	NLPC	1	0	0	0	0	0	0	1	1	0	25	0	1	0	0	0	0	0	0	0	0
2009		Gauche	M	0	86	1.89	24.0755	1	0	29	3	non	1	NLPC x2, lithiase récidivantes de cystine	cystinurie	suivi	0	0	0	0	0	0	0	0	1	1	0	0	0	0	0	0	0	0	0	0	0	0		1	0	0	0	0	0	0	0	0	0
2009		Droite	M	0	70	1.83	20.9024	1	0	33	2	colite clostridium, polytrauma	1	lithiase	NR	PNO	0	0	0	0	1	0	0	0	0	1	0	0	0	0	0	0	0	0	0	1	1	0	64	0	1	1	0	1	0	0	0	0	0
2009		gauche	F	1	103	1.62	39.2471	0	1	98	3	obésité, all iode, kyste ov, cancer sein, diab	1	rein droit hypofl, infections urinaires, CI décubitus ventral pour NLPC	NR	IU	0	0	0	1	0	0	0	0	1	0	1	URSS	0	0	0	1	0	0	0	0	0	0		1	0	0	0	0	0	0	0	0	0
2009		Gauche	F	1	60	1.65	22.0386	1	0	30	2	non	0		NR	PNO, 2° temps	0	0	0	0	1	0	0	0	0	0	1	URSS	0	0	0	1	0	0	0	1	1	0	39	1	0	0	0	0	1	0	0	0	0
2009		Droite	M	0	74	1.6	28.9062	1	0	99	3	HTA, DNID	1	LEC, rein fer à cheval	NR	fortuite	0	0	0	0	0	0	0	1	0	0	0	0	0	0	0	0	1	1	1	0	1	0		0	1	0	0	0	0	0	0	0	1
2009		Gauche	F	1	66	1.6	25.7812	1	0	100	3	néo sein, PTH, prolapsus	0		NR	PNO	0	0	0	0	1	0	0	0	0	0	0	0	0	0	0	0	0	0	0	1	1	0	93	1	0	1	0	1	0	0	0	0	0
2009		Droite	M	0	71	1.77	22.6627	1	0	101	3	amyg	1	CN	NR	CN	1	0	0	0	0	0	0	0	0	1	0	0	0	0	0	0	0	0	0	1	1	0	25	0	1	1	0	1	0	0	0	0	0
2009		Gauche	F	1	76	1.55	31.6337	0	1	103	3	spina bifida	1	bricker, LEC g	NR	PNO	0	0	0	0	1	0	0	0	0	0	0	0	0	0	0	0	0	0	0	1	1	1	97	1	0	1	0	1	0	0	0	0	0
2009		Gauche	F	1	56	1.7	19.3772	1	0	9	2	non	1	CN récidivantes, URS g, PNO 94, atrophie rein G	NR	CN, douleur lombaire	1	1	0	0	0	0	0	0	0	1	1	LEC	0	1	0	0	0	0	0	1	1	0	29	1	0	0	0	0	1	0	0	0	0
2009		Gauche	M	0	87	1.83	25.9787	1	0	104	2	app	1	maladie lithiasique, cystinurie, LEC, URS, percut	cystinurie	suivi	0	0	0	0	0	0	0	0	1	1	1	LEC	0	1	0	1	0	0	0	0	0	0		1	0	0	0	0	0	0	0	0	0
2009		Droite	M	0	73	1.69	25.5593	1	0	23	2	péritonite app, Dupuytren	1	CN	NR	suivi	0	0	0	0	0	0	0	0	1	1		0	0	0	0	0	0	0	0	0	0	0		0	1	0	0	0	0	0	0	0	0
2009		Gauche	M	0	87	1.72	29.4078	1	0	10	5	polyarthrite rhum, AOMI, HTA, prostatectomie, CN, URSS, LEC	1	néo prostate	NR	infection urinaire, suivi	0	0	0	1	0	0	0	0	1	0	0	0	0	0	0	0	1	1	1 et URS	1	1	0		1	0	1	0	1	0	0	0	0	0
2009		Gauche	M	0	74	1.6	28.9062	1	0	106	3	HTA, DNID	1	LEC, rein fer à cheval	NR	fortuite, suivi	0	0	0	0	0	0	0	1	1	0	1	URSS	0	0	0	1	0	0	0	1	1	0	44	1	0	0	0	0	0	0	0	0	0
2009		Droite	F	1	65	1.65	23.8751	1	0	107	3	diabète, HTA	0		hypomagnésurie	PNO	0	0	0	0	1	0	0	0	0	0	0	0	0	0	0	0	1	1	1	1	1	0		0	1	0	0	0	0	0	0	0	0
2009		Droite	F	1	63	1.6	24.6094	1	0	108	2	adénome parathyroide	1	CN récidivantes	hyperpara primaire	CN	1	0	0	0	0	0	0	0	0	1	0	0	0	0	0	0	1	1	1	1	1	0		0	1	0	0	0	1	0	0	0	0
2009		Droite	M	0	49	1.7	16.955	1	0	33	4	SCA stenté sous plavix, artérite, mal de Pott, gastrectomie	0		NR	CN	1	0	0	0	0	0	0	0	0	0	0	0	0	0	0	0	1	1	1	1	0	0		0	1	0	0	0	0	0	0	1	0
2009		Gauche	M	0	74	1.71	25.3069	1	0	11	2	non	1	CN à répétition	NR	CN	1	0	0	0	0	0	0	0	0	1	0	0	0	0	0	0	0	0	0	1	1	0	8	1	0	1	0	1	0	0	0	0	0
2009		Gauche	M	0	82	1.86	23.7022	1	0	52	2	IM, RGO, UGD, ACFA, cure hernie, goutte, valve mitrale	1	CN	Normal	CN	1	0	0	0	0	0	0	0	0	1	0	0	0	0	0	0	1	1	1	1	1	0	130	1	0	0	0	0	0	0	0	0	0
2009		Gauche	F	1	52	1.6	20.3125	1	0	1	4	basedow, vitiligo	0		NR	CN	1	0	0	0	0	0	0	0	0	0	1	LEC	0	1	0	0	0	0	0	0	0	0		1	0	0	0	0	0	0	0	0	0
2009		Gauche	M	0	65	1.69	22.7583	1	0	113	2	non	1	CN	normal	CN	1	0	0	0	0	0	0	0	0	1	0	0	0	0	0	0	1	1	1	1	1	0	51	1	0	0	0	0	0	0	0	0	0
2009		Droite	M	0	73	1.8	22.5309	1	0	2	2	lig croisés, œdème quincke paracétamol, app, amyg	0		NR	CN	1	0	0	0	0	0	0	0	0	0	0	0	0	0	0	0	0	0	0	1	1	0	39	0	1	0	0	0	0	0	0	0	0
2009		Droite	F	1	88	1.68	31.1791	0	1	115	5	HTA, pyélo, hyperpara	1	lithiases, pyélo, CN récidivantes	Normal	CN	1	0	0	0	0	0	0	0	0	1	0	0	0	0	0	0	1	1	1	0	0	0		0	1	0	0	0	0	0	0	0	0
2009		Gauche	M	0	90	1.71	30.7787	0	1	116	1	non	1	cystotomie à 5 ans, LEC, NLPC, URS, cystinurie familiale	cystinurie	douleur lomabire, suivi	0	1	0	0	0	0	0	0	1	1	1	URSS	0	0	0	1	0	0	0	0	0	0		1	0	0	0	0	0	0	0	0	0
2009		Gauche	M	0	90	1.81	27.4717	1	0	13	2	péritonite app	0		hypercalciurie	CN	1	0	0	0	0	0	0	0	0	1	1	LEC	0	1	0	0	0	0	0	1	1	0	8	1	0	0	0	0	0	0	0	0	0
2009		Droite	M	0	82	1.8	25.3086	1	0	119	3	IM, cure hernie	1	CN	hypercalciurie	CN	1	0	0	0	0	0	0	0	0	1	0	0	0	0	0	0	0	0	0	0	0	0		0	1	0	0	0	1	0	0	0	0
2010		Droite	M	0	86	1.78	27.143	1	0	1	2	RGO	0	1	NR	CN	1	0	0	0	0	0	0	0	0	1	0	0	0	0	0	0	0	0	0	1	1	0	30	0	1	0	0	0	0	0	0	0	0
2010		Gauche	F	1	70	1.65	25.7117	1	0	120	3	IRC,HTA,	prolapsus	0	NR	suivi	0	0	0	0	0	0	1	0	0	1	0	0	0	0	0	0	0	0	0	1	1	0	180	1	0	0	0	0	0	0	0	0	1
2010		Gauche	M	0	95	1.83	28.3675	1	0	121	2	canal lombaire éroit	0	1	hyperuricurie,hyperoxalurie,hypercalciurie	CN	1	0	0	0	0	0	0	0	0	1	1	LEC	0	0	0	0	1	LEC	1	1	1	0	120	1	0	1	0	1	0	0	0	0	0
2010		Gauche	M	0	79	1.83	23.5898	1	0	53	2	sarcoidose	sd JPU D	1	hypercalciurie	suivi	0	0	0	0	0	0	0	0	1	1	0	0	0	0	0	0	0	0	0	0	0	0		1	0	0	0	0	0	0	0	0	1
2010		Droite	F	1	61	1.65	22.4059	1	0	2	2	0	IU recidivante	1	RAS	CN	1	0	0	0	1	1	0	0	0	1	0	0	0	0	0	0	0	0	0	1	1	0	70	0	1	1	0	1	0	0	0	0	1
2010		Droite	F	1	76	1.65	27.9155	1	0	122	2	HTA	0	1	hypercalciurie,hyperuricurie	suivi	0	0	0	0	0	0	0	0	1	1	1	NLPC	1	0	0	0	0	0	0	0	0	0	0	0	1	0	0	0	0	0	0	0	0
2010		Droite	M	0	98	1.81	29.9136	1	0	3	2	rein unique fonctionnel	0	0	hypercalciurie	CN	1	0	0	0	0	0	0	0	0	0	0	0	0	0		0	1	LEC	1	1	1	0	60	0	1	0	0	0	0	0	0	0	0
2010		Gauche	M	0	93	1.68	32.9507	0	1	54	2	HTA,SAS	0	1	NR	suivi	0	0	0	0	0	0	0	0	1	1	0	0	0	0	0	0	0	0	0	0	0	0	0	1	0	0	0	0	1	0	0	0	1
2010		Gauche	M	0	75	1.81	22.8931	1	0	6	2	0	0	0	0	Hematurie	0	0	1	0	0	0	0	0	0	0	0	LEC	0	1	0	0	1	LEC	1	1	1	0	60	1	0	0	0	0	0	0	0	1	0
2010		Gauche	F	1	72	1.52	31.1634	0	1	41	3	Parkinson, HTA, AIT	0	0	NR	suivi	0	0	0	0	0	0	0	0	1	1	0	0	0	1	0	0	0	0	0	1	1	0	400	1	0	0	0	0	0	0	0	0	0
2010		Gauche	M	0	83	1.76	26.7949	1	0	7	2	0	0	0	NR	PNO	0	0	0	0	1	1	0	0	1	0	0	LEC	0	1	0	0	0	0	0	1	1	0	60	1	0	0	0	0	0	0	0	0	1
2010		Droite	F	1	53	1.53	22.6409	1	0	8	2	0	0	0	0	CN	1	0	0	0	0	0	0	0	0	0	0	0	0	0	0	0	0	0	0	1	1	0	25	0	1	0	0	0	0	0	0	0	0
2010		Droite	F	1	38	1.43	18.5828	1	0	9	0	0	0	0	RAS	CN	1	0	0	0	0	0	0	0	0	0	0	0	0	0	0	0	0	0	0	1	1	0	90	0	1	0	0	0	0	0	0	0	0
2010		Droite	F	1	80	1.54	33.7325	1	0	124	2	cancer rein droit, HTA	Cystinurie	0		suivi	0	0	0	0	0	0	0	0	1	1	1	URSS	0	0	0	1	0	0	0	0	0	0		0	1	0	0	0	0	0	0	0	0
2010		Droite	M	0	84	1.78	26.5118	1	0	44	2	0	0	0	NR	CN	1	0	0	0	0	0	0	0	0	0	0	0	0	0	0	0	0	0	0	1	1	0	35	0	1	0	0	0	0	0	0	0	0
2010		Gauche	M	0	82	1.62	31.2452	0	1	10	2	0	0	0	NR	CN	1	0	0	0	0	0	0	0	0	0	1	LEC	0	1	0	0	1	LEC	1	1	1	0	120	1	0	0	0	0	0	0	0	0	0
2010		Droite	M	0	70	1.65	25.7117	1	0	11	1	meningite	0	0	RAS	PNO	1	0	0	0	1	1	0	0	0	0	1	LEC	0	1	0	0	1	LEC	1	1	1	0	120	0	1	0	0	0	0	0	0	0	0
2010		Droite	M	0	76	1.82	22.9441	1	0	7	2	0	0	1		CN	1	0	0	0	0	0	0	0	1	1	0	0	0	1	0	0	1	LEC	1	1	1	0	90	0	1	0	1	1	0	0	0	0	0
2010		Gauche	F	1	86	1.62	32.7694	0	1	126	2	UGD,Asthme	0	0	NR	suivi	0	0	0	0	0	0	0	0	1	0	1	LEC+URSR	0	1	1	0	1	LEC	1	1	1	0	30	1	0	1	0	1	0	0	0	0	0
2010		Droite	M	0	74	1.75	24.1633	1	0	127	5	EP,AIT,	1	RTUP	hyperuricurie,hyperoxalurie	CN	1	0	0	0	0	0	0	0	1	1	0	0	0	0	0	0	1	LEC	1	1	1	0	420	0	1	0	0	0	0	1	0	0	1
2010		Droite	F	1	55	1.49	24.7737	1	0	46	2	UGD,Asthme,ins mitrale	0	1	hyperoxalurie	douleurs	0	1	0	0	0	0	0	1	0	1	0	0	0	0	0	0	0	0	0	0	0	0		0	1	0	0	0	1	0	0	0	1
2010		Droite	F	1	55	1.71	18.8092	1	0	129	4	SEP	0	1	NR	suivi	0	0	0	0	0	0	0	0	1	1	0	0	0	0	0	0	0	0	0	0	0	0		0	1	0	0	0	0	0	0	0	0
2010		Droite	F	1	65	1.67	23.3067	1	0	41	20	DNID,maladie de Parkinson,pancreatite chronique, ostéite, cardiopathie hypertensive, goitre thyroïdien multi nodulaire, cholecystectomie, greffe rénale, enterocystoplastie	1	enterocystoplastie, Greffe rénale FID		PNO	1	0	0	0	1	1	0	0	0	0	0	0	0	0	0	0	0	0	0	1	1	0	50	1	0	1	0	1	0	0	0	0	1
2010		Gauche	M	0	87	1.7	30.1038	0	1	12	2	lymhome	IRC	1	NR	CN	1	0	0	0	0	0	1	0	0	0	1	LEC	0	1	0	0	1	LEC	1	1	1	0	45	1	0	0	0	0	0	0	0	0	0
2010		Droite	F	1	50	1.51	21.9289	1	0	13	12	VHB,VHC,HTA,DNID	0	0	NR	CN	1	0	0	0	0	0	0	0	0	0	0	0	0	0	0	0	0	0	0	1	1	0	90	0	1	1	0	1	0	0	0	0	1
2010		Droite	M	0	77	1.63	28.9811	1	0	61	4	SAS,HTA,BPCO, pontage ilio fémoral, carcinome épidermoïde de la corde vocale traité par radiothérapie seule en rémission	1	kystes rein, CN	NR	Fortuite	0	0	0	0	0	0	0	1	0	0	1	LEC	0	1	0	0	1	LEC	1	1	0	0	0	0	1	0	0	0	0	0	0	0	0
2010		Gauche	M	0	61	1.63	22.9591	1	0	131	2	0	0	1	hypercalciurie	CN	1	0	0	0	0	0	0	0	0	1	0	0	0	0	0	0	0	0	0	0	0	0		1	0	0	0	0	0	0	0	0	1
2010		Droite	M	0	115	1.78	36	0	1	8	2	0	0	1	hyperoxalurie,hypercalciurie	CN	1	0	0	0	0	0	0	0	0	1	0	0	0	0	0	0	0	0	0	1	1	0	25	0	1	0	0	0	0	0	0	0	0
2010		Droite	M	0	70	1.76	22.5981	0	1	62	1	lombalgies chroniques	1	CN récidivantes	NR	hématurie	0	0	1	0	0	0	0	0	0	1	0	0	0	0	0	0	0	0	0	1	1	0	25	0	1	0	0	0	0	0	0	0	1
2010		Gauche	M	0	65	1.78	20.5151	1	0	133	3	Hemochromatose, IDM, Cancer Colon: hémicolectomie, insuffisance rénale chronique, thrombopénie sur hypersplénie, AAA sous rénale: endoprothèse, hernie hiatale, Cacci Ricci	1	Sd JPU G, URSS	hypercalciurie	suivi	0	0	0	0	0	0	0	0	1	1	1	URSS	0	0	0	1	0	0	0	1	1	0	30	1	0	0	0	0	0	0	0	0	0
2010		Droite	F	1	93	1.67	33.3465	0	1	63	2	hta,hypothyroidie, asthme	0	1	hyperoxalurie	douleurs	0	1	0	0	0	0	0	0	0	1	1	URSS	0	0	0	1	0	0	0	0	0	0		0	1	0	0	0	0	0	0	0	0
2010		Gauche	M	0	69	1.65	25.3444	1	0	15	2	0	0	0	NR	CN	1	0	0	0	0	0	0	0	0	1	0	0	0	1	0	0	1	1	1	1	1	0	60	1	0	0	0	0	1	0	0	1	0
2010		Droite	F	1	68	1.64	25.2826	1	0	43	2	0	0	0	NR	Fortuite	0	0	0	0	0	0	0	1	0	0	1	LEC	0	1	0	0	1	LEC	1	0	0	0		0	1	0	0	0	0	0	0	0	0
2010		Gauche	M	0	73	1.68	25.8645	1	0	16	2	0	0	1	NR	CN	1	0	0	0	0	0	0	0	0	1	0	0	0	0	0	0	0	0	0	1	1	0	35	1	0	0	0	0	0	0	0	1	0
2010		Droite	M	0	74	1.75	24.1633	1	0	44	2	0	0	1	RAS	douleurs	0	1	0	0	0	0	0	0	0	1	0	0	0	0	0	0	0	0	0	0	0	0		0	1	1	0	1	0	0	0	0	0
2010		Droite	F	1	68	1.58	27.2392	1	0	47	2	0	0	1	hyperparathyroidie primaire	CN	1	0	0	0	0	0	0	0	0	0	0	LEC	0	1	`	0	1	LEC	0	0	0	0		0	1	0	0	0	0	0	0	0	0
2010		Droite	M	0	92	1.81	28.0822	1	0	9	3	0	0	1	hyperoxalurie	CN	1	0	0	0	0	0	0	0	0	1	0	0	0	0	0	0	0	0	0	1	1	0	60	0	1	1	0	1	0	0	0	0	0
2010		Gauche	M	0	72	1.64	26.8	1	0	45	3	0	0	1	Hyperuricurie	CN	1	0	0	0	0	0	0	0	0	1	0	0	0	0	0	0	0	0	0	1	1	0	30	1	0	0	0	0	1	0	0	1	0
2010		Gauche	F	1	52	1.55	21.6441	1	0	138	4	CN, LEC	1	CN, LEC	1	Suivi	0	0	0	0	0	0	0	0	1	1	1	LEC	0	1	0	0	0	0	0	1	1	0	53	1	0	0	0	0	0	0	0	0	0
2010		Droite	F	1	50	1.36	27	1	0	51	2	IRC	rein unique	0	NR	CN	1	0	0	0	0	0	0	0	0	0	0	0	0	0	0	0	0	0	0	0	0	0		0	1	0	0	0	1	0	0	1	0
2010		Droite	F	1	70	1.62	26.6728	1	0	19	2	0	0	0	NR	PNO	0	0	0	0	1	0	0	0	0	0	0	0	0	0	0	0	0	0	0	1	1	0	30	0	1	0	0	0	1	0	0	0	0
2010		Gauche	M	0	78	1.82	23.5479	1	0	20	2	0	0	0	0	CN	1	0	0	0	0	0	0	0	0	0	0	1	0	1	0	0	1	1	1	1	1	0	90	1	0	0	0	0	0	0	0	0	0
2010		Gauche	F	1	55	1.59	21.7555	1	0	21	3	Transplantation hépatique en 2003 pour cirrhose OH compliquée d'une ascite refractaire, DNID, AVC en 2006 avec hemiparésie G, TVP surale G en 2002 avec ACC, appendicectomie, cholecystectomie, hysterectomie	0	0	0	Suivi	0	0	0	0	0	0	0	0	0	0	0	0	0	0	0	0	0	0	0	1	1	0	43	1	0	1	0	1	0	0	0	0	0
2010		Gauche	M	0	67	1.72	22.6474	1	0	142	2	VIH,Crohn	0	0	RAS	douleurs	0	1	1	0	0	0	0	0	1	0	1	URSS	0	0	0	1	0	0	0	1	1	0	30	1	0	0	0	0	0	0	0	0	0
2010		Gauche	F	1	48	1.58	19.2277	1	0	67	2	HTA, SCA + stent, hypothyroïdie	0	0	NR	Fortuite	0	0	0	0	0	0	0	1	0	0	0	0	0	0	0	0	0	0	0	1	0	0	0	1	0	0	0	0	0	0	0	0	0
2010		Gauche	F	1	70	1.61	27.0051	1	0	68	8	SEP,Asthme, tétraplégie flasque	1	LEC, CN, JJ, URSS	NR	suivi	0	0	0	0	0	0	0	0	1	1	1	URSS	0	0	0	1	0	0	0	1	1	0	181	1	0	0	0	0	1	0	0	1	0
2010		Gauche	M	0	75	1.82	22.6	1	0	10	2	0	0	1	NR	CN	1	0	0	0	0	0	0	0	0	0	0	0	0	0	0	0	0	0	0	1	1	0	20	1	0	0	0	0	0	0	0	0	0
2010		Gauche	M	0	72	1.78	22.7244	1	0	144	2	HTA,DNID	Cacchi Ricci	1		suivi	0	0	0	0	0	0	0	0	1	1	0	0	0	0	0	0	0	0	0	0	0	0	0	1	0	0	0	0	0	0	0	0	0
2010		Droite	M	0	79	1.69	27.6601	1	0	69	2	0	0	0	hyperoxalurie,hypercalciurie	CN	1	0	0	0	0	0	0	0	0	0	0	0	0	0	0	0	0	0	0	1	1	0	30	0	1	1	0	1	0	0	0	0	0
2010		Gauche	M	0	110	1.88	31.1227	0	1	146	2	Asthme	Diverticule rein gche	0	hypercalciurie	PNO	0	0	0	0	1	0	0	0	0	0	0	0	0	0	0	0	0	0	0	1	1	0	80	1	0	0	0	0	0	0	0	0	1
2010		Droite	M	0	90	1.82	27.1706	1	0	71	2	0	0	0	NR	CN	1	0	0	0	0	0	1	0	0	0	0	0	0	0	0	0	0	0	0	1	1	0	30	0	1	0	0	0	0	0	0	0	0
2010		gauche	f	1	70	1.6	27.3437	1	0	25	4	hernie inguinale dte, hernie ombilicale, URS, maladie lithiasique, LEC	1	LEC, URS, maladie lithiasique	1	suivi	0	0	0	0	0	0	0	0	1	1	1	LEC	0	1	0	0	0	0	0	1	1	0	88	1	0	0	0	0	0	0	0	0	0
2010		Gauche	M	0	76	1.7	26.2976	1	0	49	2	0	0	0	NR	CN	1	0	0	0	0	0	0	0	0	1	1	LEC	0	1	0	0	0	0	0	1	1	0	20	1	0	0	0	0	0	0	0	0	0
2010		Droite	F	1	50	1.61	19.2894	1	0	28	2	sarcoidose	Cohen Bilat	0	NR	suivi	0	0	0	0	0	0	0	0	1	1	1	URSS	0	0	0	1	0	0	0					0	1	0	0	0	0	0	0	0	0
2010		Gauche	M	0	80	1.81	24.4193	1	0	13	2	seminome testiculaire	0	0	0	CN	1	0	0	0	0	0	0	0	0	0	0	LEC	0	1	0	0	1	1	1	1	1	0	30	1	0	0	0	0	0	0	0	0	0
2010		Droite	F	1	48	1.53	20.5049	1	0	14	3	ligementoplastie genou, kyste ovaire, LEC, maladie lithiasique, CN	1	CN, LEC	1	Suivi	0	0	0	0	0	0	0	0	1	1	1	LEC	0	1	0	0	1	LEC	1	1	1	0	161	0	1	0	0	0	1	0	0	0	0
2010		Gauche	M	0	112	1.87	32.0284	0	1	153	2	0	0	1	NR	CN	1	0	0	0	0	0	0	0	0	0	1	LEC	0	1	0	0	1	LEC	1	1	1	0	120	1	0	0	0	0	0	0	0	0	0
2010		Bilatérale	M	0	70	1.71	23.939	1	0	56	2	Myopathie Becker	0	1		suivi	0	0	0	0	0	0	0	0	1	1	1	URSS	0	0	0	1	0	0	0	0	0	0		1	1	0	0	0	0	0	0	0	0
2010		Droite	F	1	57	1.72	19.2672	1	0	55	7	0	0	0	NR	CN	1	0	0	0	0	0	0	0	0	0	1	LEC	0	1	0	0	1	LEC	1	0	0	0		0	1	0	0	0	0	0	0	0	1
2010		Droite	F	1	66	1.69	23.1084	1	0	33	2	0	0	0	NR	PNO	0	0	0	0	1	0	0	0	0	0	0	0	0	0	0	0	0	0	0	1	1	0	120	0	1	1	0	1	0	0	0	0	1
2010		Gauche	F	1	80	1.78	25.2493	1	0	157	2	0	0	0	NR	PNO	0	0	0	0	1	0	0	0	0	0	0	0	0	0	0	0	0	0	0	1	1	0	60	1	0	0	1	1	0	0	0	0	0
2010		Droite	F	1	44	1.56	18.0802	1	0	79	3	HTA,ACFA,BBD	1	URS, CN	NR	suivi	0	0	0	0	0	0	0	0	1	1	1	URSS	0	0	0	1	0	0	0	1	1	0	60	0	1	0	0	0	1	0	0	0	0
2010		Droite	M	0	63	1.65	23.1405	1	0	34	2	0	0	0	NR	CN	1	0	0	0	0	0	0	0	0	0	1	LEC	0	1	0	0	1	LEC	1	1	1	0	180	0	1	0	0	0	0	0	0	0	0
2010		Bilatérale	F	1	80	1.54	33.7325	1	0	158	2	cancer rein droit, HTA	Cystinurie	0		suivi	0	0	0	0	0	0	0	0	0	1	0	0	0	0	0	0	0	0	0	0	0	0		1	1	0	0	0	1	0	0	0	0
2011		Droite	M	0	79	1.83	23.5898	1	0	80	2	sarcoidose	sd JPU D	1	hypercalciurie	suivi	0	0	0	0	0	0	0	0	1	1	1	URSS	0	0	0	1	0	0	0	0	0	0		0	1	0	0	0	0	0	0	0	0
2011		Gauche	F	1	58	1.6	22.6562	1	0	56	5	URS, maldie Dupuytren, colectomie droite pour cancer colique, ruptur etumorale, chimio par FOLFOX, basocellulaure oei droit, ostéoporose, ahrose	1	URS, CN	0	0	0	0	0	1	0	0	0	0	1	0	1	1	0	1	0	0	0	0	0	1	0	0	0	1	0	0	0	0	0	0	0	0	0
2011		Droite	F	1	55	1.71	18.8092	1	0	160	4	SEP	0	1	NR	suivi	0	0	0	0	0	0	0	0	1	1	0	0	0	0	0	0	0	0	0	0	0	0		0	1	0	0	0	0	0	0	0	0
2011		Gauche	M	0	133	1.76	42.9365	0	1	81	3	URS, HBP, HTA, dyslipidémie, cardiopathie ischémique, prothèse aorto bi iliaque pour anévrysme de l'aorte abdo, canal lombaire étroit, pancréatite aigüe lithiasique	1	URS, HBP		IU à répétition	0	0	0	1	0	0	0	0	0	0	0	0	0	0	0	0	0	0	0	1	0	0	0	1	0	0	0	0	0	0	0	0	0
2011		droite	F	1	75	1.55	31.2175	0	1	1	4	0	0	0	0	0	0	0	0	0	0	0	0	0	1	1	1	1	0	0	0	1	0	0	0	1	1	0		0	1	0	0	0	0	0	0	0	0
2011		Droite	F	1	62	1.6	24.2187	1	0	60	3	Valve aortique mécanique, anxiété	1	CN	0	1	1	0	0	0	0	0	0	0	0	0	0	0	0	0	0	0	0	0	0	1	1	0	78	0	1	0	0	0	0	0	1	0	0
2011		Gauche	F	1	80	1.7	27.6817	1	0	37	2	0	0	1	hypercalciurie, hyperoxalurie	suivi	1	0	0	0	0	0	0	0	1	1	1	URSS	0	0	0	1	0	0	0	0	0	0		1	0	0	1	1	0	0	0	0	0
2011		Gauche	M	0	91	1.68	32.2421	0	1	84	2	HTA,DNID	0	0	Hyperoxalurie,hypocitraturie	suivi	0	0	0	0	0	0	0	0	1	1	1	URSS	0	0	0	1	0	0	0	0	0	0	30	1	0	0	0	0	0	0	0	0	0
2011		Gauche	M	0	65	1.7	22.4913	1	0	85	3	ADK prostatique, HTA, dyslipidémie, cardiopathie ischémique, gastrectomie, appendicectomie, parathyroïdectomie, quadruple pontage coronarien, perforation d'ulcère, EP, cholecystectomie	0	0	0	0	0	0	0	1	0	0	0	0	0	0	0	0	0	0	0	0	0	0	0	1	0	0	0	1	0	0	0	0	0	0	0	1	0
2011		gauche	H	0	60	1.65	22.0386	1	0	39	3	ADK prostatique, calcul coralliforme	1	1	0	0	0	0	0	0	0	0	0	0	1	1	1		0	0	0	1	0	0	0	1	1	0	0	1	0	0	0	0	0	0	0	0	0
2011		Gauche	M	0	65	1.65	23.8751	1	0	61	2	Asthme	Kc prostate	0	NR	suivi	0	0	0	0	0	0	0	0	1	1	1	URSS	0	0	0	1	0	0	0	1	1	0	90		1	0	0	0	0	0	0	0	0
2011		Droite	M	0	73	1.6	28.5156	1	0	62	3	Colique néphrétique, URSS, HBP, Appendicectomie	1	Colique néphrétique, URSS, HBP	hypercalciurie + hyperoxalurie	Suivi	0	0	0	0	0	0	0	0	1	1	1	URSS	0	0	0	1	0	0	0	1	1	0	63	0	1	0	0	0	0	0	0	0	0
2011		Gauche	M	0	73	1.6	28.5156	1	0	63	3	Colique néphrétique, URSS, HBP, Appendicectomie	1	Colique néphrétique, URSS, HBP	hypercalciurie + hyperoxalurie	Suivi	0	0	0	0	0	0	0	0	1	1	0	0	0	0	0	0	0	0	0	1	1	0	63	1	0	0	0	0	0	0	0	0	1
2011		Bilatérale	F	1	110	1.75	35.9184	1	0	42	2		Cacchi Ricci	0	hypercalciurie, hyperoxalurie	CN	1	1	0	0	0	0	0	0	1	1	1	LEC	0	1	0	0	1	1	1	0	0	0		1	1	0	0	0	0	0	0	0	0
2011		droite	F	1	67	1.7	23.1834	1	0	64	3	1	0	0	0	1	0	1	0	0	0	0	0	0	0	0	0	0	0	0	0	0	0	0	0	0	0	0		0	1	0	0	0	0	0	1	0	0
2011		gauche	F	1	62	1.6	24.2187	1	0	3	3	1	1	1	0	1	1	0	0	0	0	0	0	0	0	1	0	0	0	0	0	0	0	0	0	1	1	0	40	0	1	1	0	1	0	0	0	0	0
2011			F	1	75	1.7	25.9516	1	0	167	3	0	0	0	1	1	1	1	0	0	0	0	0	0	0	0	0	0	0	0	0	0	0	0	0	1	1	0	21	0	1	0	0	1	0	0	0	0	0
2011			H	0	87	1.83	25.9787	1	0	50	3	0	0	0	0	1	1	0	0	0	0	0	0	0	0	0	0	0	0	0	0	0	0	0	0	1	1	0	35	0	1	1	0	0	0	0	0	0	0
2011			H	0	74	1.65	27.1809	1	0	87	3	1	1	1	1	1	0	0	0	0	0	0	0	0	1	1	0	0	0	0	0	0	0	0	0	1	1	0	20	1	0	0	0	0	0	0	0	0	0
2011			H	0	50	1.63	18.8189	1	0	88	3	0	0	0	0	1	1	0	0	0	0	0	0	0	0	0	0	0	0	0	0	0	0	0	0	0	0	0		1	0	0	0	0	0	0	0	0	1
2011			H	0	80	1.75	26.1224	1	0	7	3	1	1	1	1	1	1	0	0	0	0	0	0	0	0	1	0	0	0	0	0	0	1	1	1	0	0	0		0	1	0	0	0	1	0	0	0	0
2011			F	1	71	1.58	28.441	1	0	169	4	1	1	1	1	1	0	1	0	0	0	0	0	0	0	1	1	1	1	1	0	0	0	0	0	0	0	0		0	1	0	0	0	0	0	0	0	0
2011		Gauche	F	1	65	1.6	25.3906	1	0	51	3	1	1	1	1	0	0	0	0	0	0	0	0	0	1	1	1	1	0	0	0	1	0	0	0	1	1	0	180	1	0	0	0	0	0	1	0	0	0
2011		Gauche	F	1	65	1.6	25.3906	1	0	52	3	1	1	1	1	0	0	0	0	0	0	0	0	0	1	1	1	1	0	0	0	1	0	0	0	1	1	0	180	1	0	0	0	0	0	1	0	0	0
2011			H	0	70	1.62	26.6728	1	0	8	3	1	0	0	0	1	1	0	0	0	0	0	0	0	0	0	0	0	0	0	0	0	0	0	0	1	1	0	30	0	1	0	0	0	0	0	0	0	0
2011		Droite	M	0	110	1.7	38.0623	0	1	57	3	JJ, HBP, cancer colique, HTA, URSS	1	CN	1	Suivi	0	0	0	0	0	0	0	0	1	1	1	URSS	0	0	0	1	0	0	0	1	1	0	41	0	1	1	0	1	0	0	0	0	0
2011		Droite	H	0	80	1.75	26.1224	1	0	10	3	colectomie segmentaire, BPCO, cardiopathie ischémique, OH chronique	0	0	0	1	1	0	0	0	0	0	0	0	0	0	0	0	0	0	0	0	0	0	0	1	1	0	30	0	1	1	0	1	0	0	0	0	1
2011		Droite	H	0	65	1.69	22.7583	1	0	90	3	1	1	1	0	1	1	0	0	0	0	0	0	0	0	1	0	0	0	0	0	0	0	0	0	0	0	0		1	0	0	0	0	0	0	0	0	1
2011		droite	M	0	61	1.72	20.6193	1	0	58	12	HemophilieA	0	0	NR	douleurs	0	1	0	0	0	0	0	0	0	0	0	0	0	0	0	0	0	0	0	1	1	0	9	0	1	0	0	0	0	0	0	0	0
2011		droite	F	1	64	1.6	25	1	0	16	3	1	1	1	0	1	1	0	0	0	0	0	0	0	0	1	0	0	0	0	0	0	0	0	0	0	0	0		1	0	0	0	0	0	0	0	0	0
2011		gauche	H	0	90	1.78	28.4055	1	0	61	5	0	1	1	0	1	0	0	0	0	0	0	0	1	0	1	0	0	0	0	0	0	1	1	1	0	0	0		0	1	0	0	0	0	0	0	0	0
2011		gauche	H	0	56	1.77	17.8748	1	0	59	3	0	0	0	0	1	0	0	0	0	1	0	0	0	0	0	0	0	0	0	0	0	0	0	0	1	1	0		1	0	0	0	0	0	0	0	0	0
2011		Gauche	H	0	64	1.7	22.1453	1	0	93	3	PTH, cholecystectomie, HTA, URSS, LEC, polyomyélite	1	CN, URSSS, LEC	1	1	0	1	0	0	0	0	0	0	1	1	0	0	0	0	0	0	0	0	0	1	0	0	0	1	0	0	0	0	0	0	0	0	0
2011		Gauche	F	1	71	1.57	28.8044	1	0	62	3	0	0	0	0	1	0	0	0	0	1	0	0	0	0	0	0	0	0	0	0	0	0	0	0	1	1	0		1	0	0	0	1	0	0	0	0	0
2011		Gauche	H	0	90	1.86	26.0146	1	0	178	4	Willebrand	1	1	0	0	0	0	0	0	0	0	0	0	1	1	1		0	0	0	1	0	0	0	1	1	0		0	1	0	0	0	1	1	1	1	1
2011		Droite	H	0	106	1.8	32.716	0	1	179	3	1	1	1	0	1	1	0	0	0	0	0	0	0	0	1	1	1	0	1	0	0	0	1	1	1	1	0	100	0	1	0	0	0	0	0	0	0	0
2011		droite	H	0	92	1.68	32.5964	0	1	96	2	0	1	0		0	0	0	0	0	0	0	0	0	1	1	0	0	0	0	0	0	0	0	0	0	0	0	0	1	0	0	0	0	0	0	0	0	1
2011		gauche	F	1	50	1.55	20.8117	1	0	180	2	0	0	0	0	0	0	0	0	1	0	0	0	0	1	1	0	0	0	0	0	0	0	0	0	0	0	0	0	1	0	0	0	0	0	0	0	0	1
2011		Gauche	H	0	81	1.76	26.1493	1	0	20	3	IDM (1992), coloscopie (polypectomie 2007) PTG droite 2009, HIG,	0	0	0	0	0	0	0	0	0	0	0	0	1	1	1	0	0	0	0	1	0	0	0	1	1	0	30	1	0	0	0	0	0	0	0	0	0
2011			F	1	120	1.73	40.0949	0	1	181	2	0	0	0	0	1	1	0	0	0	0	0	0	0	0	1	0	0	0	0	0	0	0	0	0	1	1	0	30	1	1	1	0	1	1	0	0	0	1
2012		Gauche	H	0	67	1.74	22.1297	1	0	185	3	1	1	1	1	1	0	0	0	0	0	0	0	0	1	1	1	1	0	0	0	1	0	0	0	0	0	0		1	0	0	0	0	0	0	0	0	0
2012		Droite	F	1	105	1.6	41.0156	0	1	186	3	1	1	1	1	1	1	0	0	0	0	0	0	0	0	0	0	0	0	0	0	0	0	0	0	0	0	0		0	1	0	0	0	1	0	0	0	0
2012		droite	F	1	90	1.52	38.9543	0	1	2	3	1	0	0	0	1	0	0	0	0	1	0	0	0	0	0	0	0	0	0	0	0	0	0	0	1	1	0		1	0	0	0	0	0	0	0	0	0
2012		gauche	F	1	98	1.68	34.7222	0	1	187	4	diabete type II, glaucome, HTA, PNP, PNO, TVP, SAOS, Appendicectomie, varices, hallux valgus, cholecystectomie, éventration, CN, URSS	1	CN, PNO	0	1	0	0	0	0	1	0	0	0	0	1	0	0	0	0	0	0	0	0	0	1	1	0	71	0	1	0	0	0	1	0	0	0	0
2012		droite	F	1	71	1.6	27.7344	1	0	23	3	0	1	1	0	1	1	0	0	0	0	0	0	0	0	0	0	0	0	0	0	0	0	0	0	1	1	0		0	1	0	0	0	0	0	0	0	0
2012		gauche	H	0	72	1.73	24.0569	1	0	3	3	0	0	0	0	1	1	0	0	0	0	0	0	0	0	0	0	0	0	0	0	0	0	0	0	1	1	0		1	0	1	0	0	0	0	0	0	0
2012		Droite	M	0	110	1.7	38.0623	0	1	8	3	JJ, HBP, cancer colique, HTA, URSS	1	CN	1	Suivi	0	0	0	0	0	0	0	0	1	1	1	URSS	0	0	0	1	0	0	0	1	1	0	52	0	1	1	0	1	1	0	0	0	0
2012		Droite	F	1	80	1.55	33.2986	0	1	9	5	Spina bifida, NLPC, CN, EP, valve ventriculo péritonéale, fracure fémorale droite, dépression, rupture ligement genou	1	NLPC, URSS, coralliforme incomplet	1	Suivi	0	0	0	0	0	0	0	0	1	1	1	URSS	0	0	0	1	0	0	0	1	1	0	92	0	1	0	0	0	0	0	0	0	0
2012		Droite	F	1	48	1.58	19.2277	1	0	26	3	clou fémoral gauche, IU à répétition, AVP: pontage pied gauche	0	0	0	0	0	0	0	0	0	0	0	1	0	1	0	0	0	0	0	0	0	0	0	1	1	0	31	0	1	0	0	0	0	0	0	0	1
2012		Gauche	F	1	68	1.63	25.5937	1	0	4	3	HTA, DNID, dépression, maladie lithiasique, césariennes x2, appendicectomie	1	calculs	0	PNAO	0	0	0	0	1	0	0	0	0	1	0	0	0	0	0	0	0	0	0	1	1	0	52	1	0	1	0	1	0	0	0	0	0
2012			M	0	95	1.85	27.7575	1	0	27	2	1	0	1	0	0	1	0	0	0	1	1	0	0	1	1	0	0	0	0	0	0	0	0	0	1	1	0		1	1	1	0	1	1	0	0	0	0
2012		Droite	H	0	60	1.6	23.4375	1	0	10	3	Appendicectomie, AVC, Poliomyelite, hypercholesterolémie, diabète 2	0	0	0	0	1	0	0	0	0	0	0	0	0	1	0	0	0	0	0	0	0	0	0	1	1	0	54	0	1	1	0	1	0	0	0	0	0
2012			F	1	70	1.65	25.7117	1	0	190	6	0	0	0	0	0	0	1	0	0	1	0	0	0	1	1	1	1	0	1	0	0	0	0	0	0	0	0	0	0	1	0	0	0	0	0	0	0	1
2012		gauche	H	0	74	1.78	23.3556	1	0	28	3	1	1	1	1	1	1	0	0	0	0	0	0	0	1	1	0	0	0	0	0	0	0	0	0	0	0	0		0	1	1	0	1	0	0	0	0	1
2012		Gauche	M	0	115	1.85	33.6012	0	1	29	3	DNID, Obésite, HTA, goutte, cataracte	0	0	0	CN	1	0	0	0	0	0	0	0	0	0	1	LEC	0	1	0	0	0	0	0	1	1	0	173	1	0	0	0	0	0	0	0	0	0
2012		Gauche	M	0	96	1.65	35.2617	0	1	30	3	JJ, CN, LEC	1	CN, JJ, LEC		Suivi	0	0	0	0	0	0	0	0	1	1	1	LEC	0	1	0	0	0	0	0	1	1	0	107	1	0	1	0	0	0	0	0	0	0
2012		gauche	H	0	80	1.84	23.6295	1	0	74	2	0	0	0	0	0	1	0	0	0	0	0	0	0	0	1	1	1	0	1	0	0	0	0	0	1	1	0		1	1	0	1	1	0	0	0	0	0
2012		Droite	F	1	63	1.57	25.5588	1	0	8	3	HTA, chirurgie pied bot, CN, LEC	1	CN, LEC	0	CN	1	0	0	0	0	0	0	0	0	1	1	LEC	0	1	0	0	0	0	0	1	1	0	60	0	1	1	0	0	0	0	0	0	1
2012		Droite	M	0	76	1.83	22.694	1	0	12	3	CN, LEC	1	CN, LEC	1	CN	1	0	0	0	0	0	0	0	0	0	1	LEC	0	1	0	0	0	0	0	0	0	0	0	0	1	0	0	0	0	0	0	0	1
2012		Gauche	M	0	76	1.83	22.694	1	0	13	3	CN, LEC	1	CN, LEC	1	CN	1	0	0	0	0	0	0	0	0	0	0	0	0	0	0	0	0	0	0	0	0	0	0	1	0	0	0	0	0	0	0	0	1
2012		Gauche	M	0	80	1.78	25.2493	1	0	17	2		0	0	0	CN	1	0	0	0	0	0	0	0	0	0	0	0	0	0	0	0	0	0	0	1	1	0	51	1	0	0	0	0	0	0	0	0	0
2012		droite	H	0	81	1.63	30.4867	0	1	9	2	0	0	0	0	1	1	0	0	0	0	0	0	0	1	1	0	0	0	0	0	0	0	0	0	1	1	0		1	0	1	0	1	1	0	0	0	0
2012		Droite	M	0	85	1.75	27.7551	1	0	10	3	HTA, DNID, fracure cheville, CN, LEC	1	CN, LEC		Suivi	0	0	0	0	0	0	0	0	1	1	1	LEC	0	1	0	0	0	0	0	1	1	0	63	0	1	0	0	0	0	0	0	0	0
2012		droite	H	0	90	1.8	27.7778	1	0	192	4	0	0	0	0	0	0	0	0	0	0	0	0	0	1	1	1	1	0	1	0	0	0	0	0	0	0	0	0	0	1	0	0	0	0	0	0	0	0
2012		Gauche	M	0	93	1.7	32.1799	0	1	18	3	appendicectomie, amygdalectomie, duodéno pancréatectomie céphalique pour neo de l'ampoule de vater, HTA, scoliose, syndrome respi restrictif, TVP, SAS, CN, maladie lithiasique, URS	1	CN, URSS	0	Suivi	0	0	0	0	0	0	0	0	1	1	1	URSS	0	0	0	1	0	0	0	0	0	0	0	1	0	0	0	0	0	0	0	1	0
2012		Gauche	H	0	95	1.8	29.321	1	0	76	3	DNID, artéritique, stent coronaire	1	CN, URSS	0	Suivi	0	0	0	0	0	0	0	0	1	1	0	0	0	0	0	0	0	0	0	1	1	0	41	1	1	0	0	0	1	0	0	0	0
2012		Droite	M	1	108	1.78	34.0866	0	1	101	4	DNID, HTA	1	CN, URSS	hyperoxalurie, hypercalciurie	Suivi	0	0	0	0	0	0	0	0	1	1	0	0	0	0	0	0	0	0	0	0	0	0	0	0	1	0	0	0	1	0	0	0	0
2012		Gauche	F	1	58	1.63	21.82	1	0	62	3	AAA, TIH, AVC	0	0	0		0	0	0	0	0	0		0	1	1	1	0	0	0	0	1	0	0	0	1	1	0	28	1	0	0	0	0	0	0	0	0	0
2012		Gauche	F	1	52	1.55	21.6441	1	0	196	3	CN, LEC, URSS	1	CN, LEC	1	CN	1	0	0	0	0	0	0	0	0	1	0	0	0	0	0	0	0	0	0	0	0	0	0	1	0	0	0	0	0	0	0	0	1
2012		Droite	H	0	107	1.71	36.5925	0	1	20	3	1	0	0	0	1	1	0	0	0	0	0	0	0	0	0	0	0	0	0	0	0	0	0	0	1	1	0	14	0	1	0	0	1	0	0	0	0	0
2012		gauche	F	1	106	1.71	36.2505	0	1	13	4	1	0	0	0	1	0	0	0	0	0	0	0	1	0	0	1	1	0	1	0	0	0	0	0	0	0	0		1	0	0	0	0	0	0	0	0	0
2012		Gauche	F	1	60	1.6	23.4375	1	0	63	3	rein en fer à cheval, ure de jonction pyélo urétéral gauche, CN	1	rein en fer à cheval, cure de jonction pyélo urétéral gauche		CN	1	0	0	0	0	0	0	0	0	0	0	0	0	0	0	0	0	0	0	0	0	0	0	1	0	0	0	0	0	0	0	0	1
2012		Gauche	M	0	80	1.65	29.3848	1	0	103	3		0	0	0	CN	1	0	0	0	0	0	0	0	0	0	0	0	0	0	0	0	0	0	0	1	1	0	23	1	0	1	0	0	0	0	0	0	0
2012		Gauche	M	0	58	1.69	20.3074	1	0	77	3		0	0	0	CN	1	0	0	0	0	0	0	0	0	0	0	0	0	0	0	0	0	0	0	1	1	0	16	1	0	0	0	0	0	0	0	0	0
2012		gauche	H	0	63	1.7	21.7993	1	0	15	3	1	0	0	0	1	1	0	0	0	0	0	0	0	0	0	0	0	0	0	0	0	0	0	0	1	1	0		1	0	0	0	0	1	0	0	0	0
2012		gauche	H	0	72	1.85	21.0373	1	0	104	3	1	0	0	0	1	0	0	0	0	0	0	0	0	1	0	1	1	0	0	0	1	0	0	0	1	1	0		0	1	0	0	0	0	0	0	0	0
2012		Gauche	F	1	55	1.59	21.7555	1	0	24	3	Transplantation hépatique en 2003 pour cirrhose OH compliquée d'une ascite refractaire, DNID, AVC en 2006 avec hemiparésie G, TVP surale G en 2002 avec ACC, appendicectomie, cholecystectomie, hysterectomie	0	0	0	Suivi	0	0	0	0	0	0	0	0	0	1	0	0	0	0	0	0	0	0	0	0	0	0	0	1	0	0	0	0	0	0	0	0	0
2012		droite	F	1	104	1.6	40.625	0	1	197	3	RTUV, PNAO droite, LEC droite , inf urinaire recidivante	0	iu recidivante	0	inf urinaire	0	0	0	1	0	0	0	0	0	0	0	0	0	0	0	0	0	0	0	0	0	0	0	1	0	0	0	0	0	0	0	0	0
2012		Droite	F	1	116	1.54	48.9121	0	1	105	3	diabète insulino-réquerrent, obésité morbide, HTA, insuffisance veineuse, asthme allergique, lombalgies chroniques, cystites récidivantes	0	0	0	Septicémie	0	0	0	0	0	1	0	0	0	0	0	0	0	0	0	0	0	0	0	0	0	0	0	0	1	0	0	0	0	0	0	0	0
2012		Gauche	M	0	92	1.81	28.0822	1	0	106	3	HBP, CN, LEC	1	CN, LEC, HBP	0	Suivi	0	0	0	0	0	0	0	0	1	1	0	0	0	0	0	0	0	0	0	0	0	0	0	1	0	0	0	0	0	0	0	0	1
2012		Gauche	M	0	70	1.71	23.939	1	0	63	3	CN, LEC, URSS	1	CN, LEC, URS	hypercalciurie	CN	1	0	0	0	0	0	0	0	0	1	0	0	0	0	0	0	0	0	0	1	1	0	9	1	0	0	0	0	1	0	0	0	0
2012		gauche	f	1	70	1.6	27.3437	1	0	26	3	hernie inguinale dte, hernie ombilicale, URS, maladie lithiasique, LEC	1	LEC, URS, maladie lithiasique	1	suivi	0	0	0	0	0	0	0	0	1	1	0	0	0	0	0	0	0	0	0	0	0	0	0	1	0	0	0	0	0	0	0	0	0
2012		GAUCHE	F	1	61	1.62	23.2434	1	0	36	3	LIGATURE DES TROMPES	0	cn	0	cn	1	0	0	0	0	0	0	0	0	0	0	0	0	0	0	0	0	0	0	1	1	0	15	1	0	1	0	1	0	0	0	0	0
2012		Gauche	F	1	53	1.6	20.7031	1	0	199	3	Appendicectomie, Salpingectomie bilatérale, Curetage et césarienne, Dilatation uréthrale avec étincelage trigonal + biopsies vésicales Urétéroscopie rigide et urétéroscopie souple gauche	0	0	0	Hématurie	0	0	1	0	0	0	0	0	0	0	0	0	0	0	0	0	0	0	0	0	0	0	0	1	0	0	0	0	0	0	0	0	0
2012		Droite	M	0	100	1.78	31.5617	0	1	27	3	PTG, HTA, glaucome	0	0	1	CN	1	0	0	0	0	0	0	0	0	0	0	0	0	0	0	0	0	0	0	1	1	0	59	0	1	0	0	0	1	0	0	0	0
2012		Droite	F	1	67	1.71	22.913	1	0	78	3	appendicetomie, HCT	1	CN	1	CN	1	0	0	0	0	0	0	0	0	0	0	0	0	0	0	0	0	0	0	0	0	0		0	1	0	1	0	0	0	0	0	0
2012		bilaterale	M	0	72	1.82	21.7365	1	0	37	3		1	CN	0	0	1	0	0	0	0	0	0	0	0	0	0	0	0	0	0	0	0	0	0	1	1	0	37	1	1	0	0	0	0	0	0	0	0
2012		gauche	f	1	58	1.6	22.6562	1	0	201	3		0	0	1	douleur lombaire	0	0	0	0	0	0	0	0	1	1	1	LEC	0	1	0	0	0	0	0	1	1	0	37	1	0	1	0	0	1	0	0	0	0
2012		Droite	F	1	70	1.65	25.7117	1	0	202	3	Appendicectomie avec abcès post-opératoire, Thyroïdectomie en 1966, Asthme, Terrain allergique (pollen), Calcul du rein droit connu depuis plus de 15 ans, lithotripsie extracorporelle	1	CN, LEC	1	Suivi	0	0	0	0	0	0	0	0	1	1	1	LEC	0	1	0	0	0	0	0	0	0	0	0	0	1	0	1	0	0	0	0	0	0
2012		Gauche	F	1	72	1.59	28.4799	1	0	21	3	Hysterectomie, phlebie, hypothyroidie	1	CN	0	CN	1	0	0	0	0	0	0	0	0	0	0	LEC	0	1	0	0	0	0	0	0	0	0	0	1	0	0	0	0	0	0	0	0	1
2012		gauche	M	0	130	1.9	36.0111	0	1	203	2	LEC, amygdalectomie, HTA	1	CN	0	0	1	0	0	0	0	0	0	0	0	0	1	LEC	0	1	0	0	0	0	0	1	1	0	32	1	0	0	0	0	0	0	0	0	0
2012		Gauche	M	0	70	1.71	23.939	1	0	64	3	CN, LEC, URSS	1	CN, LEC, URS	hypercalciurie	Suivi	0	0	0	0	0	0	0	0	1	1	1	URSS	0	0	0	1	0	0	0	1	1	0	38	1	0	1	0	1	0	0	0	0	1
2012		Droite	M	0	70	1.75	22.8571	1	0	38	1	CN	1	CN	0	CN	1	0	0	0	0	0	0	0	0	0	0	0	0	0	0	0	0	0	0	1	1	0	72	0	1	0	0	0	0	0	0	0	0
2012		Gauche	M	0	104	1.72	35.1541	0	1	206	3	Embolie pulmonaire, colique néphrétique gauche, JJ, Diabète non insulinodépendant, Hypercholestérolémie, Hypertension artérielle, Surcharge pondérale, Hernie discale opérée à trois reprises (1994, 2000 et 2001), Cure de hernie inguinale gauche en 1983 avec récidive actuelle	1	CN		CN	1	0	0	0	0	0	0	0	0	0	0	0	0	0	0	0	0	0	0	1	1	0	127	1	0	0	1	0	0	0	0	0	0
2012		Gauche	M	0	72	1.7	24.9135	#VALUE!	0	108	3	Pace Maker, ACFA, HTA, Arthrose, Lithiase coraliforme gauche traitée par chirurgie ouverte, RTUP	1	Lithiase coraliforme gauche traitée par chirurgie ouverte, RTUP	0	CN	1	0	0	0	0	0	0	0	0	0	0	0	0	0	0	0	0	0	0	1	1	0	61	1	0	0	0	0	0	0	0	0	1
2012		Gauche	F	1	48	1.56	19.7239	1	0	22	3	IVG, PNAO	0	0	0	PNAO	0	0	0	0	1	0	0	0	0	0	0	0	0	0	0	0	0	0	0	1	1	0	61	1	0	0	0	0	0	0	0	0	0
2012		Gauche	M	0	85	1.66	30.8463	0	1	28	3	HTA, RTUP, ostéosynthèse fracture de jambe	0	0	0	PNO	0	0	0	0	1	0	0	0	0	1	0	0	0	0	0	0	0	0	0	1	1	0		1	0	1	0	1	0	0	0	0	0
2012		Gauche	M	0				1		208	3	Fracture genou gauche, mega uretère gauche avec urétéro hydronéphrose	1	mega uretère gauche	0	Hématurie	0	0	1	0	0	0	0	0	0	0	0	0	0	0	0	0	0	0	0	0	0	0	0	1	0	0	0	0	0	0	0	0	0
2012		Gauche	F	1	58	1.58	23.2335	1	0	29	3	0	0	0	0	CN	1	0	0	0	0	0	0	0	0	0	0	0	0	0	0	0	0	0	0	1	1	0	44	1	0	1	0	0	0	0	0	0	0
2012		Droite	F	1	58	1.58	23.2335	1	0	30	3	0	0	0	0	Suivi	0	0	0	0	0	0	0	0	1	0	0	0	0	0	0	0	0	0	0	0	0	0	0	0	1	0	0	0	0	0	0	0	0
2012		Droite	F	1	40	1.45	19.025	1	0	210	3	IMC, maladie lithiasique	1	CN	0	CN	1	0	0	0	0	0	0	0	0	1	0	0	0	0	0	0	1	LEC	1	0	1	0		0	1	0	0	0	1	0	0	0	0
2012		Gauche	F	1	88	1.62	33.5315	0	1	31	6		0	0	0	CN	1	0	0	0	0	0	0	0	0	0	0	0	0	0	0	0	0	0	0	1	1	0		1	0	1	0	1	0	0	0	0	0
2012		Droite	M	0	81	1.63	30.4867	0	1	24	3	DNID, HTA, HCT, pancréatite aigue en 2011, hernie discale, AVH endolithotomie vésicale	1	AVH endolithotomie vésicale	0	CN	1	0	0	0	0	0	0	0	0	0	0	0	0	0	0	0	0	0	0	1	1	0	125	0	1	0	0	0	0	0	0	0	0
2012		Gauche	M	0	87	1.7	30.1038	0	1	27	3	0	0	0	1	Fortuite	0	0	0	0	0	0	0	1	0	1	1	URSS	0	0	0	1	0	0	0	1	1	0	34	1	0	1	0	1	1	0	0	0	0
2012		Droite	M	0	87	1.7	30.1038	0	1	28	3	0	0	0	1	CN	1	0	0	0	0	0	0	0	0	1	0	0	0	0	0	0	0	0	0	1	1	0	34	0	1	0	0	0	0	0	0	0	0
2012		Droite	M	0	90	1.87	25.7371	1	0	79	3	insuffisance respiratoire chronique, maladie lithiasique, SAOS, CN	1	CN	0	CN	1	1	0	0	0	0	0	0	0	1	1	LEC	0	1	0	0	1	LEC	1	0	0	0	0	0	1	0	0	0	1	0	0	0	0
2012		Droite	M	0	75	1.78	23.6713	1	0	29	3	URS, CN	0	0	0	CN	1	0	0	0	0	0	0	0	0	1	1	URSS	0	0	0	1	0	0	0	1	1	0	21	0	1	1	0	1	0	0	0	0	0
2012		Bilatérale	H	0	124	1.72	41.9145	0	1	30	3	maladie lithiasique, HTA	1	maladie lithiasique	1	suvi	0	0	0	0	0	0	0	0	1	1	1	URSS	0	0	0	1	0	0	0	1	1	0	112	1	1	1	0	1	0	0	0	0	0
2012		Droite	F	1	48	1.53	20.5049	1	0	114	3	ligementoplastie genou, kyste ovaire, LEC, maladie lithiasique, CN	1	CN, LEC	1	CN	1	0	0	0	0	0	0	0	0	1	0	0	0	0	0	0	0	0	0	1	1	0	30	0	1	0	0	0	0	0	0	0	0
2012		gauche	h	0	64	1.72	21.6333	1	0	34	9	HTA, AVC ischemique, RTUP, psychose, colectomie (volvulus)	1	RTUP	0	PNAO	0	0	0	0	1	0	0	0	0	0	0	0	0	0	0	0	0	0	0	1	1	0	82	1	0	0	0	0	0	0	0	0	0
2012		Droite	F	1	116	1.54	48.9121	0	1	115	3	diabète insulino-réquerrent, obésité morbide, HTA, insuffisance veineuse, asthme allergique, lombalgies chroniques, cystites récidivantes	0	0	0	Suivi	0	0	0	0	0	0	0	0	1	1	1	URSS	0	0	0	1	0	0	0	0	0	0	0	0	1	0	0	0	0	0	0	0	0
2012		Droite	F	1	60	1.66	21.7738	1	0	116	3	0	0	0		Hématurie	0	0	1	0	0	0	0	0	0	1	0	0	0	0	0	0	0	0	0	0	0	0	0	0	1	0	0	0	0	0	0	0	1
2012		Gauche	M	0	92	1.83	27.4717	1	0	81	3	CN, URSR, DNID	1	CN, URSR	1	Suivi	0	0	0	0	0	0	0	0	1	1	0	0	0	0	0	0	0	0	0	1	1	0	72	1	0	0	0	0	0	0	0	0	0
2012		gauche	F	1	60	1.6	23.4375	1	0	64	3	maladie lithiasique, mélanome, hypothyroïdie	1	maladie lithiasique		CN	1	0	0	0	0	0	0	0	0	1	0	0	0	0	0	0	0	0	0	1	1	0	31	1	0	0	1	0	1	0	0	0	0
2012		Droite	F	1	57	1.58	22.8329	1	0	32	3	diabète gestationnel, CN	1	CN		CN	1	0	0	0	0	0	0	0	0	1	0	0	0	0	0	0	0	0	0	1	1	0	22	0	1	1	0	1	0	0	0	0	0
2012		Droite	M	0	70	1.84	20.6758	1	0	215	3	Pyélotomie pour calcul pyélique, RTUP, URSS	1	pyélotomie pour calcul pyélique, RTUP	0	Suivi	0	0	0	0	0	0	0	0	1	1	1	URSS	0	0	0	1	0	0	0	1	1	0	72	0	1	0	0	0	1	0	0	0	0
2013		gauche	F	1	65	1.6	25.3906	1	0	220	3	hyperparathyroidisme primaire, hysterectomie, cholecystectomie, HCT	1	maladie lithiasique	1	PNAO	0	0	0	0	1	0	0	0	0	1	0	0	0	0	0	0	0	0	0	1	1	0	40	1	0	0	0	0	0	0	0	1	0
2013		Gauche	F	1	72	1.68	25.51	1	0	83	8	TVP à répétition sous PREVISCAN, Néo du sein traité par radio-chimio et chirurgie en 89, cholecystectomie, appendicetomie,asthme ancien	0	0	0	PNO	1	0	0	0	1	1	0	0	0	0	0	0	0	0	0	0	0	0	0	1	1	0	58	1	0	0	1	0	1	0	0	0	0
2013		Droite	F	1	74	165	27.206	1	0	36	2	Appendicectomie, adenoïdectomie	0	0	0	PNO	0	0	0	0	1	1	0	0	0	0	0	0	0	0	0	0	0	0	0	0	1	0	195	0	1	0	1	0	0	0	0	0	0
2013		Gauche	M	0	70	160	27.34	1	0	37	3	S.P.A, coliques nephretiques, HBP sous finasteride, nombreux episodes de colique nephretique droit et gche.	1	CN	1	CN	1	0	0	0	0	0	0	0	0	1	1	URSR	0	0	1	0	0	0	0	1	1	0	21	1	0	1	0	1	0	0	0	0
2013		Droite	F	1	105	156	43.139	0	1	222	3	DNID, obésité morbide, hernie ombilicale, cure eventration, HTA	1	PNO		PNO emphysémateuse	0	0	0	1	1	1	0	0	0	1	0	0	0	0	0	0	1	NLPC	0	1	1	0	76	0	1	0	0	0	0	0	1	1	0
2013		Droite	M	0	100	1.86	28.9051	1	0	85	3	0	0	0	0	CN	1	0	0	0	0	0	0	0	0	0	0	0	0	0	0	0	0	0	0	0	0	0	0	0	1	0	0	0	0	0	0	0	0
2013		Gauche	F	1	50	1.68	17.7154	1	0	121	3	0	0	0	0	CN	1	0	0	0	0	0	0	0	0	0	0	0	0	0	0	0	0	0	0	1	1	0	39	1	1	1	0	1	0	0	0	0	0
2013		Gauche	M	0	105	178	33.144	0	1	122	5	CN, Diabète type II, HTA, Hyperuricémie, BPCO	1	coraliforme incomplet, URS	1										1	1	1	URSS	0	0	0	1	0	0	0	0	0	0	0	1	0	0	0	0	0	0	0	0	0
2013		Bilatérale	M	0	80	178	25.25	1	0	38	3	diastasis ligne blanche, cure HI bilat	1	CN		CN	1	0	0	0	0	0	0	0	0	0	0	0	0	0	0	0	0	0	0	1	1	0	28	1	1	0	0	0	0	0	0	0	0
2013		Bilatérale	F	1	103	1.68	36.4938	0	1	39	3	Maladie Cacci Ricci, Appendicectomie, kystectomie ovaire droite	0	0		PNAO	0	0	0	0	1	1	0	0	0	0	0	0	0	0	0	0	0	0	0	1	1	0	119	1	1	0	0	0	1	0	0	0	1
2013		Bilatérale	F	1	77	171	26.37	1	0	40	2		1	CN à répétition	1	CN	1	0	0	0	0	0	0	0	0	0	0	LEC	0	1	0	0	1	LEC	1	1	1	0	310	1	1	0	0	0	0	0	0	0	1
2013		Gauche	M	0	68	1.74	22.46	1	0	228	3	Calcul coralliforme, LEC + URSS x 2, péritonite suivie d'une occlusion sur bride et d'une résection intestinale, sdme du grêle court sur résections du grêle pour occlusion récidivante après appendicectomie, hémicolectomie droite et sigmoïdectomie, hyperoxalurie	1	calcul coralliforme	1	suivi	0	0	0	0	0	0	0	0	1	1	1	NLPC + URSS	1	0	0	1	0	0	0	0	0	0	0	1	0	0	0	0	0	0	0	0	1
2013		Gauche	M	0	80	177	25.53	1	0	86	1	CN, psoriasis cutané	1	CN	0	CN	1	0	0	0	0	0	0	0	0	1	0	0	0	0	0	0	0	0	0	1	1	0	113	1	0	0	0	0	1	0	0	0	0
2013		Droite	F	1	46	160	17.97	1	0	229	3	CN, LEC (2 à gauche et 3 à droite), ligature des trompes, hystérectomie pour fibrome, canal carpein, hypercholestérolémie, tremblement du membre sup droit	1	CN, LEC, calculs bilatéraux	0	CN	1	0	0	0	0	0	0	0	1	1	1	LEC	0	1	0	0	1	LEC	1	0	0	0	0	0	1	0	0	0	0	0	0	0	1
2013		Droite	M	0	75	1.75	24.4898	1	0	126	3	CN, URSS, Prostatectomie radicale, ACFA, HTA	1	CN, URSS, Prostatectomie radicale	1	Suivi	0	0	0	0	0	0	0	0	1	1	0	0	0	0	0	0	0	0	0	1	0	0	0	0	1	0	0	0	0	0	0	0	0
2013		Gauche	M	0	78	1.68	27.6361	1	0	127	3	CN, URS, mal. Cacci Ricci, HBP, RTUP, Diab type 2, hernie hiatale, HVGche , valve aortique mécanique, canal lombaire éroit	1	maladie lithiasique: CN, URS, Cacci Ricci		CN	1	0	0	0	0	0	0	0	1	1	0	0	0	0	0	0	0	0	0	1	0	0	0	1	0	0	0	0	0	0	0	0	0
2013		Gauche	F	1	58	158	23.24	1	0	42	3	PNAO, méningite choroïdienne, hépatite, chirurgie des sinus, chirurgie de strabisme	1	cystite à répétition		PNAO	0	0	0	0	1	1	0	0	0	0	0	0	0	0	0	0	0	0	0	1	1	0	64	1	0	0	0	0	0	0	0	0	0
2013		droite	F	1	85	1.65	31.2213	0	1	87	1		0	0		CN	1	0	0	0	0	0	0	0	0	0	0	0	0	0	0	0	0	0	0	1	1	0	66	0	1	0	0	0	0	0	0	0	1
2013		Gauche	M	0	83	190	22.99	1	0	44	3	VIH	0	0		découvert sur douleurs abdo	0	1	0	0	0	0	0	0	0	0	0	0	0	0	0	0	0	0	0	1	1	0	58	1	0	0	1	0	1	0	0	0	0
2013		Gauche	M	1	103	1.67	36.9321	1	0	42	3	DNID, hypercholestérolémie	0	0		CN	1	0	0	0	0	0	0	0	0	0	0	0	0	0	0	0	0	0	0	1	1	0	37	1	0	0	0	0	0	0	0	0	0
2013		Droite	M	0	70	1.74	23.118	1	0	232	3	CN, hématurie, Ligaments croisés genou, fracture du poignet.	1	CN, hématurie	1	lombalgie	0	1	0	0	0	0	0	0	0	1	1	URSS	0	0	0	1	0	0	0	1	1	0	49	0	1	0	0	0	0	0	0	0	0
2013		Droite	M	0	80	1.67	28.6851	1	0	233	4	CN, LEC, URS, IRC, HTA, Dissection aortique opérée en 2007, Anévrisme de l'artère iliaque gauche en 2005,	1	CN, LEC, URS, IRC		Suivi	0	0	0	0	0	0	0	0	1	0	1	LEC	0	1	0	0	1	URSS	0	1	1	0		0	1	0	0	0	1	0	0	0	0
2013		Gauche	F	1	110	1.75	35.9184	0	1	44	3	Maladie Cacci Ricci: CN à répétition, URS, LEC, cystite interstitielle, cholecystectomie + hernie hiatale, arthrodèse lombaire	1	Maladie Cacci Ricci: CN à répétition, URS, LEC, cystite interstitielle	1	suivi	0	0	0	0	0	0	0	0	1	1	0	0	0	0	0	0	0	0	0	0	0	0	0	1	0	0	0	0	0	0	0	0	1
2013		Gauche	M	0	94	1.75	30.6939	0	1	47	3	CN, prostatite	1	CN, prostatite	0	CN	1	0	0	0	0	0	0	0	0	1	0	0	0	0	0	0	0	0	0	1	1	0	16	1	0	1	0	1	0	0	0	0	1
2013		Gauche	M	0	57	1.56	23.4221	1	0	66	4	Rein unique fonctionnel, rein droit détruit sur coralliforme comple, calcul coralliforme complet, URS, LEC, DNID, HTA, syndrome frontal post traumatique	1	calcul coralliforme complet, URS, LEC, Rein unique fonctionnel, rein droit détruit sur coralliforme comple		Suivi	0	0	0	0	0	0	0	0	1	1	1	NLPC	1	0	0	0	0	0	0	0	1	0	27	1	0	0	0	0	0	0	0	0	0
2013		Bilatérale	F	1	60	1.5	26.6667	1	0	234	4	Pré éclampsie, PNAO, Sténose du pylore, HTA	1	PNAO	0	PNAO	0	0	0	0	1	1	0	0	1	0	1	URSS	0	0	0	1	0	0	0	1	1	0	70	1	1	0	0	0	1	1	1	0	1
2013		Gauche	M	0	80	1.72	27.0416	1	0	67	3	CN, LEC	1	CN, LEC	1	CN	1	0	0	0	0	0	0	0	0	1	0	0	0	0	0	0	0	0	0	0	0	0	0	1	0	1	0	1	0	0	0	0	1
2013		Droite	M	0	70	1.68	24.8016	1	0	18	3	CN, AVC ischémique, HTA	1	CN		CN	1	0	0	0	0	0	0	0	0	1	0	0	0	0	0	0	0	0	0	1	1	0	8	0	1	0	0	0	0	0	0	0	0
2013		gauche	F	1	120	1.6	46.875	0	1	47	3	gastrectomie partielle, app, cjolecystectomie	0	0	0	CN	1	0	0	0	0	0	0	0	0	0	0	0	0	0	0	0	0	0	0	1	1	0	40	1	0	0	1	0	0	0	0	0	0
2013		Droite	F	1	70	1.55	29.1363	1	0	133	4	hypothyroïdie, PNAO, CN, obésité	1	CN, PNAO	1	PNAO	0	0	0	0	1	1	0	0	0	1	0	0	0	0	0	0	0	0	0	1	1	0	90	0	1	0	0	0	0	0	0	0	0
2013		Gauche	M	0	98	1.85	28.634	1	0	134	3	Maladie Cacci Ricci, URS, dyslipidémie, diab type II, lymphome en 2004 (autogreffe de moelle, chimio, radio), paraplégie	1	Maladie Cacci Ricci, URS	1	Suivi	0	0	0	1	0	0	0	0	1	1	0	0	0	0	0	0	0	0	0	1	1	0		1	0	0	0	0	0	0	0	0	0
2013		droite	F	1	85	1.6	33.2031	0	1	20	3		0	0	0	suivi	0	0	0	0	0	0	0	0	0	0	1	1	0	0	0	1	0	0	0	1	1	0	7	0	1	0	0	0	0	0	0	0	0
2013		Gauche	F	1	57	160	22.266	1	0	135	3	CN	1	CN, URSS	0	CN	1	0	0	0	0	0	0	0	0	0	1	URSS	0	0	0	1	0	0	0	0	0	0	0	1	0	0	0	0	0	0	0	0	0
2013		Droite	M	0	110	1.85	32.1402	0	1	50	3	Cholecystectomie, Cure de hernie hiatale et inguinales bilat, Fracture fibula gauche, hernie hiatale avec oesophagite, fissure anale, Diabéte, Goutte	0	0	1	CN	1	0	0	0	0	0	0	0	0	0	0	0	0	0	0	0	0	0	0	1	1	0	83	0	1	1	0	0	0	0	0	0	0
2013		Droite	M	0	80	1.8	24.6914	1	0	136	3	cirrhose alcoolique, CN, maladie lithiasique, URSS	1	CN, URSS	0	douleurs lombaire, hématurie	0	1	1	0	0	0	0	0	0	1	0	0	0	0	0	0	0	0	0	0	0	0	0	0	1	0	0	0	0	0	0	0	0
2013		Droite	M	0	60	1.58	24.0346	1	0	21	3	CN	1	CN, LEC	0	Suivi	0	0	0	0	0	0	0	0	1	1	1	LEC	0	1	0	0	0	0	0	0	0	0	0	0	1	0	0	0	0	0	0	0	0
2013		Droite	F	1	56	1.65	20.5693	1	0	48	3	Cure de prolapsus, appendicectomie, Hernie hiatale, Kyste renaux bilatéraux	0	Kyste renaux bilatéraux	1	CN	1	0	0	0	0	0	0	0	0	0	0	0	0	0	0	0	0	0	0	1	1	0	36	0	1	0	0	0	0	0	0	0	0
2013		Gauche	M	0	46	1.58	18.4265	1	0	49	3	cure hernie inguinale gauche, CN, PNO	1	CN, PNO	1	PNAO	0	0	0	0	1	1	0	0	0	1	0	0	0	0	0	0	0	0	0	0	1	0	57	1	0	0	0	0	0	0	0	0	0
2013		Droite	M	0	95					50	3	CN			0	Suivi	0	0	0	0	0	0	0	0	1											0	0	0	0	0	1	0	0	0	0	0	0	0	0
2013		Gauche	M	0	94	1.72	31.7739	0	1	240	3	CN multiples bilatérales, NLPC	1	CN multiples bilatérales, NLPC	cystinurie	CN	1	0	0	0	0	0	0	0	0	1	1	NLPC	1	0	0	0	0	0	0	1	1	0	36	1	0	1	0	1	0	0	0	0	1
2013		droite	H	0	72	1.75	23.5102	1	0	241	3	PT, Hernie inguinale bilat, hydrocèle bilat, maladie lithiasique, LEC	1	maladie lithiasique, PT, cure hydrocèle	1	CN	1	0	0	0	0	0	0	0	0	1	0	0	0	0	0	0	1	LEC	1	1	1	0		0	1	0	0	0	1	0	0	0	1
2013		Gauche	f	1	82	1.6	32.0312	0	1	242	3	hta,dnid,hct,repermeabilisation iliaque	1	urss	0	PNAO	0	0	0	0	1	0	0	0	0	0	0	0	0	0	0	0	0	0	0	1	1	0	127	1	0	0	0	0	0	0	0	0	0
2013		Gauche	m	0	90	1.7	31.1419	0	1	243	4	HTA, hyperuricemie	Cacchi Ricci	cna raité par lec	0	cna	1	0	0	0	0	0	0	0	0	0	0	0	0	0	0	0	0	0	0	0	0	0	0	1	0	1	0	1	0	0	0	0	0
2013		Droite	M	0	82	1.7	28.3737	1	0	140	3	CN, LEC, AVH, CANAL CARPIEN, Coxarthrose, ablation de ménisque, appendicetomie, amygdalectomie	1	CN	1	hématurie	0	0	1	0	0	0	0	0	1	1	0	0	0	0	0	0	0	0	0	0	0	0	0	0	1	0	0	0	0	0	0	0	1
2013		Gauche	M	0	70	1.83	20.9024	1	0	52	4	calcul corralifrome du rein G, NLPC en 2004, 2005 et aout 2012, LEC	1	coralliforme, CN		Suivi	0	0	0	0	0	0	0	0	1	1	1	NLPC, URSS, LEC	1	1	0	1	0	0	0	1	1	0	91	1	0	0	0	0	0	0	0	0	1
2013		Gauche	f	1	75	1.6	29.2969	1	0	53	3	0	0	0	0	2sd temps	0	0	0	0	0	0	0	0	0	0	1	1	0	0	0	1	0	0	0	1	1	0	48	1	0	0	0	0	0	0	0	0	0
2013		Bilatérale	F	1	59	1.76	19.047	1	0	89	3	0	0	0	0	CN	1	0	0	0	0	0	0	0	0	0	0	0	0	0	0	0	0	0	0	0	0	0	0	1	1	1	0	1	0	0	0	0	0
2013		gauche	m	0	105	1.84	31.0137	0	1	1	3	0	Syndrome de la JPU, maladie lithiasique	0	0	douleur lombaire	0	1	0	0	0	0	0	0	0	0	0	0	0	0	0	0	1	0	0	0	0	0	0	1	0	0	0	0	1	0	0	0	0
2013		Gauche	M	0	47	1.87	13.4405	1	0	90	3	Rupture ligaments cheville droite, Cancer du pancreas: chimioT + DPC sans resection complete, varicocèle, Emphysème bilatéral	0	0		CN	1	0	0	0	0	0	0	0	0	0	0	0	0	0	0	0	0	0	0	0	0	0	0	1	0	0	0	0	0	0	0	0	0
2013		Droite	M	0	87	1.88	24.6152	1	0	2	3	CN, LEC, URS, maladie croh resection ileale + colectomie droite, appendicectomie	1	CN, LEC, URS	1	Suivi	0	0	0	0	0	0	0	0	1	1	0	0	0	0	0	0	0	0	0	0	0	0	0	0	1	0	0	0	0	0	0	0	1
2013		droite	F	1	72	1.63	27.0993	1	0	246	3	néphrotomie par lombotomie pour calcul	1	néphrotomie par lombotomie pour calcul	1	Suivi	0	0	0	0	0	0	0	0	1	1	0	0	0	0	0	0	0	0	0	0	0	0	0	0	1	0	0	0	0	0	0	0	0
2013		gauche	f	1	56	1.53	23.9224	1	0	91	3	hta, cesar*3	1	cn, iu basse reptition, PNA repetée	0	PNAO	0	0	0	0	1	0	0	0	0	1	0	0	0	0	0	0	0	0	0	1	1	0	44	1	0	1	0	0	0	0	0	0	0
2013		Droite	M	0	73	1.78	23.04	1	0	92	3	maladie lithiasique, URS, hernie inguinale, glaucme bilatérale chronique	1	maladie lithiasique, URS	0	CN	1	0	0	0	0	0	0	0	0	0	0	0	0	0	0	0	0	0	0	0	0	0	0	0	1	1	0	1	0	0	0	0	0
2013		gauche	f	1	78	1.63	29.3575	1	0	3	3	hernie discale, diabete gestationnel	cna	0	0	cna gauche hyperalgique	1	0	0	0	0	0	0	0	0	0	0	0	0	0	0	0	0	0	0	1	1	0	59	1	0	1	0	1	0	0	0	0	0
2013		Gauche	m	0	83	1.72	28.0557	1	0	57	3	glaucome fermé, AVH	0	0	0	echec lec	0	0	0	0	0	0	0	0	0	0	0	0	0	1	0	0	0	0	1	1	1	0	95	1	0	0	0	0	0	0	0	0	0
2013		Gauche	M	0	93	1.7	32.1799	0	1	143	3	orchidectomie, prostatectomie radicale, diabète type II, HTA, appendicectomie, hyperthyroïdieopèrée, hernie inguinale,	1	orchidectomie, prostatectomie radicale		CN	1	0	0	0	0	0	0	0	0	0	0	0	0	0	0	0	0	0	0	1	1	0	48	1	0	0	0	0	0	0	0	0	0
2013		Droite	M	0	65	1.6	25.3906	1	0	58	3	diabète	0	0	0	CN	1	0	0	0	0	0	0	0	0	0	0	0	0	0	0	0	0	0	0	1	1	0	78	0	1	1	0	1	0	0	0	0	1
2013		gauche	m	0	87	1.84	25.6971	1	0	59	3	genou droit	urss laser	0	0	suivi, anxieté	0	0	0	0	0	0	0	0	1	1	0	0	0	0	0	0	0	0	0	0	0	0	0	1	0	0	0	0	0	0	0	0	0
2013		droite	m	0	70	1.75	22.8571	1	0	94	3	tabac	cna droite	0	0	post lec	0	0	0	0	0	0	0	0	0	0	1	1	0	1	0	0	0	0	0	0	0	0	0	0	1	0	0	0	0	0	0	0	0
2013		Gauche	M	0	82	1.8	25.3086	1	0	251	3	Appendicectomie, Cure de hernie inguinale bilatérale par coelioscopie, Insuffisance mitrale, hypercalciurie idiopathique	1	maladie lithiasique, LEC, CN, Hypercalciurie	1	Suivi	0	0	0	0	0	0	0	0	1	1	1	LEC	0	1	0	0	0	0	0	0	0	0	0	1	0	0	0	0	0	0	0	0	0
2013		Droite	M	0	82	1.8	25.3086	1	0	252	3	Appendicectomie, Cure de hernie inguinale bilatérale par coelioscopie, Insuffisance mitrale, hypercalciurie idiopathique	1	maladie lithiasique, LEC, CN, Hypercalciurie	1	Suivi	0	0	0	0	0	0	0	0	1	1	0	0	0	0	0	0	0	0	0	0	0	0	0	0	1	0	0	0	0	0	0	0	0
2013		Gauche	f	1	68	1.55	28.3039	1	0	4	3	conisation	0	0	0	echec lec	0	0	0	0	0	0	0	0	0	0	0	0	0	0	0	0	0	0	1	0	1	0	150	1	0	0	0	0	0	0	0	0	0
2013		Droite	m	0	90	1.7	31.1419	0	1	2	3	0	0	0	0	cna hyperalgique	1	0	0	0	0	0	0	0	0	0	0	0	0	0	0	0	0	0	0	1	1	0	67	0	1	1	0	0	0	0	0	0	0
2013		Gauche	m	0	80	1.78	25.2493	1	0	6	3	0	cna	0	1	CNA hyperalgique	1	0	0	0	0	0	0	0	0	0	0	0	0	0	0	0	0	0	0	0	1	0	72	1	0	0	0	0	0	0	0	0	0
2013		Droite	f	1	88	1.62	33.5315	0	1	9	1	avc, hemiplegie sequellaire, diabete,app,hysterectomie	0	0	0	cna	1	0	0	0	0	0	0	0	0	0	0	0	0	0	0	0	0	0	0	1	1	0	22	0	1	0	8	0	0	0	0	0	2
2013		gauche	m	0	68	1.68	24.093	1	0	150	3	tuberculose renale, adenome d eprostate, prostatite	urs et lec en 2009	0	0	suivi	0	0	0	0	0	0	0	0	1	0	0	0	0	0	0	0	0	0	0	0	0	0	0	1	0	0	0	0	0	0	0	0	0
2013		gauche	f	1	63	1.61	24.3046	1	0	151	3	cataracte	jj	0	1	cna	0	0	0	0	0	0	0	0	0	0	0	0	0	0	0	0	0	0	0	0	0	0	0	1	0	0	0	0	0	0	0	0	0
2013		Droite	m	0	90	1.7	31.1419	0	1	10	3	0	0	0	0	suivi	0	0		0	0	0	0	0	0	0	0	0	0	0	0	1	0	0	0	1	1	0	33	0	1	0	0	0	0	0	0	0	0
2013		Gauche	M	0	90	1.72	30.4218	0	1	256	3	hta, depression	1	prostatectomie, lithiase vesicale	1	Suivi	0	0	0	0	0	0	0	0	1	1	1	URSS	0	0	0	1	0	0	0	1	1	0	32	1	0	0	0	0	1	1	1	1	1
2013		Gauche	f	1	63	1.61	24.3046	1	0	152	3	cataracte	jj	0	0	suivi	1	0	0	0	0	0	0	0	1	1	0	0	0	0	0	0	0	0	0	1	1	0	14	1	0	0	0	0	0	0	0	0	0
2014		Gauche	M	0	73	1.6	28.5156	1	0	97	3	Colique néphrétique, URSS, HBP, Appendicectomie	1	Colique néphrétique, URSS, HBP	hypercalciurie + hyperoxalurie	CN	1	0	0	0	0	0	0	0	0	1	0	0	0	0	0	0	0	0	0	0	0	0	0	1	0	0	0	0	0	0	0	0	1
2014		Gauche	F	1	45	1.5	20	1	0	11	3	PNO	1	PNO		PNO	0	0	0	0	1	0	0	0	0	0	0	0	0	0	0	0	0	0	0	1	1	0	47	1	0	1	0	1	0	0	0	0	0
2014		Gauche	M	0	60	1.52	25.9695	1	0	7	3	LEC, URS, syndrome de jonction bilatéral non opèré, PTH bilatérale en 2005 et 2007, notion d'urétérotomie gauche (Dr Darcq) pour lithiase il y à 25ans (lombotomie), lithiase rénale gauche connue, DNID, HTA, canal cervical étroit non compressif	1	URS, LEC, Syndrome de jonction bilatéral non opèré, urétrotomie par lombotomie pour calcul		Suivi	0	0	0	0	0	0	0	0	1	1	1	URSS	0	0	0	1	0	0	0	1	1	0	214	1	0	0	0	0	1	0	0	0	0
2014		Droite	F	1	86	1.72	29.0698	1	0	14	7	Tétraplégie sensitivo-motrice post-traumatique (accident de la voie publique avec fracture cervicale C4-C5 en 2009), Lithotripsie endovésicale par voie endoscopique pour lithiases vésicales sur SAD, hyperactivité vésicale	1	Lithotripsie endovésicale par voie endoscopique pour lithiases vésicales sur SAD, hyperactivité vésicale, URSS, lEC		Suivi	0	0	0	0	0	0	0	0	1	1	1	URSS + LEC	0	1	0	1	0	0	0	1	0	0	63	0	1	0	0	0	0	0	0	0	0
2014		gauche	f	1	70	1.6	27.3437	1	0	3	3	hernie inguinale dte, hernie ombilicale, URS, maladie lithiasique, LEC	1	LEC, URS, maladie lithiasique	1	CNA	1	0	0	0	0	0	0	0	0	1	0	0	0	0	0	0	0	0	0	1	1	0	66	1	0	0	0	0	0	0	0	0	0
2014		Droite	M	0	80	1.8	24.6914	1	0	155	3	cirrhose alcoolique, CN, maladie lithiasique, URSS	1	CN, URSS	0	suivi	0	0	0	0	0	0	0	0	1	1	1	URSS	0	0	0	1	0	0	0	0	0	0	0	0	1	0	0	0	0	0	0	0	0
2014		Droite	M	0	110	1.81	33.5765	0	1	15	3	DNID, hypercholestérolémie, ostéosynthèse tibia péroné et fémur droit, CN	1	CN		Hématurie	0	0	1	0	0	0	0	0	0	1	0	0	0	0	0	0	0	0	0	0	0	0	0	0	1	0	0	0	0	0	0	0	1
2014		Droite	M	0	68	1.71	23.255	1	0	9	3	LEC	1	LEC		Suivi	0	0	0	0	0	0	0	0	1	1	1	LEC	0	1	0	0	0	0	0	0	0	0	0	0	1	0	0	0	0	0	0	0	0
2014		Droite	F	1	70	1.66	25.4028	1	0	157	3	CN, GEU	1	CN, JJ		CN	1	0	0	0	0	0	0	0	0	1	0	0	0	0	0	0	0	0	0	1	1	0	30	0	1	1	0	1	0	0	0	0	0
2014		droite	M	0	77	1.69	26.9598	1	0	23	3	Maladie lithiasique sur cystinurie, CN, URS, LMC	1	CN, URS	1	CN	1	0	0	0	0	0	0	0	0	1	1	URSS	0	0	0	1	0	0	0	1	1	0	5	0	1	1	0	1	1	0	0	0	0
2014		Droite	F	1	50					258	4	PNO, Calcul coralliforme complet, NLPC, AVC ischémique, hémiplégie séquellaire droite, SEP, hémorragie méningée sur TC, épilepsie, bandelette TOT, méningiome cérébral opèré	1	PNO, Calcul coralliforme complet, NLPC, bandelette TOT		Suivi	0	0	0	0	0	0	0	0	1	1	1	NLPC	1	0	0	0	0	0	0	1	1	0		0	1	0	0	0	0	0	0	0	1
2014		Gauche	m	0	70	1.71	23.939	1	0	16	3	AIT, avc, hemiplegie, trble phasique, EP	0	0	0	frag incomplete	0	0	0	0	0	0	0	0	0	0	1	1	0	0	0	1	0	0	0	1	1	0	52	1	0	0	0	0	1	0	0	0	0
2014		Droite	M	0	75	1.86	21.6788	1	0	24	3	0	0	0		CN	1	0	0	0	0	0	0	0	0	0	0	0	0	0	0	0	0	0	0	1	1	0	10	0	1	0	0	0	0	0	0	0	0
2014		Gauche	M	0	65	1.78	20.5151	1	0	18	3	CN, HTA, ACFA, IDM stenté	1	CN		CN	1	0	0	0	0	0	0	0	0	0	0	0	0	0	0	0	0	0	0	1	1	0	70	1	0	0	0	0	0	0	0	0	1
2014		gauche	F	1	60	1.75	19.5918	1	0	13	3	paraplégique C4-C5	0	0	0	PNA	0	0	0	1	0	0	0	0	0	0	0	0	0	0	0	0	0	0	0	0	0	0	0	1	0	0	0	0	0	0	0	0	0
2014		Droite	F	1	65	1.63	24.4646	1	0	14	3	EP, tumeur gliale rolandique gauche traitée par chirurgie et radiothérapie, et chimiothérapie, PNO, HTA, dyslipidémie, epilepsie vasculaire, TVP, SAOS, AVC hémorragique	1	PNO, URSS		Suivi	0	0	0	0	0	0	0	0	1	1	1	URSS	0	0	0	1	0	0	0	1	1	0	40	0	1	0	0	0	1	0	0	0	0
2014		Droite	M	0	73	1.6	28.5156	1	0	100	3	Colique néphrétique, URSS, HBP, Appendicectomie	1	Colique néphrétique, URSS, HBP	hypercalciurie + hyperoxalurie	CN	1	0	0	0	0	0	0	0	0	1	0	0	0	0	0	0	0	0	0	0	0	0	0	0	1	0	0	0	0	0	0	0	0
2014		Droite	M	0	83	1.62	31.6263	0	1	15	3	rupture coiffe rotateurs, SAOS, ongor d'effort, canal carpien, hydrocèle, maladie lithiasique, URS, HBP	1	HBP, hydrocèle, maladie lithiasique, URS	0	douleurs lombaires	0	1	0	0	0	0	0	0	0	1	0	0	0	0	0	0	0	0	0	0	0	0	0	0	1	0	0	0	0	0	0	0	0
2014		Gauche	F	1	67	1.7	23.1834	1	0	101	3	hysterecomie, appendicectomie, thyroidecomie, bandelette sous uretrale (Dr Darc 2012) uro maladie lithiasique (2 episodes de CN G) hysterecomie, appendicectomie, thyroidecomie, bandelette sous uretrale (Dr Darc 2012) uro maladie lithiasique (2 episodes de CN G) hysterectomie, appendicectomie, thyroidectomie, bandelette sous uretrale (Dr Darc 2012), maladie lithiasique (2 episodes de CN G)	1	bandelette sous uretrale (Dr Darc 2012), maladie lithiasique (2 episodes de CN G)	0	CN	1	0	0	0	0	0	0	0	0	1	1	LEC	0	1	0	0	1	LEC	1	1	1	0	34	1	0	0	0	0	0	0	0	0	0
2014		droite	F	1	57	1.55	23.7253	1	0	19	3	ADK pancreas, DPC, hysterectomie + annexextomie, app	0	0	0	fortuite	0	0	0	0	0	0	0	1	0	0	0	0	0	0	0	0	0	0	0	0	0	0	0	0	1	0	0	0	0	0	0	0	0
2014		Gauche	M	0	110	1.81	33.5765	0	1	21	3	DNID, hypercholestérolémie, ostéosynthèse tibia péroné et fémur droit, CN	1	CN, URS		Suivi	0	0	0	0	0	0	0	0	1	1	0	0	0	0	0	0	0	0	0	1	1	0	77	1	0	0	0	0	0	0	0	0	0
2014		Gauche	M	0	70	1.71	23.939	1	0	16	3	CN, LEC, URSS	1	CN, LEC, URS	hypercalciurie	CN	1	0	0	0	0	0	0	0	0	1	0	0	0	0	0	0	0	0	0	1	1	0	25	1	0	0	1	0	0	0	0	0	0
2014		Droite	M	0	95	1.75	31.0204	0	1	23	3	CN, LEC	1	CN, LEC		Suivi	0	0	0	0	0	0	0	0	1	1	0	0	0	0	0	0	0	0	0	0	0	0	0	0	1	0	0	0	0	0	0	0	1
2014		Gauche	F	1	53	1.63	19.9481	1	0	104	3	cystite	1	cystites		fortuite	0	0	0	0	0	0	0	1	0	0	0	0	0	0	0	0	0	0	0	0	0	0	0	1	0	0	0	0	0	0	0	0	0
2014		Gauche	M	0						17	7	IMC sur pathologie épileptogène néonatale (sdme de little), maladie lithiasique rénale bilatérale, pyonéphrose droite sur coralliforme complet, nephrectomie droite, URS	1	maladie lithiasique rénale bilatérale, pyonéphrose droite sur coralliforme complet, nephrectomie droite, URS		Suivi	0	0	0	0	0	0	0	0	1	1	1	URSS	0	0	0	1	0	0	0	1	1	0	45	1	0	0	0	0	0	0	0	0	0
2014		Gauche	M	0	65	1.75	21.2245	1	0	24	3	ACFA, insuffisance mitrale, DNID, lombalgies chroniques, paralysie phrénique gauche, hernie inguinale, appendicectomie, CN	1	CN		Fortuite	0	0	0	0	0	0	0	1	0	1	0	0	0	0	0	0	0	0	0	1	0	0	0	1	0	0	0	0	1	0	0	0	0
2014		Gauche	F	1	42	1.53	17.9418	1	0	19	3	CN, ulcère gastrique	1	CN, JJ		CN	1	0	0	0	0	0	0	0	0	0	0	0	0	0	0	0	0	0	0	0	0	0	0	1	0	0	0	0	0	0	0	0	1
2014		Droite	M	0	82	1.75	26.7755	1	0	161	4	HTA, Appendicectomie, cure de hernie inguinale droite, lésions rénales droites traumatiques dans un contexte d’AVP, chirugie de calcul rein droit, LEC, maladie lithiasique, prostatite	1	lésions rénales droites traumatiques dans un contexte d’AVP, chirugie de calcul rein droit, LEC, maladie lithiasique, prostatite	0	douleurs lombaires	0	1	0	0	0	0	0	0	0	1	0	0	0	0	0	0	0	0	0	0	0	0	0	0	1	1	0	1	1	0	0	0	0
2014		Droite	F	1						260	3	Hyperparathyroïdie, HTA, Glaucome, Asthme allergique, hystérectomie, coliques néphrétiques récidivantes depuis 1988, Lombotomie gauche pour une lithiase urétérale, LEC, réimplantation urétérale suite à plaie iatrogène, sténose anastomotique, réimplantation itérative sur vessie psoïque	1	coliques néphrétiques récidivantes depuis 1988, Lombotomie gauche pour une lithiase urétérale, LEC, réimplantation urétérale suite à plaie iatrogène, sténose anastomotique, réimplantation itérative sur vessie psoïque	1	Suivi	0	0	0	0	0	0	0	0	1	1	0	0	0	0	0	0	0	0	0	0	0	0	0	0	1	0	0	0	0	0	0	0	1
2014		Gauche	F	1	61	1.63	22.9591	1	0	25	3	amygdalectomie, appendicectomie, CN	1	CN		douleurs lombaires	0	1	0	0	0	0	0	0	0	0	0	0	0	0	0	0	0	0	0	0	0	0	0	1	0	0	0	0	0	0	0	0	0
2014		gauche	M	0	92	1.86	26.5927	1	1	27	3		0	0	1	CN	1	0	0	0	0	0	0	0	0	0	0	0	0	0	0	0	0	0	0	1	1	0	25	1	0	0	1	0	0	0	0	0	1
2014		Gauche	M	0	89	1.75	29.0612	1	0	70	3	CNA G avec LEC, HBP, prostatites, Cholecystectomie, HTA	1	CNA G avec LEC, HBP, prostatites,		CN	1	0	0	0	0	0	0	0	1	1	1	LEC	0	1	0	0	0	0	0	1	1	0	60	1	0	0	0	0	0	0	0	0	0
2014		Droite	F	1	100	1.65	36.7309	0	1	30	3	CN, dyslipidémie, obésité, VIH sous bithérapie, fissure anale, chirurgie glande parotide droite	1	CN	1	CN	1	0	0	0	0	0	0	0	0	1	0	0	0	0	0	0	0	0	0	0	0	0	0	0	1	0	0	0	0	0	0	0	1
2014		Gauche	M	0	90	1.7	31.1419	0	1	8	4	lithiases oxaliques rein G, sigmoidite aigue diverticulaire , lomboradiculalgies G, trou maculaire de l'oeil D, arterite distale mb sup D, steatose hepatique, goutte, myelopathie cervicale consecutive à un retrecissement canal cervical C2 C3 C4 C5 et lombaire L3 L4 L5, oesophagite, pancreatite A, tendinite d'Achille bilat, erysipele, amygdalectomie, operation sinus maxillaires, amygdalectomie, ch…	1	lithiases oxaliques rein G		PNO	0	0	0	0	1	0	0	0	0	1	0	0	0	0	0	0	0	0	0	1	1	0	55	1	0	0	0	0	1	0	0	0	0
2014		Droite	F	1	56	1.6	21.875	1	0	71	3	Maladie lithiasique, URS x3 à droite, PNO, FIV	1	Maladie lithiasique, URS x3 à droite, PNO		PNO	0	0	0	0	1	0	0	0	0	1	0	0	0	0	0	0	0	0	0	1	1	0	47	0	1	0	0	0	0	0	0	0	0
2014		Gauche	M	0	94	1.72	31.7739	0	1	262	3	CN multiples bilatérales, NLPC, URSS	1	CN multiples bilatérales, NLPC, URSS	cystinurie	Suivi	0	0	0	0	0	0	0	0	1	1	1	URSS	0	0	0	1	0	0	0	0	0	0	0	1	0	1	0	1	0	0	0	0	0
2014		Gauche	M	0						20	3	IMC avec séquelles motrices et intellectuelles liées à une hémorragie méningée néonatale, syndrome autistique, néphrectomie droite en 1978 suite à une hydronéphrose sur lithiase, réimplantation de l'uretère gauche (type Cohen) en mai 1985, lithiase vésiculaire, pneumopathie, infections urinaires à répétition	1	néphrectomie droite en 1978 suite à une hydronéphrose sur lithiase, réimplantation de l'uretère gauche (type Cohen) en mai 1985, infections urinaires à répétition, bifidité pyélique rein gauche		Fortuite	0	0	0	0	0	0	0	1	0	0	0	0	0	0	0	0	0	0	0	1	1	0	61	1	0	0	0	0	0	0	0	0	0
2014		Bilatérale	F	1	60	1.5	26.6667	1	0	263	3	Pré éclampsie, PNAO, Sténose du pylore, HTA	1	PNAO	0	PNAO	0	0	0	0	1	1	0	0	1	0	1	URSS	0	0	0	1	0	0	0	0	0	0	0	1	1	0	0	0	1	0	0	1	0
2014		Droite	M	0	66	1.83	19.708	1	0	21	3	fundoplicature pour RGO, cholecystectomie, appendicectomie, asthme	0	0	0	CN	1	0	0	0	0	0	0	0	0	0	0	0	0	0	0	0	0	0	0	1	1	0	28	0	1	0	0	0	0	0	0	0	0
2014		Droite	M	0	65	1.57	26.3702	1	0	106	3	LEC, Hépatite C, hypogonadisme, LAL, autogreffe de moëlle osseuse, irradiation corporelle totale, thyroïdectomie totale pour cancer radio-induit, diabète type II, colectomie gauche pour ADK	1	LEC		Suivi	0	0	0	0	0	0	0	0	1	1	1	LEC	0	1	0	0	0	0	0	0	0	0	0	0	1	0	0	0	1	0	0	0	0
2014		Gauche	M	0	72	1.62	21.7994	1	0	22	3	CN, LEC, pneumothorax,	1	CN, LEC		CN	1	0	0	0	0	0	0	0	0	1	0	0	0	0	0	0	0	0	0	1	1	0	41	1	0	0	0	0	0	0	0	0	1
2014		droite	M	0	79	1.73	26.3958	1	0	73	3	maladie lithiasique, HTA	0	0	0	CN	1	0	0	0	0	0	0	0	0	0	0	0	0	0	0	0	1	URSS	0	1	1	0	30	0	1	0	1	0	0	0	0	0	1
2014		Gauche	M	0	80	1.72	27.0416	1	0	33	3	HTA, DNID, dyslipidémie, AVC, amputation D4 et D5 gauche, thrombose artérielle membre inférieur gauche, appendicectomie, fistule anale	1	URS		CN	1	0	0	0	0	0	0	0	1	1	0	0	0	0	0	0	0	0	0	1	0	0	275	1	0	0	0	0	0	0	0	0	1
2014		gauche	H	0	83	1.75	27.102	1	0	23	3	Sd dépressif	1	CN	1	CN	1	0	0	0	0	0	0	0	0	1	0	0	0	0	0	0	0	0	0	0	0	0	0	1	0	0	0	0	0	0	0	0	0
2014		Droite	F	1	76	1.6	29.6875	1	0	24	3	Amygdalectomie, thyroidectomie, hydrosalpinx avec péritonite, canal carpien G, prothèse trapézoidale du pouce G, sd dépressif, rhizarthrose G, arthrose vertébrale	0	0	0	PNO	0	0	0	0	1	0	0	0	0	0	0	0	0	0	0	0	0	0	0	1	1	0	85	0	1	0	1	0	0	0	0	0	0
2014		Droite	M	0	85	1.84	25.1063	1	0	165	3	CN, chiurgie coiffe des rotateurs, chirurgie genou, chirurgie tendon d'achille	1	CN		CN	1	0	0	0	0	0	0	0	0	1	0	0	0	0	0	0	0	0	0	1	1	0	16	0	1	1	0	0	0	0	0	0	0
2014		droite	M	0	75	1.79	23.4075	1	0	166	3	0	0	0	0	CN	1	0	0	0	0	0	0	0	0	0	0	0	0	0	0	0	0	0	0	1	1	0	16	0	1	0	0	0	0	0	0	0	0
2014		Gauche	M	0	68	169	23.81	1	0	167	3	maladie de Cacci Ricci, CN, LEC, URSS, Chirurgie pouce, fibromyalgies, amygdalectomie	1	maladie lithiasique récidivante sur Cacci Ricci: CN, LEC, URS	1	CN	1	0	0	0	0	0	0	0	0	1	0	0	0	0	0	0	0	0	0	1	1	0	55	1	0	0	0	0	0	0	0	0	1
2014		Gauche	F	1	77	1.57	28.3987	1	0	268	3	Lithiases rénales bilatérales, URS, LEC, PNO, cystites récidivantes, TVT	1	Lithiases rénales bilatérales, URS, LEC, PNO, cystites récidivantes, TVT	Normal	CN	1	0	0	0	0	0	0	0	0	1	0	0	0	0	0	0	0	0	0	1	1	0	53	1	0	1	0	0	0	0	0	0	1
2014		droite	F	0	76	1.55	31.6337	0	1	74	3	hypercholestérlémie, varicectomie bilat, hystérectomie totale, ablation flutter atrial	0	0	0	PNO	0	0	0	0	1	0	0	0	0	0	0	0	0	0	0	0	0	0	0	1	1	0	96	0	1	0	0	0	1	0	0	0	0
2014		Droite	M	0	70	1.71	23.939	1	0	75	3	IDM + stent, URS pour calcul pyélique, JJ	1	URS pour calcul pyélique, JJ		Suivi	0	0	0	0	0	0	0	0	1	1	1	URSS	0	0	0	1	0	0	0	1	1	0	120	0	1	1	0	0	0	0	0	0	0
2014		Droite	M	0	93	1.72	31.4359	0	1	269	3	HBP, maladie lithiasique, Rein pelvien droit, LEC, URS, HTA	1	HBP, maladie lithiasique, Rein pelvien droit, LEC, URS	1	Suivi	0	0	0	0	0	0	0	0	1	1	0	0	0	0	0	0	0	0	0	0	0	0	0	0	1	0	0	0	0	0	0	0	0
2014		Droite	M	0	69	1.86	19.9445	1	0	107	3	CN	CN	1		CN	1	0	0	0	0	0	0	0	0	0	0	0	0	0	0	0	0	0	0	0	0	0	0	0	1	0	0	0	0	0	0	0	0
2014		Droite	M	0	58	1.84	17.1314	1	0	270	11	Handicap psychomoteur majeur suite à traumatisme crânien grave avec hématome sous-dural aigu hémisphérique gauche + effet de masse et engagement temporal bilatéral et frontal droit + fracture occipitale C1-C2 et T10 non opérée, évacuation de l'hématome et crâniotomie décompressive avec crânioplastie secondaire), Etat pauci-relationnel séquellaire, Maladie lithiasique rénale avec calcul corallifor…	1	Maladie lithiasique rénale avec calcul coralliforme du rein droit pris en charge par une néphrolithotomie per- puis une fragmentation laser par urétéroscopie souple, choc septique post opératoire, fistule néphro cutanée		Suivi	0	0	0	0	0	0	0	0	1	1	1	URSS	0	0	0	1	0	0	0	0	0	0	0	0	1	0	0	0	0	0	0	0	1
2014		Gauche	M	0	61	1.65	22.4059	1	0	168	3	HTA, Diabète de type 2, CN	1	CN		CN	1	0	0	0	0	0	0	0	0	1	0	0	0	0	0	0	0	0	0	1	1	0	29	1	0	1	0	1	0	0	0	0	0
2014		droite	H	0	86	1.88	24.3323	1	0	25	3	MICI	1	maladie lithiasique	0	suivi	0	0	0	0	0	0	0	0	1	1	0	0	0	0	0	0	0	0	0	0	0	0	0	0	1	0	0	0	0	0	0	0	1
2014		Droite	M	0	80	1.83	23.8884	1	0	170	3	polykystose hépato rénale sur maladie de CAROLI, maladie lithiasique bilatérale, asthme	1	polykystose hépato rénale sur maladie de CAROLI, maladie lithiasique bilatérale	0	Suivi	0	0	0	0	0	0	0	0	1	0	0	0	0	0	0	0	0	0	0	0	0	0	0	0	1	0	0	0	1	0	0	0	0
2014		Gauche	F	1	90			0	0	108	3	AVC séquellaire (hémiplégie gauche + aphasie), épilepsie, thrombose veineuse cérébrale, hydrocéphalie à pression normale, hypothyroïdie, phlébite membre inf, hystérectomie + ovariectomie, cholecystectomie, cataracte	0	0	0	hématurie	0	0	1	0	0	0	0	0	0	0	0	0	0	0	0	0	0	0	0	1	0	0	0	1	0	0	0	0	1	0	0	0	1
2014		droite	F	1	101	1.6	39.4531	0	1	175	3	Kc utérus, hypothyroidie, SAS, glaucome	0	0	1	IU	0	0	0	1	0	0	0	0	0	0	0	0	0	0	0	0	0	0	0	0	0	0	0	0	1	0	0	0	1	0	0	0	0
2014		Gauche	M	0	75	1.72	25.3515	1	0	76	3	, ACFA, cardiomyopathie hypertrophique, HBP, RTUP laser, endolithotomie vésicale, LEC	1	HBP, RTUP laser, endolithotomie vésicale, LEC		CN	1	0	0	0	0	0	0	0	0	0	0	0	0	0	0	0	0	0	0	1	1	0	74	1	0	0	0	0	0	0	0	0	0
2014		Droite	M	0	120	1.8	37.037	0	1	272	6	Appendicetomie, hémophilie, ac anti phospholipide lupique,	0	0		douleurs lombaires	0	1	1	0	0	0	0	0	0	0	0	0	0	0	0	0	0	0	0	0	0	0	0	0	1	0	0	0	1	0	0	0	0
2014		Droite	M	0	50	1.68	17.7154	1	0	28	3	appendicectomie, DID, carcinome gastrique opèré, CN, IRC, rein droit atrophique, LEC, URS	1	CN, IRC, rein droit atrophique, LEC, URS	0	CN	1	0	0	0	0	0	0	0	0	1	0	0	0	0	0	0	0	0	0	1	1	0	13	0	1	0	0	0	1	0	0	0	0
2014		Gauche	M	0	143	1.72	48.3369	0	1	36	3	Cholectytectomie, CN	CN	1	0	CNA	1	0	0	0	0	0	0	0	0	0	0	0	0	0	0	0	0	0	0	1	1	0	61	1	0	0	0	0	0	0	0	0	0
2014		Droite	F	1	54	1.6	21.0937	1	0	277	8	fracture bras, pontage artériel membres inférieurs, cataracte, nodule thyroïdien, hernie discale, canal carpien, arthrodèse L2-L3, splénectomie, diabète type II, AOMI, dyslipidémie, troubles bipolaires, cystites récidivantes, CN	1	CN, PNAO	0	PNO	0	0	0	0	1	0	0	0	0	1	0	0	0	0	0	0	0	0	0	1	1	0	111	0	1	0	0	1	0	0	0	0	0
2014		Droite	M	0	75	1.7	25.9516	1	0	109	3	CN, appendicectomie, AVH, NLPC, URS	1	CN, NLPC, URS, AVH		CN	1	0	0	0	0	0	0	0	0	1	0	0	0	0	0	0	0	0	0	1	1	0	64	0	1	0	0	0	0	0	0	0	0
2014		Gauche	F	1	88	1.72	29.7458	1	0	177	6	URS, PNO, Sd de Friedrich, Diabète insulino-dépendant	1	PNO, URS		PNO, URS	Suivi	0	0	0	0	0	0	0	1	1	1	URSS	0	0	0	1	0	0	0	1	1	0	122	1	0	0	0	0	0	0	0	0	0
2014		Gauche	M	0	74	1.7	25.6055	1	0	278	3	Cure de hernie inguinale et inguino-scrotale, Péritonite appendiculaire en 1993, Hypercholestérolémie, Arthrite du genou droit avec crise de goutte, Orchite ourlienne droite, Eczéma, tachycardie, AVH,	1	AVH, CN	1	CN	1	0	0	0	0	0	0	0	0	0	0	0	0	0	0	0	0	0	0	1	1	0	42	1	0	1	0	1	0	0	0	0	0
2014		Gauche	F	1	63	1.75	20.5714	1	0	279	4	calcul coralliforme bilatéral (complet gauche et incomplet droite), LEC, varices	1	calcul coralliforme bilatéral (complet gauche et incomplet droite), LEC	1	IU	0	0	0	1	0	0	0	0	0	1	1	NLPC	1	0	0	0	0	0	0	1	1	0	119	1	0	0	0	0	0	1	1	1	1
2014		Droite	M	0	58	1.84	17.1314	1	0	280	15	Handicap psychomoteur majeur suite à traumatisme crânien grave avec hématome sous-dural aigu hémisphérique gauche + effet de masse et engagement temporal bilatéral et frontal droit + fracture occipitale C1-C2 et T10 non opérée, évacuation de l'hématome et crâniotomie décompressive avec crânioplastie secondaire), Etat pauci-relationnel séquellaire, Maladie lithiasique rénale avec calcul corallifor…	1	Maladie lithiasique rénale avec calcul coralliforme du rein droit pris en charge par une néphrolithotomie per- puis une fragmentation laser par urétéroscopie souple, choc septique post opératoire, fistule néphro cutanée		Suivi	0	0	0	0	0	0	0	0	1	1	1	URSS	0	0	0	1	0	0	0	1	1	0	62	0	1	0	0	0	0	0	0	0	1
2014		Gauche	M	0	58	1.84	17.1314	1	0	281	15	Handicap psychomoteur majeur suite à traumatisme crânien grave avec hématome sous-dural aigu hémisphérique gauche + effet de masse et engagement temporal bilatéral et frontal droit + fracture occipitale C1-C2 et T10 non opérée, évacuation de l'hématome et crâniotomie décompressive avec crânioplastie secondaire), Etat pauci-relationnel séquellaire, Maladie lithiasique rénale avec calcul corallifor…	1	Maladie lithiasique rénale avec calcul coralliforme du rein droit pris en charge par une néphrolithotomie per- puis une fragmentation laser par urétéroscopie souple, choc septique post opératoire, fistule néphro cutanée		Suivi	0	0	0	0	0	0	0	0	1	1	0	0	0	0	0	0	0	0	0	0	0	0	0	1	0	0	0	0	0	0	0	0	0
2014		Gauche	M	0	83	0		0	0	110	1	RCH, colectomie, phlébite,	1	0		fortuite	0	0	0	0	0	0	0	1	0	0	0	0	0	0	0	0	0	0	0	1	0	0	0	1	0	0	0	0	0	0	0	0	1
2014		Gauche	M	0	98	1.85	28.634	1	0	178	3	Maladie Cacci Ricci, URS, dyslipidémie, diab type II, lymphome en 2004 (autogreffe de moelle, chimio, radio), paraplégie	1	Maladie Cacci Ricci, URS	1	Suivi	0	0	0	0	0	0	0	0	1	1	0	0	0	0	0	0	0	0	0	0	0	0	0	1	0	0	0	0	0	0	0	0	0
2014		Gauche	M	0	68	1.7	23.5294	1	0	111	1	CN	1	CN		CN	1	0	0	0	0	0	0	0	0	0	0	0	0	0	0	0	0	0	0	1	1	0	41	1	0	0	0	0	0	0	0	0	0
[truncated: 120 more rows]
[truncated: 106 more columns]

## Sheet: ROC STONE
	XLSTAT 2018.1.49214 - Courbes ROC - Début : 31/03/2018 à 15:40:52 / Fin : 31/03/2018 à 15:40:55 / Microsoft Excel 16.11206
[truncated: 41 more rows]

[truncated: 41 more sheets: ROC S ResC (2), ROC Ito, ROC RUSS, MW STONE, MW S, MW T, MW O, MW N, MW E, MW Density, MW nombre, MW volume, MW taille, MW age, MW BMI, MW RUSS, MW SReSC, Mann-Whitney2, Angle IPA, base TC divers  …]
